# Supplementary material for: Comparative genomics highlights the unique biology of Methanomassiliicoccales, a Thermoplasmatales-related seventh order of methanogenic archaea that encodes pyrrolysine
Source: BMC Genomics. 2014 Aug 13;15:679. doi: 10.1186/1471-2164-15-679 (PMC4153887; doi:10.1186/1471-2164-15-679)
Supplement: Supplementary file 1 — Additional file 1: Additional tables in a zipped folder containing: Table S1. tRNA and ncRNA contents for the genomes of the three Methanomassiliicoccales representatives. Table S2. Codon usage in the three genomes of Methanomassiliicoccales. Table S3. CRISPR DR elements found in the three genomes. Table S4. Number of best hits score among the three domains of life. Table S5. Genes list of the core genome of the Methanomassiliicoccales, as deduced by a TBLASTN analysis (with reference to CDS of “Ca. M. alvus” genome), and their presence or not in phylogenetical neighbors, human gut Methanobacteriales and non-redundant genbank DB. Table S6. CDS list of the core genome of the Methanomassiliicoccales, absent in phylogenetical neighbors and the human gut Methanobacteriales. In blue, the 20 CDS not retrieved in genbank database. Table S7. arCOG distribution among the Methanomassiliicoccales representative genomes, gut methanogens and some other archaea. Table S8. Complete list of transporters detected by TransportDB, in the three genomes of Methanomassiliicoccales. Table S9. List of the antioxydant systems in the three genomes of Methanomassiliicoccales. Table S10. Genes involved in methanogenesis in "Ca. M. alvus", "Ca. M. intestinalis" and M. luminyensis and accession numbers of the proteins they encode. Table S11. Comparative presence of the genes involved in the synthesis of the coM among the seven orders of methanogens. Table S12. Numbers of CDS with in-frame TAG, and % of the total CDS in various genomes of microorganisms coding or not pyrrolysine (update information from Prat et al. [77]). Table S13. CDS list of M. luminyensis B10. Table S14. Proteome of M. luminyensis B10. (ZIP 1 MB) [file 12864_2014_6390_MOESM1_ESM.zip › 2014_BMCGenomics_Additional_Table S12_UAG_distribution_among_archaeal_and_bacterial_genome.xlsx]

## Sheet: CDS&amber
Additional Table S12
numbers of CDS with in-frame TAG codon, and % of the total CDSs in various genomes of microorganisms coding or not pyrrolysine
(update informations from Prat et al. (77))
Organism	No. of CDS with an in-frame UAG	Total CDS	UAG CDS, %
Pyl-decoding bacteria
Acetohalobium arabaticum	460	2.353	19.5
Desulfotomaculum acetoxidans	1.078	4.37	24.7
Desulfitobacterium dehalogenans	975	4.142	23.5
Desulfitobacterium hafniense DCB-2	1.111	4.953	22.4
Desulfitobacterium hafniense Y51	1.201	5.06	23.7
Desulfotomaculum gibsoniae	1.041	3.651	28.5
Desulfosporosinus meridiei	1.218	4.545	26.8
Desulfosporosinus orientis	1.251	5.523	22.7
Desulfosporosinus yougiae	1.261	5.335	23.6
Thermincola potens	730	3.015	24.2
Pyl-decoding archaea
Methanococcoides burtonii	140	2.431	5.8
Methanohalobium evestigatum	97	2.378	4.1
Methanohalophilus mahii	84	2.032	4.1
Methanosarcina acetivorans	267	4.721	5.7
Methanosarcina barkeri	195	3.758	5.2
Methanosarcina mazei	137	3.398	4.0
Non–Pyl-decoding archaea
Aeropyrum pernix	929	1.701	54.6
Archaeoglobus fulgidus	369	2.407	15.3
Methanocaldococcus jannaschii	164	1.823	9.5
Methanococcus maripaludis	130	1.731	7.5
Methanopyrus kandleri	321	1.694	18.9
Methanoregula boonei	260	2.45	10.6
Methanosaeta concilii GP6	1.008	2.85	35.4
Methanosaeta thermophila	321	1.696	18.9
Methanosphaera stadtmanae	281	1.542	18.2
Methanospirillum hungatei	313	3.139	10.0
Methanothermobacter thermautotrophicus	428	1.869	22.9
Pyrobaculum aerophilum	780	2.605	29.9
Pyrobaculum arsenaticum	891	2.298	38.8
Pyrobaculum islandicum	672	1.984	33.9
Pyrococcus furiosus	431	2.108	20.4
7th methanogenic order belonging archaea				(Pyl) in-frame TAG	%	Stop TAG	% of all the STOP codons
"Ca Methanomethylophilus alvus", Mx1201	46	1.653	2.8	20	0.0120992	26	0.015729
"Ca Methanomassiliicoccus intestinalis", Mx1-Issoire"	97	1.832	5.3	5	0.00272926	92	0.0502183
Methanomassiliicoccus luminyensis	300	2.661	11.3	7	0.00263059	293	0.110109
