# Supplementary material for: Comparative genomics highlights the unique biology of Methanomassiliicoccales, a Thermoplasmatales-related seventh order of methanogenic archaea that encodes pyrrolysine
Source: BMC Genomics. 2014 Aug 13;15:679. doi: 10.1186/1471-2164-15-679 (PMC4153887; doi:10.1186/1471-2164-15-679)
Supplement: Supplementary file 1 — Additional file 1: Additional tables in a zipped folder containing: Table S1. tRNA and ncRNA contents for the genomes of the three Methanomassiliicoccales representatives. Table S2. Codon usage in the three genomes of Methanomassiliicoccales. Table S3. CRISPR DR elements found in the three genomes. Table S4. Number of best hits score among the three domains of life. Table S5. Genes list of the core genome of the Methanomassiliicoccales, as deduced by a TBLASTN analysis (with reference to CDS of “Ca. M. alvus” genome), and their presence or not in phylogenetical neighbors, human gut Methanobacteriales and non-redundant genbank DB. Table S6. CDS list of the core genome of the Methanomassiliicoccales, absent in phylogenetical neighbors and the human gut Methanobacteriales. In blue, the 20 CDS not retrieved in genbank database. Table S7. arCOG distribution among the Methanomassiliicoccales representative genomes, gut methanogens and some other archaea. Table S8. Complete list of transporters detected by TransportDB, in the three genomes of Methanomassiliicoccales. Table S9. List of the antioxydant systems in the three genomes of Methanomassiliicoccales. Table S10. Genes involved in methanogenesis in "Ca. M. alvus", "Ca. M. intestinalis" and M. luminyensis and accession numbers of the proteins they encode. Table S11. Comparative presence of the genes involved in the synthesis of the coM among the seven orders of methanogens. Table S12. Numbers of CDS with in-frame TAG, and % of the total CDS in various genomes of microorganisms coding or not pyrrolysine (update information from Prat et al. [77]). Table S13. CDS list of M. luminyensis B10. Table S14. Proteome of M. luminyensis B10. (ZIP 1 MB) [file 12864_2014_6390_MOESM1_ESM.zip › 2014_BMCGenomics_Additional_Table S13_CDS_Mluminyensis.txt]

>Mmc.peg.1
atggcggagtccaatttccccaagcgtgccatacaggtattgtccgtcctcctcatcatcggaggcatcgccctctacatcgggtggggcatcgcgcacgggagctggaactttctggagccgaagtacattcccatttacgggcttaccgtcgtcatggtcctgttcggcgcgctcggtctcctgctcgcccggctgaaggactga
>Mmc.peg.2
atgtccaacatggacttctttatctggcccaggaagatgaaatcgttcctggactccaacatcaacaagaagctcaagggcacggacttcacggcgtcccaggtccccttcataatcgcaataggggagatggagggcgcatccatgaaggtcatttgcggcgccctgggcatagacaagggcctggcgacccgagtggttaaagccctcgtcgagaacggatatgtcgtaaataggagcgaggccggcaggacctccaagctgtatttgacggacaaaggcagatgggcgttcgatcttgccatggccaacatggagcagaccctcgatcagatcctggaatgcctggacgagcacgagctgtcatgcctgaaagagatctccaggaagatcggcgataggctggacgaactgtacaagcattga
>Mmc.peg.3
gttttaaatgatcagttatcgtggtccaacatcgaccccgggcatcggaggcttatcatggctggattgacgctcgggatgctggccgcgtgcctggacgggaccatcgtgtccaccagcggcgccgtcatcgccgcagatctcaacggtcttggcctgtacagctggatgttcaccgcctatatgctgtgcgagaccctcgctatccccataggcggcaagctgtccgacgtatacggcagaaagccgttcttcctcattggcatggccctcttcgtcggcgggtccgtcgtggccgggctttccgtaaatatcgagatgctcatcctgtcccgcgctgtgcagggtgtcggcgccggcatcctcatgcccgtggccactgcggccatcgcggacctgtactcgcccgtagagcgcggaaggatgcagggcgtcatgggcgcgatcttcggcctgggcaccgccctcggtccggtcgtgggagggctcatcaccgaatacgtcagctggcactgggtcttctacatcaacgtccccatcgccctgatggccctgttcctggtcgccaggcagttcccctccatggaggtcaccaacctcaagaaggccgactacctggggatgtccgtcctggcccttttcctggtggacctgctcctgttcttcacctgggcgggtaacgagttcgaatgggtcagctacgagaccggggcgatgctgctggcggcagcggcccttctggcggcgttcgcccacatcgaacgcagggccgaggatccggtcctggccccccacctgttcaagaaccgggtgttcgtctacgggggcataagcctgctgatcttcggcatggccctgaccggtgcgctctcgtacctgtcgatgttcagcatctatatctttggcctcaccaccctggaggcgggttccctgatgatatcgatggtggccggcctcatgatcacctccaccctgagcgggaggctcctggaaaggaccgggcaccggccctggctcaccgccggtcccgtcacatcctttgtcgctatggtcctgatgtccacgctgggactgggcgacagcctgtggcttctggtcgcctacatcttcctcctgggcctagggctcggctgcgtaatgtcggtgctgatggtggtggtccagaacagcgccaagcaggaagagatgggcatgacgacatcaggggtcaacctcttccgcgccatcggcggcaccgtggcgacggcggtgttcgccttcctgatcaacatgcgcctcgacgatgcgctcaagagcaacctggcggcgggtgcctacaacgctcttccgcacaataccgacgtgctcgcgttcatcacgacgatgccgcagtacgccgaccagatattgacgtcgttcgctaccagcatggactttgccttcctgatcggcgggatcatcgtgctgctgatagccctggtggcgcagttcatgaaagctcaggacaatggccagggcgatacgaatgtccgggaggggtcgaaagagaaaacggccgatgacaaggacatcgtgtaa
>Mmc.peg.4
atgaagaaggaagagaacttcagcgattggtacaacgatctggtcgagcaggccgggctcaccgacaagagataccccatcaaggggatgaacgtgtggccggcgtacggctggaagattatgaggcacatcgactccttcatccgcgaggagcttgacgccaccaaccacgacgaggtgtgctttcccctcctcatccccaagaccgagttccagaaggagaaggaccacatcaaggggttcgacgcggaggtatactgggtcacccatgccgggctgaacgagctggacatcccgctcatcctccggccgacctcggagacggcgatgtacccgatgttctccatctgggtgcggtcgcactcggacctcccgctcaagatctaccagctggtgaacaccttccggtacgagaccaagcagaccagggcgttcatccgggtcagggagatccatttcttcgaatcgcacacctgccacgtggacgaggccgacgcgcagcgccaggtggaggaggacttcgtcatcctggagaacctcatggacaagctgtgcatgccctacaccctcctcaggaggacggagtgggacaagttccccggggcctactacaccgtgggcatcgacaccctcatgatgaaggggcgcagccttcagctcggctccatccaccactaccgggagaacttctcccggccgttcgacataaagtacgaggatgtcgacggcagcaccaagtatgttcaccagaccacctacggcatgtcggagaggctgctgggcgccgtggtcggcgtccacggtgacgacaagggcctggtgctcccgccggccatcgccccgttccaggtggtcatcgtgcccatcctggccaaggggaacctggaggaagtgaccgctcaggccagggcccttcgcgacgagctgaaggcggccgggatcagggtcacgctggacgagagcgacgagaggcccggcagcaagttcttcaagtgggagatcaagggcgtgccgctcaggctcgagctgggggcccgggacatcgagaagggcgtggtcgcctttgcccggcgcaacgacgggcagaaggggtccttcacccgcgccgccgcggccgacgaggtcaaggcctccctggcgcagattgcccaggacatgcgggccaaggccaccgagttcatgaagagcaacatcatcaccgtggagagcctcgacagcgtaccggagaagatgctgcgcttcgggtggtgcggggacgaggagtgcggcaagaggatcgaggagaagagcgagctcaagatcctcggctcgccgtacgccaaggaggagttccacggcaagtgcatcggctgcggcaaggacaccgacatggtggtctacgccgccagggcgatgtga
>Mmc.peg.5
atgatagtcatcggcggttcttcctcaaaggcgttggcacaggacctggccaaggagctgggcgtcaggtacattcagcccaatatcgctcgcttccccgacggggagtgctacgtgcgcatcgaggaggaggacatcgatgacgaggccatcatcgtccagaactcccatcccgactccaacctggtggagcttctgctcctgcaggacgccgcggtgggcctgggggcgagaaagatcacctcggtggtcccgtacttcggctacgcccgccaggacgagcggttcaagaagggggaggccctgagcgccaaggtcatggtcaacctcatggagatgacctccaagcgcctggtgaccgtggacgtgcacaagcccatcgtcctggactggttccacggcgccgcccatgacgtgcacgccgcccccagcatcggcgatttcttcaagggccacgggatcgacctcgtcctcgcgccggacgagggagctatgcagcgcgccgccgaggtgggcaaggtcatcggcgccgaggtggaccacctggagaagaccaggctgtccggcgagctcgtgaggatggcgcccaagaacgtcgacgccaaggacaagaacgcccttatcgtcgacgacatcatatccaccggcgggaccatcgaggccgccgccaatcagctcaagatcatgggggcgcggagcgtgacggcggtgtgcacccacggcctgttcgccaagggcgccctggaccgcctgaggaagtgctgcaacgcggtgtactcgaccaacaccatcgagaacgacgtgtcggtcatctcggtggcgccgcagatcgccaaggccgtcaggaagcaaaagaagacgaaccggctgacggacaagatctccctgcgcagcggcaagtga
>Mmc.peg.6
atgccggccgaggaggggatcgtggtggagatcgaggaggtccccgccgcttccgagatggagccgtcccgggaggccggctccccgcggaggcggagcaggaggagatcgaggatgttctcgtccccatgggcataa
>Mmc.peg.7
gttctcgtccccatgggcataatctacggcgacgtgggcacgtcgtccttcaacctcagcgtcaccggcggcctggagaagatggagtacgtgcagatggagcacgaggccgacgggtgggtgctcggccaggtctcggacatgcagcgcaagaccgacctgtctttggagaaggccaggtccatctccgagggggaggaggtcaccatccgcgagaaggtcaccgcgcacatcgacgtggtcggctaccgcgacgaccgcggcctcctgcaggtcccccgcacgcccttcaaggccggccagccggtctacagggcaagggacgaggtcatcaagaggatcatcgggctcaaggagaatactcccaccggggcgtacatcggcctgctgttcggccacgacatcagggtggaggtggacatcaactccatggtgcagaagcacgtcagcatacttgccaagaccggcggcgggaagtcctttctgtgcggcgacctcatcgaggagctgatgaagcacgaggtgaccatcctggtcctcgatcctcacggggagtacggggcgatgaggcaggtcgggcacgtcgccgacagcggccgcaacttcaacgtcaccccgcgcgggtacgaggagatgatcatcgagttcgccaccgataccgacgtgaacccccaggccaagccgctgaggttcaccctcgccaacatcgaggccagcgagctcctccagctcaccagcatcaagaacggcaaggcctacctcaacgccttgagaaagacgatcgacgcggtgaagaccgtcaagaaggactatgccctgaaggacataatccggatactggagagcgacgaggagggcaacaacgccgccctggtgaacgagctgcagttcctggaggatgccaaggtgttcgctccctcgggcacgaggatcgacgagctggtggtcaaagggaaaatgaccatcattaacctcaagggcaccccgccggagatcgccgagctcatcgtcaaccgcatctgcaccgcgatgttcgagctgaggaagatggatcgcgtcccgccgatgatgctggtggtggaggaagcgcacaactactgcccgcagcagggcgccgccgcttcctccaagatcttcaggaccatcgccgcggagggccggaagttcgggctggggctcaccataataagccagagggccgccaagatcgacaagaacgttctcagccagtgcaatacccagatgatactcaaggtcaccaaccccaacgacctcaaggccatcgcgtcatcggtggagggcctcaccgccggcatggccgacgagatccagcgcctccccatcggggtggcgctgtgcgtcgggggcagcatacagatgccgctgttcgtggaggtccgtccgagggagagcaagcacggcggggagagcgtggagatcatacccacgaaggacggcgatggagatgcgtga
>Mmc.peg.8
atggagatgcgtgacaccatttccgacgagaagatggagaagtacctcgacactaccaagcgggccctggacaagctgaagatcgccgccccggcgcggtccttcaaccggaggctggcggatgacttcctgaacatggccacatcgtactaccgcgacgccctgcacttccgctccgtcggcgactacgtcaacgccttcgccagcgtcaactatgcccacgggtggctggactgcggcgcccgcatcggcctcttcgacgtgggagaggacgacaagctgttcacgctgtacgattga
>Mmc.peg.9
atgagcgccgccggcgccctgtcggccacggccgccctggccgagctgctcgacatgcccatcgaggatgcgttcatggccgcgcacgtagcggagatagagcggcacagcgggctcggcgacgtcgccgccctgagcaaggggggcgtcacgttccgggtgaaggagggcgtccccccgttcggggaggtcatgaggatcgccgacgacatctccatcgtggcctgcgtggtcggtcccgccgtgagcacctccgcggtcctgcaggacaaggtgaagaagaaggcattggagcaggccggcctggattgctggggggagctgtaccgcgatccgacgctggacaacttcctccgcctgagccgggagttcaccgtgcgcagcgggatcgcttcggacaaggtcatggaagcgctccaggcgctcgacgggctcggcccctcctccatgatcatgctcggcaacgccgtgttcgccaccggggacctggacgaagaggagagggtgctgaggaggttcggcccggtctaccggctgaaatcggacacccggggaccgagggtgctgtccgtcgaatga
>Mmc.peg.10
atgaggacggcggcgttctgcccgggccacatcaccgggttcttcttcccatcggataaccgcgagccggtgcgcgccgggtcgaggggggcggggatctgcatcgacaggggagcgacctcggcggtggagatgtccaagggcaccgggaaggttgccgtcaccatcaacggacaggcttccgacgctcccgtgaccaaggcggccgtggcggcgctgatgggcatgcgctggctggacgtcaaggtcgacaccgtcctagacctgcccgccggcgaggggttcggatga
>Mmc.peg.11
atgcatccctccgagggaatccgctgcgccaagagctgcgcgctgaagggcaggcgcatcgtgctcggcatcactggcagcatcgccgcggtagaatcgttcgagctggccagggagcttatccgccacggggccgacgtccacgtggtgatgagcggggagggcgagaagctcgtaactcctgcggccatggagttcgccaccgggaacgaggtggtgacggagctggacggccgcgcccagcatatccagttcttcggcgactaccccggccgggccgaccttctgctggtgtccccgtgcaccgccaacaccctgtccaagatggccctgggcatcgatgacaccccggtgacgaccatggccaccgtggcgataggttccaaggtaccggtcatcgcggcccccgccatgcacctgtccatgtacgagcaccccatcgtgcagaagaacctggggacgctcagggacatcggcgtgatcctcgtgggaccgcacttcagcgggaagaaggcccgcatcgcctcggtcgaggagataacggaagcggcgatcaccgcgctgggacggaacgacctgaaggcgaagagggtcctggtgatcggcggctcttccgaagaaccgatcgacgacgtgagggtggtgaccaacaacaccaccggggagagcgcggtgctgctcgcccaggccgcccgggagcgcggcgccgaggtggagatgtggaacgggcgcatggccttccccgtgccgggccatatcgcgcagaggaggttccgcacggtgaaggacctgctggaaatggtccccgagatcgatcacgacatcgtgctggtcccggcggccctgtcggactacgccccggtgaggaccaagggcaaggtggcgtcggggaagaaggagctgacgctcaagctggcgggcctgcccaaggtgctgccgactatacgacagaaggcctcgaaggtggtcggcttcaaggccgaggtaggggtcagcgagaaggagctggtccgccgggccaggggccgcctcgacgagcacggcctggacctcatcgtcgccaatgacctccggaacgtggctcccgggagaacgagagcgttcctggtccgcaaggacggaggggaggtccccttcgagggaagcaagagagagctggccgacgtcatactggacgaggtcctgagatga
>Mmc.peg.12
ctggccagcaaggggcgcttcttcgtgttcgagggcatcgacggctcgggaaagagcacggtgtcccgccggttcgccgaaaggctgacggccgtgggaaaggacgtggtatggacggccgagcccacctcctcgtggatgggggaccaggtgcgccgggccaaccgggaggcggagagcgccttcgccgagacgctgctgtacgtggccgaccgggccgagcacaccctgcagatacgaaagtggctggaggagggccgctgggtggtgtgcgaccgctacgtcggcagcaccctggcctaccagggcgtgacgctccgccgcctcatggggccccggaccatggagtggctgaaggccgtcaatcagcccatcatcatccgcccggaccgcaccttcctgctgaagctcgatccggagctggccatgagcaggctgatggaccgcgaggggcgggacaagttcgagaagctggacttcctgcgcaaggtcgacgcgctgtacgcccgcctggccgaggatgatccctcctaccgggtcattgatgcctcgcagccggtggagagggtcctggacgaggcctttttaatgataaggtag
>Mmc.peg.13
atgagctatcgccaggcggtgcacgatgagaggctcatcttcgagctcagcggggagacggacttctccctgccctcctacgatgacgaggaggcggaggtcccggagagcctcaggcgggaggagctgaagatccccaacctcccggagagggaggtggtgaagcactacgtcaacctctcgcagatgaactacggcgtggacaacgggttctaccccctgggcagctgcaccatgaagtacaaccccaagtacgccgacgtcgtggcgtccctccccgcggtcagtgacgtgcatccgtgccaggacgaggagggctcccagggatcgctgcggctgatgcacgagctggagaaggcgctgtgcgccatctcgggcatggacgcggtgacgctccagccggctgcgggggcgcagggggagtttaccggcatgctcatcgcccgcgcctaccacgacgcgaggggacaggagaggagggaggtcatcgtgcccgacaccgcccacggcaccaatcccgcctccgccgcgatggccgggttcgaggtcgtcgaggtcccctcgacatcagagggcggcgtggacctcaaggccctggaggccgccgtgtccgagaggaccgcggctttcatgatcaccaaccccggcaccctgggcatcttcgaggagaacatagtggagatagcgggcatcgtgcaccgcgccggggcgctgctctactacgacggggccaacctcaatgccatcatggggcgcaccaacccgggggccatgggcttcgacatcgtgcacttcaacctgcacaagaccttcgccacgccccacgggggcggggggcccggggccggaccggtgggggtaaggaaggggctggagccgttcctgccggccccgcgcatagtcctggaggatggaaggtacagcctcgatcacgagcggccccgcagcatcggcaagatggtgtcgcatttcggcaacttcgccgtgctggtccgggcctacgcctacatcctgaggaacggctcggacggcctcaaggaagcgtccgatatcgcggtcctcaactccaactacctccggaagaagctcgttcccgcctacgacctgccgttcagggagctgtgcaagcacgagttcgtagtgtcggcgaagaggctcaaggaggagaaagggataagggccctggacatcgccaagaggctgctcgatttcggcttccatcccccaactatatacttccccctgatcgtggacgaggcgctgatgatcgagcccaccgagacggagaccaagctgacgctggaccggttcgccgacgccatgctcgccatcgccggggagaaccccgagctggtgaggggagcgccccgctccacctcggtccgccgcatcgacgaggtggtggcggcgaaggagctgacgctcagctacctcgggctgagaaagaagctgaaggggggcctggcgggcatgcgggccgacgcggaggacaggatgtgcacccactgccagtccatcctgggtacgggggacggtcctccatga
>Mmc.peg.14
atgagcatggtcccggacgagcgaatgttggaggagctggggatcgccagcgtcgacgagctgttcacggacatacctctcgaggtccgtgtcgacggaatagaccttccgaaagggatgtcagaactcgaggtgatcaggaccgtccgctccgttctcggtgacaatgtcaccgccgcggaccgtccgtgcttcctcggcgccggggtctaccatcggttcattccttccgcggtcaagaccatcacctcgcgctcggagttcatcacctcctacacgccgtatcagccggagatcagccagggcatgctccagtccctgttcgagtaccagagcttcatggccgagcttaccggcatggaggcggtgaactcgtccaactacgacgcctccaccgcgctgggggaggcggccaccatgtgccaccgcatcaacgggcgcaagaagttcatggtgccttcgatcatgagcacggggaagaggagcgttctgtcgaactacgtcaagggagcggggatgcagatcgccgactacggcttcgacccgcagacgggcgaggcggatatgggggaccttcgctccaagctcggcgatgacgtctcgggcgtatatatcgaagtgccgaacttcgtcggcgtcatcgacagccacgccgcggagctgaagcaggacctcaagggcgccgcattggtggtcggggtcgaccccatctccctgggcgtcctgaaagcgccggcggactacggcgcggacatagtcatcggggaggggcagggcctgggctccccgatgaacttcggcggaccgctcctcggcatattcgggtgccggcaggagcacgtgcgcaagatgcccggacgcatcatcggcatgaccagggacgccgccggcaggagggccttctgcatgaccctgcagaccagggagcagcacatccggaggagcaaggcgacgtccaacatctgcaccaacgaggcgctgatggcggtggccgccgccgcgtacctggccaccgtgggcggggacggcctgaaaaagttggcgagagcgagcatgggcagggcgaagaccgccatgaacgcgctgtccgggctgaagggcttcgagagcccggtgttcaaggccccccacttcaacgagttcgcggtgcggacgcccatcaagccggagaagctggccaaggtcctcatgcgccgcggcatcatcggcgggctccctctggcgaagcacgttcccgagctgggggactgcatgctgttcgccgccaccgagatgaccacggacgaggacatagacaagctcgtcgcatcgctggaggggatcgcatga
>Mmc.peg.15
atgagagatgtggaggagaccctggaagacctggaggacctccttcaggacctccaggagcggcaggagaacagcgtcatcctgatagagggcaagaaggaccgggcggccctcggcgccctgggcatcgagggggagatggtccaggtccaggacgcccggggcatcttcggggtggccgaggacctctccggctgcggcaaggaggcgatcatcctcaccgactgggaccgcaagggcggtcagctggcggagctgctccggaacgccctgaaggccaacggggtgaagtacgacgacaccatcagggcgaggctgtccatgctggccaagaaggagatcaaggacatcgagtcgctcccgtcgttcatctcgttcctgctggcctgccgggagaggggaggtcagcagggggctcgtttccctccgccctga
>Mmc.peg.16
atggaccggtccgaagtcctccgcccggcgaagggaggggtggagctggagatcatggtcacccccaacgcgaggtccgccgcggtgggggaggtggacccctggaggaagcggctggtcatcaaggtgcaggcgctgccgacggagggcagggccaacaaggcggtggtcgagctcctgagcgatttcttcgacaccaaggccgagatagtcagagggcacaccgaccggcagaagaccgttttcctgccggtgagcatggacgccgccgtctcccgcctggaggggaaatga
>Mmc.peg.17
atgtcccctcccgtggagcttcttacattcgaggaccttaccgaggtctaccggagggagcagcgttccaagaacatcaccgaggtgcgcagggacttctacgcggcggtgagggaatgccacgagcggctcaggagggagagcgagagggagttcgccgtcgaccagttctccacgagatcgaagctggcaagcaaccagctgatgaagttccaggagaaggccgcccaggtgttcgagttccgcatggagaagatcctggccatggcactgcgcgccgccggagggaacaagatcgaccccggcaagctcaccgtcgaggaaagggagctgttcgacaaggtatcgtccctgctgaaggaccggcacgccgtcctgctccaggggagccggccgaggaccgcggagccggaagagccgtccctggaccttatgaccccgcccatggtggcggaggcggagagggaggacgagatgttcgatccctcgcccgcagggccggagctcccgccggcagcgatgcccggacctccggcggacctccctgcgataagcacgcctctggtgccgccgcccctatcagagaccgttctggcctctccgcagatatcggcgccggacctgccgccgataccggtcaatgaagctcccgcagcggccccgcccgcggcagcggcctcggcgccggccgaccgccccgcggccccgccggaccacgtggtgctgcgcatcctggaggacatgccccccatagccgggccgggccgcaactaccggctgaacaaggaggacgtggtgtgcctcccgccgaacatcgccaaggccctgctcgccaggaaaaaggccgtcaaggtccagctggaccctttgaaaaccgtcacaaactga
>Mmc.peg.18
ctgagcgggcttgaggtccatgttctagctagcggcagtgacggcaactgcaccgcgctgtcctcggagggcgtcaccatcctgatcgacgccgggatatcggggaggcgcatagccaagctcatgggcggtgtgggcctggacccccgggacctcagcgcgatactgctgacgcacgaacattcggaccatgtcagcggggccgggatcatgtcccgcaagtaccacgtccccgtatgctgcaacgagaacaccctggtctgctctaacatcggggcggtcgacagcaccatgctcttccagacccatcggacgttctccatcgggcacctccagatcacccccctcccgatctcccacaacgccgccgagccgaacgccttcttcatcaccgcccgggacaagaagttcctcctggccaccgacctgggaagggtgaacccagaggtgttcgccgccctcagggaggtggacctggcggtcatcgaggcgaaccacgacgtgcagatgctgatcaacggcccctaccccccgatgctgaagagcgagatccgctcggaccgcgggcacctgtccaacatcgactgcgccagggcgctgtgggccacccacagtgaggacaggaagatcttcctggcgcacctcagcaagaacaacaacaccccagagctggcgcagaggacggtggccaggacgctgggctgcgggaacgacagggtagattgcctgatgcacccggacgacgtccggaccatcagtttgtga
>Mmc.peg.19
atgaccctcgtgagcgagatcatgaccgttccggtgctggtcctatatgaggacatgaccctgcgcgaggcgaccgttctgatggccgaccgagggatatccggcgcgccggtggtcggcgcccacggagagatgatcgggctcctatcggaaagcaacatactggaatatgcggccggcaaggggtgcgtggggccggggtgccgcaccctctccttcctgacgcttccgtacgataagctggcgcgcgacgaggcgttgtgcctccggtacaagagcatcggggatgccaaggtcagctctgccatgaacgacgaggtggtgaccgtctcccccgacgacgacatcggcaaggccctggacaccctgatgcgcttcgggatcaaccgcgtcccggtggtggacagggacggcaaactggtggggatcgtggcgcggcagaacatcctcctggcggtgtgccgggacgcccggtcggggaccgccctgcagtgcgcgccccgagcaggggggccgtag
>Mmc.peg.20
atgaggctcaaggagaaggagataaccgaccgcaaggagatcgaggagctgttgatgaaggagaaggtgtgccgcttcgccatgtgcgatggggacaccccctacgtcctgccgaccacctatggctaccgggacgggacgctgtacatacactcggccaagaagggccgcaagatcgacgtgctgaaggagaacccccgcgtaagcttcgtagtggataccggacatgatctgatgcaggggccgttggacacctcgtgcaagtcgaccatcaagttcaagagcgtgatcgggtcaggaagggctcggttcgtggaggacgccgaggagaagcgcgaggccatggacatcataatgacccaccagttcggacaggccacatttgggtacagcgacgagggcatccgcaacatggccatcatcagggttgacttggagagcctgacagggaagaagaacggctactga
>Mmc.peg.21
atgaagctcgatgacaaggaccgcatcatcataacgatgtacgccgaggaccccgacatctcccaggagaagatcgccgcccggctgaatatgacccagccctccgtggcggcgcgggtggccgccttgaggaaagagggagggctggagaagcagctgggcgtgaaccccatcaaaatgggcatgtacctggccaaggtggaggcgtcctgcaccgcgccccgcgacgtcctgaaaaaaatgagagggtgcccgtacttcgcccacggcttcaccgcctcggggcggcggaacctgttcatgctgttcttcagcgagagcatcaccactctcgaatcgatcgtggactgccaccttcggtccgatccctcggtgagcgaggtcgacctcgacctcctgatcacgtcggagaaggacttcgtcatccccatccggatgaagccggacctgtgcgacggcgctccctgcgggatcgagcatagctgctacgagtgctcctctttcaaggaagagaagtgcctgggctgtcccgccaccggccagtatcgcggcaatgtcctgggacgggcggtggcgtccgcgcgggagcccgggtccgcgcgtcagtag
>Mmc.peg.22
gtgcagccccccgcccagctcgtcggccatggggcggagaagaccggcaaccacaccgtgttctatcagatgctctacgtggaaatgccagcagtagcgagccagccggacccggcggtcaccaggaccgtcctgagcatcgacggccagacctacgagaacacgaaccatgagtatccgagggtcgggcacggatcatgcatggccagcataggtctgcccgacccggcctacacgccgggagcgccgtacaccatgacgacgtacaacggcgatcgggtcgtggccatgacaagcggcaacgccccgagatga
>Mmc.peg.23
ttgggcgtatatgccctgggaacgttcgccgaccctgccaaggaccccgccaccgatgctttggaccctcttcttaatggaggggacgggtcatcgtcgagcgtaggagaagaggacggcgccgcaaccaacccttcatcgggcaatgccccgatcgtcgagctggtgctatattcgtaccctgaacgcctggctgtaggtcagaccgaccgggtcgacctttggacctgtacccctgatggccagttctatactggctatgttactttcgaggtcgagatcactccgtccggcggcgtcgtgggtgcacctgggcctggcgatcaggccgggctctgtggcttcaccatctgcttcgaacagacgggagactacctggtaaagatcacgccgcacgatagcgagctcaatgtcatcggggcctccgtcgagttcatggtgagcgtcctgagtgagcagggggatggcgatggaggtgacggtgagcctgggaccgatgagcctgggaccggagaggacaaccagaccgccgacatcgtggtgctggtccctcaggcctggaccccctactcactagcgggggccgaggacttttggctccgcgtctcggtcatcaatacctctgacggaggtgtctacactggcgatctggacttccaggtcgacctgacgccgtccagtgacttcaccgtcacgtacgggcccgtgcccacggggatcctcggcgacttctcgttcagggccagcttcgaccagctcggtaattacactatgagcgtgaccccgaccgatggtgaaggcaacgtcattggcgaccctatcgaggtcagcgtaacggtcgtcccggagggcacgatatcgatgatgggcaccggcacaaggacagcgggggagaaccataccgcgttctacatggagctcaagctgtttagcgaagtgacccatgcgggagcgggctttgacgtcacccgcatcgtcttggaaattgacggcaagaccttcgagagcacaggcttcagcttcgcgaggaacaaccttgctgaggtctcagtggtcgtgcccaactcggagttcacgccgggagcgccatacatcataactgcctactacggcgaccaggtcgtgggaacggcgagcgggaccgctccgagctga
>Mmc.peg.24
atgaggtacatctatttcatcggcaccgcgggcagcggcaagagctccatggtacaagcgtacaaggaatggctcgacaatcagggcatcgattccatcatcgtcaaccttgaccccgggaccgacttcattccgtacgaggctgatgtggacatccgggactggatcaacctgggagaggtcatgaaggattactcgctggggccgaacggcgcgcagatcgtggcctccgatctcatggccgtcaacaccaaggaatgggtccccgccgtcaagaagatggagaccaacttcgcgctcatcgacacccccgggcagatggaactgttcgccttccggcaatcctccaccaacctggtggaggagctgggccaggaggacggcttcctggtgttcctgtccgaccccaccctcgccaggacgcccaacggtttcgtctccgatatgatgctggccgccatcacccagttccgcttctccctccccatcctgaacgtgctgtccaaggcggacctgctcaccgaggagcagctggaggggatgggcaactggtcccgcgacccctacgccctctataatgccctgacggaacgcgaaatgagctcccaatcggtgatgagcatagagttcctcaaggccatggagaacgtggggatgtacaaggagctgacccccgtttcctcagagcagggcaccgggatggaggacatctacaataccatccagcaatacttcgaaggcggcgaggacctcgggcgcaacgtctcttag
>Mmc.peg.25
atgaagaagcccgaggtgcacaaggcctttgttgacgatgtcgccgcgcgcattctcatcgccgcgctgggccgcccactcacagcgctcgacgtccgcgatgccacagggatccctgtcgccaaggtgttctacaggatcaagctgctggagaagcacgggctgctgtcggagtccgggaaagtggtggaccgcaaggggagagaggtgcccctgtaccgttccaacctgtacaacacgtacttcttcatagaccacagcggaaagctcagggtaaggttccagctggtggccgagaacgagagccaggaggacttcacggtcgacggctcggcgctggtctaa
>Mmc.peg.26
gtgaaggaaccgcaattggaagagctcgtgtcggagatgagggacaagatcgaggtcctggagaggcgtaacggcgaacttctcgaagagatccgcagggtcgagggcgagaaaaggtacgtcgagagcgagctcttccggctccagaaggagctgaagaggatgcgggcggagatggagaggctgaagtcccctcccctgatcatcggggcgatcaaggacgttctggccgatggccgcgtcatcgtcaaatcctccactggtcccgacttcatcgtttccacctcggaatatgttcccatggaagacctcatcgtgggcgccagggtcgcgctgaacaagcagaccctcgcggtcatgggcgtgctgcctccgtctctcgatcccatcgtcatcggggccgagataatcgagaagcctgccatctcctacggggagatcggcggactggaggagcaggtcctggaggtccgcgaagcggtcgaggaccccctgctgaggcctgagctgtacaagaaggtcggcatcgagccgcccaagggagtgctgctggtcggcccgcccggaacggggaagaccctcctggccaaggcggtcgctcaccagaccaacgccacgttcatcaggttcgtggggtccgagctggtccagaagtacatcggcgagggggcgcgcctggtcagggagctgttcgagctggcgaaggaaaaggcgcccagcatcgtgttcatcgacgagctggattccatcggcgccaagaggctggaggtcgcgacctcaggggaccgggaggtccagaggacgctcatgcagcttctcgccgagcttgacgggttcaaccccatcggggacgtgaagatcatcggggccaccaaccgcccggacatcctggacgaggcgctgctccggcccggtcgtttcgacaggatcatcgagatccccgtgcccggctacgagggccgcctggagatactgaagatccacatcaagaagatggccatcgaagagaacatctcgcttccggaacttgccctcaaggccgagggcgctaccggcgcggacatcaaggcgatctgcaccgaggccggcatgttcgccatccgggacaaccgggaccacgtctcgatgctcgacttcgagagggccatcggcaaggtgctggataacgaggccaacaagatcgtcgagtccggcgtgatgttcgcctga
>Mmc.peg.27
atgatctgcgagatgtgcggcaaacagtccgaatatacgaagacgattttcatcgagggcacccagctgaaggtgtgcaaggaatgctcgcggttcggggaaagctcggacggcaagggaggcggcaagaagtccgccaccggcgcggcgcccagcagggccatggtggccgagcgcctgcaggcccgcgagaggcgcatgcgaaccagggacgtataccaggaaggggagatcaccgctgtcgacctggtgccggagtacgcccgcatcatcagggacgcccgcatggcccgaaacctcaagcaggaagagctggccgccaagctcaacgagagggtcagcatcgtcgccaagctggagaacggctccatcaggcccagcgatactctcatcaagaagctcgagaaggagctcggggtaaagctcaccgagaaagtgtcggtggtcaagaccgaaggcggccactctgccggaaaggtcctgaccctcggcgacctcatcaagaagaagtga
>Mmc.peg.28
atgggggaactcgagaccagtctggcggtgctgttcaagcgcaagggcaagaacgtgatcaccgagacggagttcatcttcacggtgtcgttcgatttccgctggttcacccccaaggaggcgcaggtgcttctggacctggcgctgaagcgcggcctgctgtcgaggaccgaggagttcctcaagcccaccttcgactataaggacgtggaggcgtcgctgtcgttccgcccgagcaaggaggtcctggtgggggaagcggaggcgccgtccctgttcgcgcagctcatacatctcatctccgagaatggcgggatgaagaagagggacgccgtcgctaaaataaacagggcgcaggagaagctgggggtcgacgtggaggtcgccgcgatattggtggcgaaagagatggggctcgatgtcgagaagtacatcgagccggccagggaagaggtccggagccggtga
>Mmc.peg.29
atgggaatgggaaatacacctatactcatccttaaggagggtaccaagagagacaagggaaaggacgcccagtacaacaacatcatggccgccagggccatcgctgacgccgtccggagcaccttgggcccccgtgggatggacaagatgctcgtagacaccctcggggacgttgtgatcaccaacgatggcgtcaccatcctgaaggagatcgatgtggagcaccccgccgccaagatgctggtcgaggtcgccaagacccaggatgaggaggccggggacggcaccaccaccgctgttattctgtccggtgagctgctcaagaaggccatcgacctgatcgagtccaacatccaccccaccatcatcgccgccgggtacaggctcgccgccaccaaggcccaggaggtcctggacagcgtggccaaggatgtcaaggtcgaggacaagaaggccctgaagatgatcgcggagacctccatgatctccaagtccgtcagcggctcccgcgactacctgtccgacctgaccgtgaaggccgtgaccgccgtcgccgagaaggacggcaagtggtccgtggacatggacaacatccaggtggtcaagaagaccggaggctccatggacgacagcgagctcatccagggcgtcatcatcgacaaggagccggtacaccctggcatgcccaaggtagtggagaaggccaagatcgccctgctcgacgccgccatcgaggtccagaagaccgagatcgacgccaagatcgagatcaccgacccctcccagatgcaggccttcctcgatgaggaagagaacatgctgcgcaacatggtcaagaagatcaaggacgccggcgccaacgtggtattctgccagaagggcgttgacgacctcgcccagcacttcctcgccaaggagaagatctactccgtgcgcagggtcaagaagtccgacatcgagaagctggccaaggccaccggcggcaacgtcatcaccaagatcgaggagctgtcccccgaggacctgggcctggccgccaaggtagaggcgcgcaagatccaggacgatgagtacaccttcgtcaccggctgcaagaaccccaaggccgtgtcccttctcctgaggggcggcaccgaccatgtcatcgccgaggtggagcgctccctggacgacgccatgagcgtcgtcgccgtggctatcgaggacgggaagatcgtgaccggcggggccagcaccgcggtggagatcgccatgaggctccgcgagtacgccgcgtccgtgggcggccgcgagcagatcgccatcgatgcctacgccagcgcgatggaggtcatcccgaccgctctcgccgagaacgccggactggaccccatcgacgtcctcatcaacctgaggaaggcccacaaggacggcaagacccacgccggtatcaacgtctacaccggcaaggtcgtgaacatgctggacgagaaggtcattgagcccatccgcgtcgggcggcaagccatcaactccgccaccgacgccgcggtccttatcctcaggatcgacgatgtcatcgcctccaagggcggcgctggcatgcctccgggcggaatgcccccaggcggcatgggcggcatgggcgacatggactga
>Mmc.peg.30
ctgagaaacccaggggggcgagccccctttccaaacctcttaacacttctgaacatgggaaagcacgagaaaggtgacaggatggacgatctggaaaggtcagagcaaagagggaccgctcccgaggtctccgaggagatcgcctcgctgaagggccagcttgactctctgaagaaggagagggacaagcaggctgctctggccgaggactacctgaacaccgcccgccgcgtacaggcggagttcgagaactacaagaagcgaacgctgcgggagagagaggagatcgtcaaagcagccaacgagaagctgctcgccgacctcctgccggtgttcgacgatttcgagcgcgccctcgccgcccagtgctccgagaaggagctgaaggacggcatcatcaagatacatgagaacatcgccgccctcctgagagaatacgaagtgaaggagatcccctcggagaggttcgacccctccgtgcacgaggcgttcgcgctgggagagggagaggacggcaagatactggaagtttaccagaagggatatttcctcggcaacaaggtgctgaggtgctccaaggtaaaggtagctaagaacacaggtgacaacaatggctaa
>Mmc.peg.31
atggctaagatcatcgggatagacctagggaccagcaattcagccgccgcggtcatggaaggcgggaggccgaccatcatacccagcgccgaaggcaccagcctcggcgggaaggccttcccctcttacgtcgcgttcacgaaggagggggagctcctggtgggcgagccggcgcgccgccaggccgtcaccaaccccgagggcaccatcgccgcggccaagcggaagatgggaaccaattacaagttccaggtgcacgggaaggagtacactccccagcagatctccgcgttcatcctccagaagataaagagggacgccgaggcctacctcggggacaccgtcgacaaggccgtgatcaccgttcccgcctacttcaacgacaaccagaggcaggcgaccaaggacgccggggccatcgccgggctggaggtcgtgaggatcatcaacgagcccaccgccgcggcgctggcgttcgggctggacaactccaagtcctcccagaagatcctggtgttcgacctgggcggaggaacgctggatgtcaccatcatggagttcagcgagggcgtgttcgaggtcatcgcgacctcaggggacacccagctgggcggcaccgacatggaccaggcgctcatcggcttcgtgtccggccagttccagaaggacaccgggatcgatctcaccaaggacaagatggccatgtggcgcgtccgggaggcctgcgagaaggccaagatcgagctttcgtccacgatgtccaccgagatcaacctgcccttcatcaccgccgaccagagcggcccgaagcatctcaccacgaacatcacccgggcgaagctggaggagcttgtcaaccccatagtggagaggtgcaaggcgcccctgcagaacgctctcagggacgccaagctgaccccggagcagatcgacagcatcatcctggtgggcgggccgacccgcatgccggtggtccagcgcttcgtggagacgctcgtcggcaagaagatccagcgcggcgtggaccccatggagtgcgtgtccatgggagcggccatccaggcggcggtcctggccggcgaggtcaaggacatcctgctgctcgacgtgacgcccctgtccctcagcgtggagaccctgggcgggatagcgaccaagctgatcgacaggaacaccaccatccccaccaagaagtcgcaggtgttctccaccgccgccgactaccagagcagcgtggaggtgcacatcgtgcagggcgagcgcgaaatggccgccgacaacgtgtccctcggcaagttccagctctccggcatcccgcccgctccgaggggagtgccccagatcgaggtcacatacgacatcgacgccaacggcatcctgagcgtctcggccaaggacctggggaccgggaaggaggccaagatcaccatcaccgcctccaacaagctgtccaaggacgagatctccaacatggtccaccaggccgagcagttctccgaggatgacaagaagcgcaaggagaaggtggaggtcctcaaccaggccgacaccctgatctacaccaccgagaagagcctggtcgagctcggggacaaggtcacggccgaggaaagggagaagatcaagaaggcctccgacgagctgaaggaggccatgaaggccgacgacatcgacgccctcaaggccaagatggacgccctggtgaaggagatgtccgcggtgtccacccgcgtgtaccaagaggccgccgcggcccagcagcaggggcagcagcaggcccagcaagcccagcaggcgccgccccagaacgacgacaagaaggaccagggcggcaagggcgactatactgacgccgacttccacatagtggactga
>Mmc.peg.32
atgaccaagcgggactactacgaagtgctcggcgtcgccaagaccgccagcgtggacgatataaagaaagcgtaccgcaagctggcaatgcagtaccaccccgacgtcaccaaggaggaccgcaaggtggcggaggagaagttcaaggaggtgtccgaggcctacgaggtgctggcggacgagaagaagcggcagctgtacgaccagtacggccacgccggcgtcaactcgcagttccaggacggctccttcaactggagcgacttctcccaccagggcgatctgagggatatcttcggcgacggcggcctcggcagcatctttgatatgctgttcggccgccagcagcgctcctcaggcgggagggacatgcgcatggacctccagataaccctggaggaagcgttccgcggcgtcaagcgccgcatcaccgtccccaagttcgacaagtgcgccaagtgcaacggcaccggggccaaggacggaaaggtcgtcagctgccccgactgcggcggcaccgggcaggtccgcatggcccagggccgcggcttcagccagttcatctcggtgatgccgtgccgccggtgccgcggcaccggcagggcgccgggcaacaactgcccggagtgcgaaggccgcgggaagatccagcgcacctcgcacatcgacgtggacatccccgccggcgtcgagccgggcacccgcctccgcgtccccggggccggggaggcgggggggccgggggagcccaacggcgacctgtacgtggcgatcgacgtcaagccccacaacacctggaagcgggaaggggcggacctctacatggagttccccgtcaccttcgcccaggcggccctgggcgcggacatcgagatccccaccctggacggcaaggccaacgtgacgctgccctcctccacccaatcggacacggtgttccggctcaaggggtcggggatgccgatcctcaactactccggccggggcgaccagtacgtcaaggtcaagatcaaggtccccgagaagctgaaccaggaacagaaggacctgctgaagcgcttcgccgtcctggaggccgaggaccgcagcttcatgggtaaattcaagaagaggaagtga
>Mmc.peg.33
atgccgttcctggccatctacctgaacggggagctggacgtggggatgggcgcggtcggcctgctgttcctcggcatggccctcaccggcgcactgggccagatcgtgggaggcgagctgtccgaccgggtgggccgtcggccgatgctgtggctccccatgggccttcgcgggctggtgttcctttcgctgttcatcgccatggcgctgtcgggcaacatctggctcacttccgggctgatcctctgctcctccttcctgggcacgctgttcgagccggcctccaacgccatgatcgccgacatcgtggagccggggcgccggatggaggggtacagcatcctgagggtcgggcagaacgcggggtggaccctcggccccataatcagcggcatgatgctcaccgtcctgccgttccactggctgttcgtggtcgccggcctgtccaacatcgccgccggggcggtggtctttctcatgatcgcagagccccagcgctcggtccagggggaccggttccgggtaagcgacctgctgaggctggggcggaacagtctgttcatagtgctgtgcctcgcctccatcccgctgttcatagtgctgggacagctgacctccaccttcgcggtgttctccagccaggacctccaggtcgacgtcgccacggtgggatggctctacgccctcaacggtatcatggtggtgttcctgcagatgcccatggcccggtacatcgcccggttcaggatgccctacgtcctggccgccggggccatgatgtacgcggccggctacctggtgatgggatgggcctcggggatatggttcctggtggcggccatagtgatcacctccctgggcgagaacacggtatccccgtcggccatgaacatggtggccgacctgagcccggagaaggagcggggacggtacatgggcgcctacggcatcttcagcacgttcgggtggtccatgggccccgccgtcggaggagtgctgtacgacctgttccacctggaccccgtggtcctgtggggatgcatcgccgccatcgccatgatcggcgcgctgggcttcgtgtacctgggccgcctggcggccggctctcacgatcgggcgccagggccgtcggcgaggaaggccgggtga
>Mmc.peg.34
ttgactgaggcggagttcaagagcggcttgctgttcgaggaaaaactgccgaaatacatcataggcacaacggaaggatcaaagtatgagcacaagtttgacaggtggctataccgctcgatagccgctgtcgcgatattcctgatcctcctcctgatgccatatgggtttcggccatactccatcctggtgctgatgatcgtactggcgacatgcatgctgtacgcctctgaagtgcagggcaacaagttcagcagatcggcgaaacccatccgcatctttgctgacaggatcgaggtctacgcttctctgtatcagaggctcaagggtttcaacggtgccatcctcgtcaaggacgtcgactgggtccacgtcgagaggcgtgatgcgtaccagctggttaagagaaatgatatggtccgccttcggtgggcccctctcgaactcaggatcaagctgaatgacggcaccgagtatctcaccggcctcaagtcgccggccgagatcttggccatggcccaggtgctgaaggagaagctgaacatctccgtggtagataccggcgagggcctgggaagagtggagccgtacatgtactga
>Mmc.peg.34.5
atggcgatctcgcctatcgtcgttacggagccatggtacgatcggccccccctgctgggaatggcgatgtcagtgacctccgcagtgatgggggccatcagcctggggataactctggtagaggtcctcggaggaagcgttccagataatgcgatcacttctgccaaactatctatctttattgatggtattgccctagtcgtttcctccattggtgtggggtattcgatcaatagtctgctaaaccgaggagtgcatcaatga
>Mmc.peg.35
ttgaaccagatcatggacaacccgatcaatacttccgtcgttgcgcttggaagcgccattggactggccggactgatcatgggcaatctatgggcctacgtcgacggtcttttcgattggttcagcatcggcgtggggatcgttatcgctctgttggtcttcatggccgtccccggcagaatggagatcatgaatcgccccaaacgagtggaggtgacagatgccggggcgataatgcatcagaagctaggcaggaagccggtgttcattccttggtcagcgatactgagattgaacttttggccatgcgcacccagtgagaggaattggatcacccgggacgccacgctgttcgtgacggagaagaagtcgttcaccctcgactggaggatagccgaggcgatacgcgagagatattgggtccagtacggcaggtatccgccgaacgaatccgtcggaacgagcgttcccaagccggcatccggaccgtatggaagccgctga
>Mmc.peg.36
ctggagaaggcagcggaatggccctctgagccggtcgaggtgagggacgacaacttcaacgactttttgaaaaagcacaaggtcgccgtggtggactgctgggctccctggtgcggcccctgccgcgcgatgggccccgtcatcgacgccttggccgcggagatgaagggccaggcggcgttcggaaagctcaataccgatgagaaccccaagacctctatgcggttccagatcgaggccataccaaccctcctggtgttcagagagggggagttggtggaccgccacgtcggagcgaggcccaaggacgacctcaagcggaggctgacgtcaaggctttga
>Mmc.peg.37
atggcctccgctcttgctcacgtcatgaacaccgaggcggacgttaccatagtagggctgggccccgcgggactccaggcggccatacatgccgcgaggaagaaggtgaggacagtggccatcggcaagagcgccggctccgcgctgaacagggcggaggtggagaactacctcggcgtcccccacgcagagggcgccgagctgctgaggatcggccgggagcaggccgccaagttcggggccgaactcctggaagaagaggtcaccaaggcggagagggacggcgacatgttcgtcatcaccaccgaccacgaccgcaccgtccggaccaaggcgctggtgctcgccctcggggtggcgcgcaacaagctcggagtgccgggagagaaggactacctgggaaagggcgtatcatactgcgcctcctgcgacggcgggttcttcagaggccgccccgtcgccgtcatcggagaggagagcgaggccgcggagtcggccatcctgatgacggagatcgccagcaaggtgtactgggtgaaccgcgggctcaaggtctccgagcacctcatggagaaggccaggaagaccaccatggagatcgtggaaggcaagccggtcaagatcgccggcggggacaccgtcaccggcctggagctggagggaggcaggaagctcgacgtcaacggcgtgttcatcgccctgggggccaagggctccatggagatcgccctggagcttgggatcatgcccgacccctcgggcaagataccggtcaacgaggatatgcggaccgaagtggagaaggtctacgcctgcggcgacgtcaccggcctcccgtaccaggtggccagagcggtcggccagggctgcattgccggcgacaacgcggccaaagcggtccggcaggagaaggcctga
>Mmc.peg.38
atgtccctggagaacgagctggtggccgggatcctccgagaggagggagggttccgcaacgcgctgaggaaggtgctggaagaggacctcaagatgagcattcacgagttctgctctcagaccgggctctctccctcgaccatttacaagatcatgcaggaccagcgggagccgaacctgcgcacggtgagggagatcatccgcgccgtccggaggctggagacccgtcctcatggcaacttcatcgccgtcatagccgcccgcccggtcctgaaccgcatcgaggagaggaccatgaaggtaggggaccgcgacgtcagggtgaaggagtaccccgccaacagcatggaggacgccatcatcgccgccaccatggccgagaaggacggggcgctggcgatagtgtgcgctccgatagtcgctccgaccatccagaagatattgaccatcccggtgtcgatagtgatcccgagggacagcatcatgagggccatcgaggtggccgcgcagaagacgttgtga
>Mmc.peg.39
atggatgggaatggcctgatactcaccatagacaacctggacaagaccttcccgagggacggcaaggacatgctggtcctagacgatttcagcatggacgtaaaggagggcgagttcgtctgcatcctcggtccttcaggcagcggcaagaccactatcctgcgcctcatcgcggggctccaggcccccacctccgggagcatgaagctccggggcaaggagataaccgagcccggttcagaccgcggcatggtgttccaggagttcgccctgttcccctggcgcagcgtgaagcggaacgtggagttcggcctggagatcagggggatgccggccgaggagagaacgaggatatcaaagcactacatcgacctggtcggcctgaccggcttcgagaattctcaccccaaccagctgtccgggggcatgaaacagagggtcgggatcgccagggcgctggcctccgacccggccatacttctcatggacgagccgttcggcgcactggacgcccagaccaggaacttcatgcagaaagagctgctgcgcatatggcaggaaaccaagaagacagtgatcttcgtcacccactcggtggatgaggcggtctacctggccgaccgaatcgtcgtgctgaccaaccggccaggtaaggtcaagagcgtctactccatcgacctttcccgcccccgggaccgcagcagcccggagttcatcgagctgcgcaaaaccgtcctggacgagttggagcagcagagagagggcgtctga
>Mmc.peg.40
atgaccgattccttcggatggctccataagccgagcttggaaaggcgcgacatcaccaagctggcgcttatgatctcgtccctgcccattttcatagccgcctggtggctggcggcatcatatctccagggccaggggcagttctaccttcccacccctccggaggtatggggggcgctggtccaggcctggacccgggaccctgtcaccggtcagtcactacttaccaatatcttctcgagcttgagcaggttccttagcgggttcgcgctggccttgctggtggcggtgcccctcggcctggcgatagggaccatttcatacgttgacgcgttcacccggccgatcatcgagatcctgcggccggtgccgcccattgcatgggtcgtcttcctgctcctggcattcggcctgttctgggggcccgtcatcaccatattcattggggtgttcttccccctactctcgaacattatcttcggcgtcaggagcgtggaccccatattgatcgacgcggccaggacccagggcgcctccggaatccagctgttcactaaggtcatatttccttacgccgtgccgtacataatgacgggcatcaggatcggcgtgggcatcggctggatgtgcatcgtggccgccgagctcattgccgtgaggggcgggggcgtgggagttctcatcactgccgggcagagcatcgggcggtatgacatcatgttcgcaggaatgatcacggtgggagtgctgggaataatcacgctggccatcagcaactatgtggagaagaaggtggacgcatggatgggaatggcctga
>Mmc.peg.41
ttgtctggagcggtcaacttaggcggcaagaccatcaagtacaccgatgtcgcgccagtggatcagcaagctcagatccagtcgggcaacattgatggcggggtcagctgggagccctacgtgtcggactccatcttggccggcaccgcccatgccctagtgtggtccggtgatatctggccggaccatccatgctgtgtcgtggtggctgacggcgacttcctgaactccaacccggacgctgtcaatagggtcctgaaggcgcatatcgaagcgaatctctggattgccgacgccatagccaacaaggaaaccaatccaaccaactacactctactgctgcagatcggagccagcttcagcggccgaagcaccgaggtcgtggacagctcgctgcagcacatgaagctcacctacaacatcacctcagagagtgtggcctacttcaagcagttcaccgaggactatgtggacgctggcctcatacagagcaacagggtttccgatgtcaacagcttcgtgaacggccttattgatgctacccatctcgaggctgcagccaacatccagccggtggatgatggcttcacccccatcaccgttcgtatcggctaccttcagggcgaccttcaccagttcgccagagtggtggccgagaacatcgaggtaggaggcggcaagagcctgttcgcgacatatggcatacagaccgccctgcctgatggtgcgaccgttggagggtataacaatggcggcgcggtcatgacggccttcgctagcagcgagaacctcatagatatggcctacctcggcgctcctccggtcctcctgaaccacgccaaccagggcatcgacgtcaagatattgtccctggccaacaccgaggggtccgcactggtgatcagcggggataggagtatcgaagacctggacggcctcgtcataggtcagccaggatcgtcttccatccagtaccttctcctggtagccattgcggacaagtatggatacgatctcgtgaggggctga
>Mmc.peg.42
atgttcgagcttaacgtcgagagcaacacgccgctcacccccctgagcgacgtggatgacatcgccctgcagttccttacgcacatcggctatctgcccaagggttataaccccaagaccaacgtaatcgatacccaggacagcgtcccgtaccgcctgttcatggactgcttcatgcgcaacccgaagcgggcctggacggtggaggagctggcggcgtacctgaagacgaccaagccgaccatatatcgccatctcaacaagcttaaggggatcgacatcctcgaagaggtggagacggagagggaggggggcatgaagaagggataccgcattcgctacggggacctgcgcaaggcctggagcttcaccgaggccaacgtggatatggccatgcgcaactaccgcgagacggtggaccacttccagaagctgatggagggatga
>Mmc.peg.43
atgcctgtgaaagatatcgagcagatgataaccataggatcgaagtaccgcatcatgagcatgggaggcgagaacgagaaggccgtggtgtccgtgggggagttccggggctacgccgctttcgccaacgagaccgcactggtgctgaagctggacgagtcccacggcgaggacgccggccacgtgcgtttcatcccctaccacgccatcctgctgatcgacgtgatcaccctcgcccccaaggaagagcaggaagagaaagaggacaaccgggtatactataggtga
>Mmc.peg.44
gtgtttggtgtgggatatcacgaagagatcatacgatcgatactggacggcaggataaggaacaaggacgacctgcagagggccaagatagatctgtgccggaagtacgctctgccgggggtgccgccgaactccgagaccctcgcgctggtcagcgaggacgacctgcccctggtggaggagatattgcgcctcaagccggtgcgcacgctatcgggggtggcggtggtggcggtaatgacgtcccccgccccgtgcccgcacggcaagtgcgtctactgccccgggggagtggagtccggctctccccagtcgtacaccggcaaggagcctgccgcccggaggggggagtcctacggcttcgacccctatgagcagacaagggggcgcatcgagcagctggaagccatcgggcatcccaccgacaagatcgacctcatagtgatgggaggcaccttcacctcccgcccccgggaataccaggtggacttcgtaaagaggtgcttcgaggccatgaatggcgaggtgtccccgagcctcgaggaagctcaggctgccaacgagacggccgggcaccgctgcatcgggatgaccatcgagacccgcccggacgccatgacggaggagcaggtcgccctgtccatggcgctcgggatgaccagggtggagatgggagtgcagatactggacgaggcgatactgcgcgcggtgaaccgcggccacggcctccaagcggtgatcgacgccacccgggtggcgaagcgcagcgggctaaaggtgtgctaccatgtcatgcccgggctgcccggctcctcgccggagaaggacctggagagcttccgcaggatgttcgacgaccccgtcttccggccggacatgctgaagctgtaccccaccctggtggtcaaggggaccaagctctacgatatgtgggcccggggggagtatcgcccctacaccaccgaggaggcggtggagatcatggccgagatgaagcgcctggtgccgccgtgggtcaggatccagaggatccagcgtgacatcccggtaccgctcatcgaggccggggtggacaaggggcacctgcgcgagctgatcaaggaacgcatgcgctcgcaagggcggcagtgccggtgcatccggtgccgcgaggtcggcctgaaaggcatccgggactacaccgtcgaccagctgcggctcgaggtgcagaggtacgaggcctcgggaggcgcggagagcttcatatccttcgagctgccggagcaggacgccctggtcggctatgtccgcctgaggaccgacggttcccccctggctagcatcagggagctgaaggtgttcggaaggctcgtgccgctaaaaggggcgggggtgggatggcagcaccgcggggtcggcaaagatctcatggcgagggcggaggaagcggcctcggacgccgggtgcgagaggatcagggtcaccagcggcgtgggggtgcgacgctactatgcttcgctgggctaccagcgggacggggtctatatgtccaagcggctcgcggagtga
>Mmc.peg.45
atgagaaaattcattactgagctcaagggaaagaccgttatgaccaatgacgggcagatcctaggcatgatcgagaacttcctgatcaacacctccagcggagacatccagaacgttctggtggtgcccgcggaagaggtcgagaccaggctgtacaagaccgacccccagggaaggctggtcctgcccttcagcgagatgagggcggtccgcgacgtcgtggtcatggccgggaccaacgcctga
>Mmc.peg.46
ttggtcttccggctgaagaagccgaagacagcgaccctcatcttccgaagcgggaagatcgtttgtaccggctccaagtcgataggggacgtaaagcaggcgatacaaatggtcacagagagcctgaaggacgccgggatccccctcaccggctctccggcctatgaggtccagaacatcgttgcctcggccgacctcgagcagcccatcaacctgacctcgacggtgatctccctgggcctcgaaaaggtggagtacgaaccggaggtgtttcccgggctggtgtaccgcctggacgaccccaaggtcgttatcctgctgttcgggtcgggaaggctggtctgcaccggggcgaaaaaaccgatggacgtggaagcggcgatcgtcaggatctccagagagctgcgttccgttggcctgctctcgccggagccgccgggcatgtcggagaaggaccgcctggcctga
>Mmc.peg.47
atggacatacacgaccggctccaggtggaaaagctgctcgagctcctgtatgaacggcaggccgccagggtcaggccggagatgaggcatcggtgcgggccgctccaggagacggcggcgctcatcatccgcttcaaggagatggcgatcgaggacctgtcgaaggacctcggaatggacgacccggccgcctgcgacgagtgcggcggggaatgccatgatgtcaaggaataccggctcaggcgcccggtcgaggaatgtgtcactgcatactga
>Mmc.peg.48
atggaacaggcggccaaggccgacgtcacgatactcgacgagacatccgcggtgagcatccttttgctcattgacaagaggggagaggcccgggcctacgacctcaggcagatagccggcggttacgaccgcatgaagaacctgaccaggaggatggagtcgatcggcctgctcaagatacgcatcgaggagaagccgcggttgacctacctgtattctcttacccccaagggcaagaaggtcgcacagaagctggtcgagatagaccagctcatccgcaccccctga
>Mmc.peg.49
atgggaaagacgttctatttgagcgacagtgagaggtatctcctttgcggactgctcaggggagagctgccggcggacatcatggccaggctgaagcgcttgtacggggagacccgcgatctcgaggagatctccctggtcataacccgcaagctggaggattga
>Mmc.peg.50
atgagcgaggggcattatgggagcgtcgaggcggagatcgccggcgtgaaggtataccccaccatcaaggagtcgctggacgcttatgtggtccctctgtgcatggagagggccaaggccgcggggatcaaggtccccgactactacatatccaacggttattttgagccgcccgccatcgtgtaccccatcaaccccttcatgaagaagcacagcgtggtgtacaaggccgggcacgtcaagcgcatctccaagtccatgacccggaactacaagtacgccatctgcgtgcagaagatctccgaggacgtggccgtgcgcgagtacaagtgcgtcatgggcaacaccacctgcgacgagctgtccaccatggccgcccaggtgtgggaccttttccatcttccgatctgcagcctcagggtgatcgagaacggcgagatcatgctctccgccatcgagcccctgcccctgcatgagctgggctcgaaggagctgaagctcctcaggaaggcgaacgaatggcagatatag
>Mmc.peg.51
atggcagatatagcctgttttgtagagcgctacaccgtcagccgcgccgaggagctcaccgccctcgccaacttcaagctggccgcgcatcagctcgggcacaagctggagtacgtgttccgcgcggacatcgggaagataccgatgtacgacgcgctgttcatccggtcgctcaccgacccgctcaacgccgcatacgtcgcggcgaggaccgcggagctgcacggcatgacggtcatcgacgaccctgattctatcatcatctgctgcgacaagatcaacatgtacctacacctgatgcgcgagaacgtgccgataccggaaaccaggttcgtgggcaagagggagctggaccggaggaccatggagcagctgttcgacgagctcggctctcccctggtcctcaaggcgccgcacacctccttctcgatgcacgtggacaaggtggattcggcaagcgcgttcgaggaggtggcccggaagtactaccggagggcggacgagatagtggtgcagaggtatattcccagccgctttgactggagggtcacgaccctcaacggcgaaccgctgttcgtgtgcaagtacgtcatgcccggcaaccactggaagatccagcggagcgacaacgggcacgtcacctgggcgaagatcgaggcgcaggacctcaaggccgtcgaccccaagctcatcgaggctgggctgaaagcgtccagggccatcggcaagggcctctacggcgtggacatcaaggaggtcgacggcaagtacatcgtcatcgaggtgaacgacaaccccaacatcgacgcgggcggcgaggacgccaggaaccccgaggtgtacgggcggatcatcaggtacctcgccggcgagtga
>Mmc.peg.52
gtggcggaatcgacaactcttcgcgtcgccagcgctcaacaccaatcggaggtcggcctgggacgtgcccggatcgacacccagacccggaaagacatcgatgttgacatgggtgacttcatcgagatagtgggcaagaggagaacggccgccaaggtgttccgggcctccgccgaggacgagggcaagggcgtcatcgccatcgacggcatggtccgctccaacgccggggtgtccatcggggaaaaggtcaccgtgctcaaggccgagacccagccagcgacaaagatcacggtggcgccgaagatacccccgggcaagagggtccgcttcggccagggagtggaggagctgttcaagaagggactgagcaaccgccccctggtgaagggggacgccatcatcatccccaacatagccctgatgggagggttcctcccgttcgtggtgaccggcacgcagccctccggagtagtggtggtgggcggccataccgagctagtggtgaagaccgagccggtggagaccgtcgagacggccaccatgtcggtgacctacgacgacgtgggcggcctggaggacgagctgaagcgggtgagggagatcatcgagctgccgctcaagcaccccgagctgttcgaccgcctgggcatcgaccctcccaaaggggttttgctgtacggcccgcccgggaccggaaaaacgctcatcgccaaggccgtggcgagcgaatcgggcgccaacttcttttccatcaacgggccggagataatgtccaagtactacggccagagcgaggaaaagctccgcgagaagttcgaggaggccgagaaggccgcgccatccatcgtgttcatcgacgagatcgactccatcgcgcccaagagggaggaggtgaccggagagacggagcgccgcgtggtagcgcagctgctcaccctgatggacgggctgggcggtagggggcaggtcatcgtgataggggcgaccaaccgcgaggactccatcgatccggcgctccgccgtcccgggcggttcgaccgggagatagagatcggggtccccacgctggcggggaggaaggagatcctgcagatacacaccaggggcatgccgctggacggggacgtggacatcgactccctggccaatgtcacccacggcttcgtgggcgccgacatcgcctcgctggccagggaggcggccatgaagtgcctgggccgcttcgtccccgagttcgaactggacaagcccattcccccggacgtgctggagaccatgcgcgttacgcaggccgatttcaaggaggcgctcaaggacgtggagccgtcggccatgcgcgaggtggccgtggaggtccctcaggtcggctgggaggacatcggcggcctggaggacatcaagcgcctgctcaaggagatgatcgagctccccctggagagcccccagtccttcaagcggctgggcatccgccccggccgcggggtgctgctgtacggcccgcccgggacgggaaagacccttctggccaaggccgtggccaacgaatgcaaggtgaacttcatctccatcaagggaccggagataatgtccaagtgggtcggggagtcggagaaggcgatccgccagatcttcaagaaggccaagcaggtcgcgccgtgcatagtgttcctcgacgagatcgattccatcgcctcccggcggggctcgtcgccggagtccaacgccaccgagagggtggtgaaccagctcctcaccaccatggacgggttcgagtccctggaccgcgtgacggtgatcgccgccaccaaccggccggacatcgtggaccccgccctcctgaggccgggccgcttcgaccgcctcgccctggtcccggtccccgaccaggccgcccgcctgggcatactgaggatcaataccagggacatgcccctgaacggggtggacctggagcacatagcgtcccggacagagggcttcgtgggagcggacctggaggcgctgtgcagggaggccgccatggccgccatgcgcgaggaccgcgacagcgagatggtgtcggggcggcacttcgagggtgcgttgaagatcgtcagggcgtcgtcgaccaaggatgtcatgaagtggtacgagaacttcgccaggtccctggagaccgtgccggtgaagtggcaggaccctggggtgtaccgttag
>Mmc.peg.53
atggagatggacccggagtgcgtcccctgcctgctggggcgagtcctgttcgaggccaacctgtgcgatcccaagaaggcccgggcggccatggccgattccctgaagatactggacgagggcttccgtcccggtgtcaactccgcccggctcgccaccctggtgcacaagcgcgcctataagatcctgggccgcgccgatccctacgaggggctgaaggcccgcagcgtggaggtggccagcgagctgctgccggaagcggaggcgttcatcgaaaggtccgaggaccgtctggaggcagcggtgaaggtcgctatcgccggcaacgtgatggacttcggcatccaagggctggaggaccccgacgagctgtccagggccttcgggtcgctcatcagccagccgctgggggtgaacgacgttccgggcatgcgggcgctgctggggccgtccaagagggcagtgtaccttctagacaactgcggggaggacgtcctggaccgtctgctggtgcgcgagatcaaggccctcggcgccaccgtggtgggcgtggtgaagggggagccggtcctcactgacgtgaccctgaaggacgccaaggcctccggggtccacggcgagttcgacgaggtcatcggcactggcatgttcgcggtcggcctcgacccccagcgcatgggcgaccggctcaggggcgagctgtcccgggccgatctcatcatcgccaagggcatggccaacttcgagtccctgtctgattccgcctaccgccccatcgcctacctcatgcgggcgaagtgccatcccgtggccagggcggtgggtgccaggaagggggacaacgtggccaagctggtgtgctag
>Mmc.peg.54
atgacgatgaacgaccggatacaagcagtcatactggccggcggcgagggcaccaggctgcggccgttgaccaacaccaggcccaagccgctgctgcccattctgggcaggccgtgcgtggagtacgtcatcaggtccctggccgacgccgacgcggccaaggtttacctgacctgcggctatcgctcccaggacatgctcgacgctctgggcgacggccgccggttcggggtggacctggagttcgccctggaggaccagccggccggcaccgccggggcggtgaagctgctggaggacaagctggacggcaccttcgtggtggctagcggcgacgtgcttgccgacgtggacatacgctccctggtggaagcgcaccgccggaagaaggcggtggccaccatggccctgaccaccgtggaccgccccgaggagttcggcatcgtgggcctggacgacgacggcaggatcgtccggttcaaggagaagccccggaccgaggaggtgttctccaacctcatcaacgccgggatatacgtcctggagaaggaggccctggaccacgtccccgaaggggagaagttcgacttctccaagcagctgttcccccgcctgctagagctggggaggccgatctacggctccaagattgaggggctgtggaaggacatcggccggccccgggacctgctggacgccaacgtgcgcatggccgagcggaaggggcaggccatcaaggtggacggggccaagagcaccggccgcatcgtgggggccgatttcaccgccagagggagcgaggtccgcgggcccgcgtacgtgggcagcaagaccgtgctgggaaaaggctcgctcctcgaccgcagcgcggtgggcggcgccgtggaagtgggcgccggcaccacgatatctgactccttcgtaatgggcgggtgcgtcctgggcgagggctgcgagataaagggcagcttgctgggcgaagggtgcaccatcgggccgggggccaggatcatggacagcgtcctgggggacagggtgcgcctggacgcctcctccgtggtcgagaacaggaccctggagtaa
>Mmc.peg.55
atgggcgctccccagcccatcataagggtggtgaccgatgacgaggccagcgccaggagcgcgctgaaggcggccaagctggagttctccgagaggcccgtcgaggtggtgtcccttcccgatcgcccgggcgagctggccaagctcgccaggtcactttccaaggccggcctgaatatcgagtccatgtacatcctgggcaacaccggctcctcagtggaggagatcgcggtggccgtcgacaacatcgagagggccagggaggtcttcatgaggatcagggcctga
>Mmc.peg.56
atgagagcagtgctgcttaccaggaggctggacgacaagcccaccaacgggttcgagcgatatgcccataacctgtactatgggctcaggtccctcggggccgacgtgggactgatcaaccaggactcccccctgccggtgcgcccctcgagctcgctgatcagcccgccctactacgacatcatcctgccgctgctgaggctgccgaggaagatgttccgggccgacctctaccacgccctcaccgattcccaggcggtcctcttccccttcctgaagggcaagaaggtggtgaccatacaccacgtggaccttactccccccggctcgccctccgaggctgtcttcaggcggttctacactctcggcaccgagctcgccgtgaggtacgcggaccacttcatctgcatctccgagcagaccaagaaggagctgatggagcactaccgggtcagggaggaggacatcacggtggtgcttcaatcgatctcccccctgtgccgccccatggccaagaccggcagggcggttgggtacttcggggccctgaagaagcgcaagaacgtggagttcctgatacgcgcgttcgccatcatgcaagagcggcaccgcatgcccgaatgcaggctgatcatatgcggggaggggcccgacaaggactggttgatgtccctggcccgggagcttggggtgggttcgctggtcgatttcaagggcgagatcctcgaggacaggatcaccgagacctacaactccttcacggtgttcgggttccccagcctccaggagggcttcggagtgcccatactggaagcccaggcctgcggcgtgccggtgctcaccctcgaaggggccatggtcccccatgaggtgaccaggcatgccataccctgccgggatgaggctgacatggcggagaagatgcactggctactgacggacgacgaggccagggagaaggtggtgagggaagggatcgaatacgcgtcctctttctcaggcgccgcggtctccgagcggaccctgcgggtgtacgagaaggtcctgggcgagtga
>Mmc.peg.57
atgtcagccagcagcgaaactggtggggagctaaccgttattttgcccactttgaacgaggctgagaacatagttcccatggtgaacgccgtctcggagcttttcccagcctccaagatcctcgttgttgacgacaattccaatgatggcacgcccgaaaaggcccaggccatccaggccgagccgggcagaataagggtcataaagcgggacccctcggacaagggcctcaccgccagcatcatggacggcatcctgaacactgacaccaagtacttcgtggtcatggacgccgacttccagcaccccccggagaggattggggcgatgctcgcgtccctccaggagggtaaccagctggtcatcggggtgcgggaggacaagatgagcatgatgttctaccggcagttcgcctcctggggcgcgaacgccatggccagcttctatctctggtgcaaacgccagcccggctccgcggatactatgtccggcttcttcggcggggaggccgcgctatgccagaacatcatccgggagaatgacaagaggtttgagaggcagggcttcaaggcgctgttcgacctcctcaagttcgccccccgggatatcaagatcgacgaggtcatcttcaagttcagcaccaggcgcagcggggagtccaagcttaactcccgcatcgtcctgtcgataatgaagcagtgcggagtggtcggaaggaccatggccaccctgtccgtggtcttcctcctgagcacgtggggcaggatggtcactgccatgggcctcggcctgttgtccaccgtggtggccatcatgttcctgggagagatgacccacaacttctacttcaacacggtgctggccctgatgggggcgatcgtgttcatggtgacggccaacgagctggccataaagctgatcggcatcagggacagcatatcccgagggatcatgctcatcgccatagcgttcatggggtacatcctgaacctgttcatgtcgttcaccctgaacgaggacctcttgggaatagcggtgatcccgtcgctgctcggcctgacggtagcgttcagcttcgatgtgatcagcgcgcacatccaccggccggcccgcatctga
>Mmc.peg.58
gtgggcgtatgcgcctataacgaggagaacaatatcgggcgctccctcaagtccatactatcgcaggagctcagcaacgcatctctgctggaggtcatcgtcatatccagcgcgtcgaccgaccgcaccgatgaggtggtcggggagttcgtcgccagggatagcagggtcaggctgttggtccagccgaagcgggaagggaagatctccgcggtgaacctgttcatgtccatggccaagggggacatcctcgcccttgtgaacgccgacaacaacctcgcgcctggagcgctgggggccctaattgccttgttcgacgaccccgaagtgggggccgccggcggccgccccgtgccggtgaactcgaaggacactacgataggattcgcggtccacatgctctgggccatgcatcatcgcctgtcgctcctccaccctaagatcggcgagttcatcgccttccgcaacgcggggctccagatcccccaggggcagagcagcgacgaggactacatacgcatggagctggaaaggaggggctaccggacggcctacgcgcccgacgcagtggtcatgaacaagggccccgagaccctggaggacttctgggagcagagggtcagggtcaacatcggggagcagtacctgaagcgtaggttcgactaccaggtgcccacctggaacatgcggttcctcttccccgcgctggtcggcctgctccaggacagccgcggccacctgggtaaggccgccgtggccatggtcctggagctgaccgctagagtctacgcgtccgtgtacgtgacgctggacaagggggacaagaccgtctggtcgatggtgtcctctacaaaaaagctggattag
>Mmc.peg.59
ttggacctcagtctcgtcatccccgcatgcaacgaagagcagcgcatcggagaaacgctgatagcatatgcaaaggacctccgggcgtccggcatcgatttcgagatcatcacggagatggacgggtgcaccgaccgcaccgcccaagtggtgacgcgcctgggctgcctctaccccgagatacgggggctggagttcgaggacaaactaggcaagggcggagggctcgtaaaagggttcgaggccgccaggggaaattatgtgggcttcgtggacgccgacggaccggtccgcccagaaaatctcatgaaactccttgcggaggtcaggaacgggaccgatttcgctattgcgtcacgacgagccaagggtgccaaggcattatatcgaacccgccgccgacaggtgctgagcaggtgcttcaatctcctagtgaggatgatgttcgccctgccatacaaggacacccagtgcggcgcgaaggtaatgaaaagggacgccatagagaagatgacgcaggacattcatgtcaacggcttcgctttcgatgttggcctaatatacgcagccaggaagaacggcttatccatcaaggaggtaggcgtcaactgggaggataagaccggctccaaggtcgacataactcacaccatcttcgacatgctgatttcggtaatcaagctcaggatcttcttcagtcctttcaaatcgctgctgacacacaacggcaggagatcggacgatagcgctgagtgggccaactggctggactaa
>Mmc.peg.59.5
atgacggatggcctaccgctcgtctcggtcataatcccctcatacaatccaggagaatcgctcgaaacatgtctgcgctcaatacgggaacagagctacgagaatatcgagattatcgttgttgacaggaattccacggatgggacaccgggcgtagccgggaataactccgcccgattgatgcttattgattgtgaaagggctgaagccaagaaccacgggataaatctggcccagggcaagtatatagcgttcatagactcggacatggagctgacctcctcggtcatttcagaatgtgtttcgatttgtgaacggtccatccaggtcggcggcataataatccccgaacgatcggttggtaatagctattgggtcaaggtgcgggaccatgaacgcaagtactatgcgggcacggagatcgagtcggcgcgtttctttccccgtgaccttgcggaacgggcgaaaggatttgagacgggcgtgatttttttcgaggaatccaccctcccccagaaaatcaagctgatgggtttttcgattagcgcaaggattgcctctcccatcttgcatcatgaggataattttacacttggccactggttgagaaagaagtactactatggcaagactgctaaggcttatagggccaagtatggtgattacggagccgcccaaatgagtgtcaggaagcgatttagcatcttcctgatgcagggcaacttctacaaacggcctgctttggctataggggtcttaacgctcaaggcgttggagttcgtctcggcgggtctgggctatatgtcaaaacaacgacctgattacgatgatagtgctgtcgacatctga
>Mmc.peg.60
atggggtgcttagttcgaatgttgcccgacttaccagtgagtgaggaaatgagagaaacaagggtattattgatgcaagcagtgatatgtggagttctagggctttttataatgccctctcttggtgctgctgcaacagtacaaaatgaaacttcgatcgaaaatgaattggctacgcctattggcttcacagatcggcccgtgacgctacttggaacttctcaatcgacagataccatcataaaaggattagatttcgggacctctaatgtaattaagctcgatgacaaagaacagcttaccagctgtgtacaaactaagaacgtcctgatgattgatggtcagtgggcaaaaggaaatgtcgatgattcaaccatttcggcaatctggaacgcaatcaaatccggttcgccagttgtagtggtgggggcaaagagtgatatcatacagagggccatagagggccataacgttaccttcctttttgaaagaaatgcacctactgtgggcatctatattgatcccgtatctgaaaaaggagagtccttgtgtattggtggctcagcgacaatgttctcaaaggcccaacaggatgccgacctaattcagagtacggcgcttgcttatgattggagcgttaagtgtttggacaaggcccaggcggatgaggcccaaaccgttcaagctcaaagcacaatggcggcgacaggctcaggaacatggacgccattgaatgctctaacctactattcacagaatgcattcaacccgtatggtgtagtaaatatccagataaagccatacagattagacggttccagcttgttaaaacaatactatgcttttgacacgaacttcgaagccatacctgggatacaacaatggggtagcgaatggttcacagactatctttggatcaatgatggttttgcctattatccatcccactctggagataaaatctatgatcataacccaccgaccaccctcaaccaacagacaatcagtttcaacattggggcaggtcttggagctactggaccctcgggaagtattgggataggcataagctacagtggaagtgaagttcaaataacgaacgaatgtaattcgggagaaggggcaattaggtggaaccatgacctgccagatcggaactggatcccatctaacgttccgcaacacacctatgtagccaaacctgggtatgttgtggagacagaacatcataatgtcttcgtggatcaggaaatggatgtaggattctccgacatgtattggacatggcttccaattattgggctaatccccatgtggaatacatatacagccaactgctggattagtgggacagtttattag
>Mmc.peg.61
atgaacgatgagagcaagatcaccgcgctcatgaacgcgtataccttcggcgttggaggaggtgatgtccgtttcgtggagatattcaaacgattcacgaacaccagcatcacggtcgtgacgccggagcagggcgtcgctttcatcaatgcccacgggctcacggcacaggcactagtaacggcgccggatgactcggggacgagcgccctctggtcatatccccttcgcaccctcagggcgctgggtatattgagcaagaagaaggatcatggcatcatctatgcaagctcagatttcctgcccgatgtcctccctgcggtcgttttcagaaaaagaggaatgcgatacgttcaggtcgtgcaccatctgatcccgaaaccccatattcgccatggggggatgctgaacaatatcatatcttacctcatgcaaagaatcagtctcaacctcatcaagatgagcgcggacctcgtcatcgtggtcagccccctcacgaagcggaacttgatagacctgggcttcaatgagtcgaagctgttcatgaacccgaacggcatggacccggcatattttgatggtgtcgtacccggacctgtgaaatatgacgcagccttcctgggcaggatgcacgtctccaaggggatattcgatgctgtaaagatctggaaggaagtgtgcaagacccatcccgaagccaaattggcaataatcgggggagggacgtccaatgttactagggagctgatggatgaaatccaaggtcagcacatggagaacaacattgacctcatgggctatctggacagggatgcggcatttcaactgataaagtcgtcgaagatattcgtctttccaagccacgaggagggttttggaattgccatccttgaagccatggcttgcggggttcctgtggtcgcctgggaccttccagtgtatagggatattttccatgaagggatgctgagagcaccaatgggcgacatgggggctttttccaggaacgtaactgctttgctggatgatgaacgggggcgaaaaaaggtaggtgacagcgccaaggccctttccaagagctacaattgggagaagatatcatcgagcgagcgggaaataatcacttcatctttttaa
>Mmc.peg.62
ttgaggatcctcatactgaattggagggacatcacccacccccaggctgggggagctgagcgcttcgtgcacgagatcggaaagaggctggcccgtcacaatgaagtgaccctgttctgcggaagctacccaggttcgaaagaggaagaacgtatcgaagggatgaaggtggtcagggcgggcggacggttctctgtgtacatccgggccctcttgaacttcaagagaggcgcttacgatatcgtgcttgatgacgtcaacggcataccgttcttctccaccctgtactccgatgcccccgtgatacccatcctccatcacatcgttgggtggaagctattcagtcgcgagctgccgttcccactatcagccattggatggatgtgcgagcgctcgatcccaatcttctatcggaacaggcgcttcatcgtcgtatccgaaagcacaaggcaggagctgatggacgagcttcatgtccctccagaagatatcacggtcgtcaacaacggcatcgacatcgatctgacggccttgcaacagaaggcccttttccccacagtggcgtatgtaggaaggataaaggggtacaagagggtagaggacatagtcagagctttcgcgaaggttcatgaatggagcacgaccgcaaagctcataatcgccggaaggggggagatgagcgcactgagggaactggttgaaaggctgggcatctccgattccgtcgacttccgagagggggtcgatgaggacgaaaaggtccgaatattatcatcggcctgggtcttcgtgaccgcgtcaatgaaggagggctgggggctgtcccccctcgaggccaatgcatgcggcactcccgccatctcgtacgacgttcccggtctgagggactcgatcagggatgggtacaatgggatcctggtaaggaacggggacatcgattctctggcgatgaaaatccacatcgtcatctcagataatgatctgatctccaagctcagcgccaatggaagagagtgggcgtcgaggttcacgtgggaccgcgccgctgatgatacccgaaggatcatggaggaagtttgcggccaagataggcgaggtgtggactaa
>Mmc.peg.63
atggacatcagctggaagaagatactcaatgttcatttgaataataaattcattataaatatatttccagtgttgttcttcctctgcctgtccacgctcatcttcatcggtatcatactgacgccggggacgatcggctttcatcacgattggccctatggcccctttcccgagatgatcgaagagctgggcagtgaagggttcgatctattcagcgaatcccaggggaacaagatctatccgacggattggctgttccgtatagccctggtcccatttgcagggctgggtggcgaggtccttacgaagagcatgctggtcctgttcaccgccctcagcgggacggcgatgttctggctggctcgggagctaaagctcgactaccgctgggctctggttgccggcataatctacgtgttcacccccatcgttttcacccgcgccatagcggggcatatgtattacctccttgcctatgccatcgcccccctggctttcatgctattcatgagggccacgaggagcgagcggccgtggaaatatgcattgctctcaggggcccttatcggaatagcgactgtccagatccagttctccgtaatgcttccgctgctcctcgtcggttacctgatctttgactacaagcacacgaggacgaacctgcccgtcttcacgatcgtcgtcctggtcgcattgttgatccagctgccctgggtcctgcctttgatgacggacagcaccatcacagagggcctgccggtcagcagctacatcaactatcatgatataaccagcgccccatccctctgggagagctttgggatgctgggctacaagatccagccctacagctatacttcattagcaagctccggcttgataccttcgttccttccttatctgagcgtatcgttcctgggagtggcattgttgtctttgatcttccgccgcgacagcctcacgttgtccctgtcgaccatagcattaatcggggtgttcctgggaaaaggaatgaacgaaccaggaggggagatcttcgagttcctgttcctgaacactcccctgataattttccgcgaactgtggcatctcgtttttctagtggtgttcccggcgaccgtattggtggccatatttatccaggacttctcaaaatatgtcaaaaggcggtcgggaggacggccgtgggcgcacatcgccgcgccactggcggtcgcgctattagtgataatcccagcaggctgccccctgatgctgggcggcaacttcggcggatatcttcaaacatacacgctgagcgacgactatgacgctctcttcgatgagcttagcgaagcgaacgggaccaccagaatcctatgggtccccagtatggggccgatgcgatactcggaccttggccgggctggtgtcgacccgctgatatcaagttcgcccttgccatccttcccatcctccccgtacgctaatccatcccccctttccggagccactatgttcttcatcgtcaccatgcaggagaacgacacggcccagttcggcaatgtcctcagccccttcggcatagcggagatcgtcgtaagaacggatttccaatcaaaatacccatggtactcggcactggagaactatcctgaccttgcggccaagtgggaatcccaggcgttcgctcggtacgtacagggtcaggatgacctgctcgctgtgaccgtgtcccccgagttcaccaggtatcagaaccaagtgccttcgagcatggtcagcgccccgtcgacggtcgtgctgggaagtaaggacctttcagcgctctcccatttggccagcgttacccacctcggcgaggtggcctatctgaccgacaagggaacgctgggccacgcagacctgctcttcgccatggatgacacgcgtgacatcatctcattgacatccggccagagcatagacccagcttccgccgtccccgggttcgatgacaagagcgatccccatagggagtggataccggctaaaggctggtcctggtacgatccgctcttcagcacatcgacgaacaccgggattttcactctgggggacagcacggtatcgatgcctgtgtcgggcgatggctcagaagtgtgggccaaggtcatgttctgggaggacggggccgtccttgagttcgacatgggctcgagctcgacgacggtccgtacggactccagcacccatatgccccaatgggtcaagatcggagaagtggatggatcttcccagctgactatagcctcatcatcaggcaggggctatgtagacgagatcctcgtggtcaacaaggcggagctcgcgtccctgggcgcggcgataggggacaggaccgtcgtctacctcttgacctccgacggctatgatgtgtccggcgctctgccccggtcggagccacatgccgttgacattgaggtcaacgataccatgagccgctggatcgacatatacgaggaaagcgcctactccctgacattggatgtcgaaggacatgttatggtgagcgtcgacggcgctcccgtggacatgggctgggaagggtcccagggacatggggcggtgttcctggacgagggcaggcatgagctgaggatcaccgctctggcagactccgcagtgggagatctgtggatgatctcgaacggtctgtccccagaagaaacgttctcgccctccaagagcgcggtgatcgaacaataccagaagaacgaccctcaatcctggcaggtcaaggtcaacgccaccgagccgttcttcctgatgctctctgagccttacgacccccggtacgtcgccatcgtcaacggtcaggagatcgggccggtgcaggcctattcgttcatgaacggatattggatagaccagaccggggagctcaccatcgacctggcgtacaagcctcagaagcagttcgagatcggcctagtcatcgcctgcctgaccataggcgcctgcgtggggttcgcggtatgggatacttggcggggacgccgtaaatgctctggcaagcattcaaagggacgggcgcggccttga
>Mmc.peg.64
atggccctgctcattgagaacgagctgagggagagcgcgtcggtcatctcgtccatcgattcgaggcagatagaggacgtagccgccgccatcctcggcgccgtgaggaacaagaagaaggccatattcttcggcaacggcggcagcgccgccgacgccatgcacatcgccgcggagttctccggccgctacctcatggagaggccggccatgaacgggatatccctgaactcgctgtcctccatcaccggcatcggcaacgactacgggtatgagagggtgttcgtgcgccagctcgaggcgtgcatggaggcgggggacgcggtcatcgggataagcaccagcggcacctccaagaacgtggtcctggcgatgcagcgcgccaaggagctgggcggcgtcaccatagcgttcaccggcgcgggcggcgtgctgaaggacatggtcgatcatcccctggtcatcccgtcgaagagcaccccccgcatccaagaggcgtacttctgcgccggccacatcatctgcgggctggtggagaagggcatgtacgggcgcaaggcggtgttcatcgaccgggacgacaccatcgccaaggacgtgccgtactgctcccggcccgaggacctgcacctgttccccggggtggggaaggcggtcaagaggctgaacgacgccggctacctggtcatcatgatcaccaaccagtccgggatcggcagggggcgcttcaccgaggagacgctggcgaagatacacgacaagatgctgggcgacctggccgccgacggcgccaggctcgacgccatatattattgcccccacaccccggaggacggctgccggtgccgcaagcccggcaccgagctgatagagcgggcggtgagggagcacggcatcgacctgaggtcgtcgtacttcataggggaccgggaccacgatgtcgaggcggggaccactgcgggatgcaagtgcatcagggtcgggcccgatctcgggttccctgaggccgtgaatatcatcttgaaagagggacggcgttcgtcctcctga
>Mmc.peg.65
gtgatggccgagagaaggcagctcatacgctgtaaagcaccgttgaggatcagcttcgccggcggcggcaccgatgtgcccccctattgcgacgaacagggcggcgccgtgctgaacaccaccatcgaccgcttcgcgtactgcacgatatcgccgcggtgcgacgacgagatcaccataaggtccctggacttcgacacggtgaagaagtggagggccaacggcgatgtgctggtgtacgacgggaacctcgacctcatcaaggccgtgctcaatcacttcgatgtgaagcagggcttcgacatgttcctgcactgcgacgcccccccgggctccggcctggggtcatcgtcggcggtcatggtctccatcatcggcgcgctggcggaatggctgaacgtccccatgtcccagtacgagatagccaacctcgcctacatcctggagagggaggagctgggccaggcgggcggcaagcaggaccagtacgccgcggtcttcggcggcttcaactacatcgagttcaaggggcccgagaccatcgtgacccccctcagggtcaagagcaacaccctcaacgagcttcactaccagctgctcctgggcaacaccgggaggacccgcgactccagcaacatcatcaagagccagaccgacgggtacaggaacaaggagagccaggtcgttgacgcgcttgacaacacgaagcgcctcgcccgggagaccaaggacgccctgctcatggggaacatccgcctgatgggcgatctgctcaacgagtcgtgggagtacaagaagaagttcacctccaagatctccaacgaccacatcgacacgatatacaggaccgccatcgacaacggcgcggtcgggggcaagatctccggggccggcggtggcgggttcatgtacttcatatgcgagtacgaccggaagcatctcgtcgccaacgagctgcgcaagctggacgtggacatagtgcagtacaatttcgacaagtacggactgcagacctggaggtattgcgatggccctgctcattga
>Mmc.peg.66
atgtccggtacgatcgatgatctgaaggcagcgttcgcgggcgaatcgcaggcgaaccgcaagtacctggcctacgccaagaaggccgagcaggacggctacccccaggtggccaagctattcagggccgccgcggaggcggaaacggtgcacgccctggcccatttcgatgtgatgaagggcgtgaacgagacctggaagaacctcgaggacgccatccagggagagaactacgagcacacctccatgtacccggggttcatagagcaggccaagaaagagggcaacacggccgccctgcggtcgttcaactacgccaacgccgtggagaagatccacgaggccaagtacaaggaggcgtcctcggcggtgtccggagggaaggacctcccggcgaagaagctctacgtgtgcccgacctgcggcaacatcgaggagggggagccgccccagcgctgcccggtgtgcggtgccgctggctccacgttcaaggaagtcctctga
>Mmc.peg.67
atgttcgagatcaggttccacggccggggcgggcagggggcggtgatggccgcgcagacgctggccgacgcggcggtgcgcatcggcttccaggcccaggcgttcccctacttcggcgccgagcgcaggggcgctcccgtcgccgccttcgcccgcatcgacgagaagaagatacgcctgaagagccagatctaccggcccgacatggtggtcatactggacgagagcctcatggacctccagccgctggccgagggcctcaagcccgggggcaaggtggtggtgaactcctcccggcggccggaggagatcgacctcgggaggggcgtggacgccgagtgcggtaccgtcgacgccaccgccatatccctggaggtgctgaaggtccctatcgtcaacacctccatgctcggcgccttcgccaaggtggagggcctggtgcccctggacgccatcgttgaagctatccaggagcggttcggggagaagctcggccccctggccgggcagctcaacggcgaggcggccaagagggcctaccacgctgcggcggtgggcaggacctccgggaagagggagtacgccgaggcaaaggaatggatgcccgcctggcaggagataccgatcgggacaacgctgccggccaccagcttcgacggcgtggacgtcggccccggttcctcgcaccagaacctcaccgggaggtggaggtgggcctcccctcattacctcaaggagcggtgcatcaagtgcgtgagatgctgctggtcctgccccgactcggccatcatccggctggacgacgacttcatgaagtgggactacaactactgcaagggctgcgggatatgcgcggacatctgcccggtcgaagcgatcgagatggtgcagggggtgcacgagtggccgtga
>Mmc.peg.68
gtggccgtgagaacgatctccgccgacgcggcggtggcgtacgcggtcatgctctctcgcgcggaggtggtcccggcgttccccatcacgcctcagaccatcatcgtggagcagatctccgagttcatcaacgacgggaagctggacgccgacttcattcccgcggagagcgagcactccgtgatgtccgtggcggtgggcgcgtccgccggcggggtgcgggtgttcaccgccaccgcctcccagggcctcggactgatgtacgagatgctgttcgcggcgccgcagaaccgcctgccggtggtgatggccaacgtcaaccgcagcatcggggcggcctcgggcatctgggtcgagcacaacgattcgcagccggtgcgggagaccgggtggctgcaggtgtacgtggaggacaaccaggaggcgctggacatgacggtgcaggcgttccgcatcgccgaggaccaccgcgtcatgcttcctatcatggtgtgccttgacggcttcatcctgtcgcacaccgtggagggggtggacataccggagcaggcaatgatcgaccgcttcctgccgaagttcgtccccctgaaccccctggacccgagcgtccccaggatgatcaacccggtgaccccgccggagtacgccatggagatgaggtaccagctggaccgggccatacacggttcgaagaaggtgatccgggaggtcgatgccgaatatggcgagctcaccggccgcacgtacggggggctgttcgacacctaccggatggaggacgccgagttcgccctcatgggagtgggcacctgggtcagcgtggcccgcgaggtcgtggacgagctgagggcggaagggaggaaagcggggctgatcaagctgaggttcatgcggccgttcccgggagaggagctgaggtcggctgccaagggcctcaaggcgctggggacctttgaccgctcggcgtcgttcaacggctacgggccggtgttcacggagacccggaacgcgctgtacgggtccggcctgtcgctgtcggaccacttcgccggcatcgggggaagggacataaccttggagcaggtgagggagatgtacgatctcgtggagaggcgcgccaggggagagaagataagggagtgcacctggcacgcgctgaggggggatatggaatga
>Mmc.peg.69
atgagcgggaggatgaggaacatgaaggacgtgcccagggaggacgtcctcacccacggccacggggcctgcccgggctgcgggtacgccgctaccgccaagaacatcgccaagatgctcggccccaataccacggtgtacgtgccggcgtcctgcctggtggtgttcggggcgctgtacccccagtcggcctggaagataccgtacttcttcaccgccttcgagaacaccggggcggtgctcagcggcatcaaggccgcgcagcggaggaggggcatagactccaccgtggtggggatggccggcgacggcggtaccttcgacatcgggctgcaggccctctcgggggcggcggagcgcaacgaggacgtgatatacgtctgcctggacaacgaggcctacatgaacaccggcatccagaggagcagcgccacccccttcggggcgtggaccaccaccacgccggtgggctccaagatcagggggaaccggcgggacaagaaggacatcgccgccatcgtggcccagcacgacgtgccgtacgtggcgaccctgtcgatcgcgcacttcaccgacttcgtccagaaggtccagaaggccaaggagatgaagggcttccggttccttcattgcctcaccccgtgcatcccggggtggaggatcgagagctccaagggagtgagcatcgaccggctggcggtcgaaacgggcatgtggacgctctacgaggtggtgaacggccggccgaaggtcacctacaagcccaaggagatgctgccggtgaccgaatatctgaagctccaggggcggttcaagcacatgacccaggcggacatccaggagctccaaggatggctgtgcaggaagtggctcgcgcactacggggaagagctggaggccccgccctgccggctgatcgagagggagccggagatcgcccacgacggcgaccccctgtttggcatctga
>Mmc.peg.70
atgttctcctgccttgggccctccgtacatgcgcacggccggcgccaaccggtacggcctcctggggtcgcggcgcggcgccgtcggcgcttcccttgcggtcgtcctcccaatcgtgatcgccatcagcggcgggatcgcctgttcgtactcttttccgggtag
>Mmc.peg.71
atggctgagaagaaaatgaggcaagtagcgatctacggaaaaggtggcataggcaagtctacgaccacccagaacaccgtggcagccctggccgcggccgggaagcacgtcatggtggtcggctgcgaccccaaggcggattccacccggctgctcctgcacggcctggcccagaagaccgtcctggacaccctgagggacgagggtgacgacatagatctggacgacatactgaagcccggcttcggcaacaccaagtgcgtggagtccggcggtcccgagcccggggttggctgcgccggcaggggtataatcacctccatcaacctgctggagcagctgggcgcctacacccctgaccttgactatgtcttctacgacgtcctcggcgatgtggtgtgcggcgggttcgccatgcccatccgggaggggaaggccgaggagatctacatcgtcgcgtccggcgagctcatggccctgtacgccgccaacaacatctccaagggcatccagaagtacgcttcgaacggcaaggtccggctcggcggcatcatctgcaacagccgcaaggtcgacaacgagcttgagctcctggaggcgttcgccgccgagctcggctcccagctcatccacttcgtcccccgggacaacatggtgcagcgggccgagatcaacaagaagacggtcatcgacttcgacgatacggcgaaccaggcccaggagtacaagaagctggccaaggccattgacgataatcagatgttcgtcatccccaagcccatgaagcaggaccgcctggaagagctgatgatggcgcacggtatcctggacgccctctga
>Mmc.peg.72
atgttgctcatacgcgcaatagtgcgcccggagaagaaggacgccgtattggcggccctgctggaagaaggattcccggcggccaccatagtcgacgtggtggggcgcggcaagcagaagggcatcaaggtcgggaacgtcgtctacgacgagatccccaagaccctggtgctgctggtcatccacgacgaggagaagaaggccgtgatcgacaccatcctcgggaccgccaagtccggcgagtccggcatgttcggcgacggcaagatcttcgtcagccccatcgaggaggtctacaccatctcccgcggcggcaagggcctctga
>Mmc.peg.73
atgaaagagatcatggcgatcataaggatgaacatgaccggcgccaccaagaaggcgctggtggaggcgggcgtggccggcttcaccgcggtcaaggtgctgggcaggggcatgccccaggccgatcccgaagcgatcgaggaatccaagaagaagatgctggccatggcccccgatgacgtgatcgatccgacggagctcgacaggcaggtctccagcctgctggacggcaccaggcccttcccccggcgcctcttcaccatcctggcccacgacgaggacgtgccccgcatcgtggaagcgataaccaaagtgaacaagagcgacagccacggaggggacgggatcatactcgtcctgcccataagcgatgctgtcagggtgcgcaccggcgagtccggggaagcggccatatggtag
>Mmc.peg.74
atgacagtcagcgaggtccagctcgaggagatgctctcctcgtacccggacaaggtcaagaagaaccgcaagaagcacatagtggtcaagaagggcgagatggaggcccagcagatagaggcgaacgcccgcaccatccccggcatcctgacccagcgcggctgctgcttcgcggggtgcaagggcgtggtgctggggccgataaaggacatggtccacatcgtccacggcccggtggggtgcgcctactacagctggggcacccggaggaacaaggcccgcgcggacgagagcactccccgggacaagatctattccaccctgtgcttcaccaccgacatgcaggagagcgacatcgtgttcggcggggagaagaagctcgccgccatgatcgacgaggtcgtggagatgttccacccccgcgccatcaccatcagcgccacctgcccggtcggcctgatcggggacgacatcaacgcggtggccaaggaggcccagaagcgccacggcatacaggtgctcgcgttcagctgcgaaggctacaagggcgtcagccagtccggcggccaccacatcgccaacaacgggctcatgcagcacgtggtgggcaaggacccgaagaagaagcaaggcaagcacgtcatcaacgtgctcggcgagtacaacatcggcggcgacggctgggagctggaacgcatcctgaaggatgtagggtacacgctcaacagcacgctgtccggcgacagcagctacgaggacatcaagaagctgcacaccgtggacctgaacctggtccagtgccaccggtccatcaactacatcgccgagatgatggagaccaagtacggcatcccctggctcaaggtcaacttcatcggcgtggacgccaccgcggaatcgctgcgcaacatggcccaggtcttccaggacgaggccctggtccagcgcaccgaggaggtcatcgagcgcgaggtcgcccgcatcacccccgccctggagcagtaccgcaagctgtgcgagggcaagaccgccttctgcctggtcggcggctcccgggcccaccactaccagtacctgctgcgcaacctgggcatggatgtggtggtggccggctacgagttcgcccaccgcgacgactacgagggcagggaggtcatccccagcctggtgccggacgccgacgggaagaacatccccgagctgcacctggagccggacaaggagctgtacaaggaagcgcacgtccgcctcaacatgtccaaggagaagtacgacgagctgtgcaagaaggtccccctcagctactatgaggggatgtacaagtgcatgagggacgggcaggtgctgatcgacgacttcaaccaccacgaggtggaggacctcatcaggatactgaagccggacctgttcttctcgggcgtcagggacaagtacatcgtccacaagctgggcgtccccgcgaagcagatgcactcctacgattacagcggcccctatgccgggttcaacggcgccctggtcttcgccagggaggtggccaatgccatgaacgcccccgcgtggaagctcatcggggcgccatgggaagaggggaccgaagcgatcaggagcgaatga
>Mmc.peg.75
atgaccatgcacgagtgtatacccaaaggcgaggtggtccacaccaccggcaagatcaaccccgccaagacgtgccagcccatcggggcgatgtacgcggcgctgggcatccacagctgccttccccacagccacggctcccaggggtgctgcgcttaccaccgcatgcacctgtcccggcacttccgcgacccggtcctggcgacctccagctcgttcaccgagggcacctcggtgttcggcggggcggccaacctgaagacgtccatcaagaacgtcttctccatctacgaccccgagataatggcggttcacaccacctgcctcagcgagaccatcggcgacgacctcaacaccatcatcaaggacgccgaggtgccggacgggaaggtggtgatccacgccaacacccccagctacaagggctcccatgtcaccgggttcagcaacatgtgcaaggccatggtgtcatacctcgccgccagcgacgggcggcccaagaaggagagggtcaacatcctccccggcttcgtcaaccccggcgacatgcgcgaggtcaagaggatcgtcagggagatgggcatcgacatgatcatgttccccgacacctccggcgtcatggactcccccctcaccaccaaatacgagatgtacccccgcggcgggaccaccgtggcgcagatccgcgactccggcaactccaagatgaccctggccctcggcgcctggtcgtccaacgacgcgggcgcggagctgcagcagaagtgcggcgtgccctgcacgccgctcaaggttccgatcggcctcaaggccaccgacgacctcatcatggccctgaagaacggcttcgggaccaaggtccccgactcccttaccgaggagcgggggcaggtcgtggacaccctcgtggacacccactaccattactacggcaagacggtggcggcgttcggcgaccctgactccgtgatgccactggtcgagttcctgctgaccatgggcatggtgcccaagtacgtcctcaccggcacccccggctcgcagttcgaggcagaggtcagcaagatgctcgacgacgccggcgtcaaggactaccatgtcaaggcggaaggcgacctcttcgagctggagcagtggatcggggagtcccccgtggacctgctaatcgggacctcgtacggcaagtacatctcgcgggccgaggatatccccctggtccgcttcgggttcccggtcatcgaccgcgccgtgcatcccctgatgcccgtggtcgggtacaagggcgccatgcgcctgatcgagcagatcagcaacgccatgctggagcgccgcgaccgcgacgccctggacgaggactacgagctggtgctgtga
>Mmc.peg.76
atggagaacaacagcgccgccggcggggtcgcctgcatcgaggagcgccagagctccattcggaccaagggcccgaacaggggtaccatcgcctgcggcaccgacagcctggccggggcggtcagccagcgcgcctgcgtctactgcggcgccagggtcgtgctcaacccggtcaccgacgcggcgcacctggtgcacggccccatcggctgcgccacctatacctgggacatccggggcagcctttccagcggctccgagatgtaccgcaactccttctccaccaacctgaaggagaaggacatcatcttcggcggggagaagaagctgaacgcctgcatcgacgaggtcgtggagaagtaccacccgccggcggtgttcgtgtactcgacctgcgtggtgggcgtcatcggggacgacctgatcgcggtgtgcaagagcgcatcccagcgccacggcatcgatgtcatcccggtcgaatcgaccggcttcaagtccgggaacaagatggtcggctaccgtgccgcggcggaggccctgctgaggctgatggccccccaggacggggaggagatcgagcggaccagcaatgtaaacttcctcggggagtacaacctcggcggggagaagtggatcgtggagcgctacctgaacgagatcggggtgggggtcaacgtggccttcaccggcgactccacggtcgcggacctcaagagggccccgggcgcccagctgaacctggtgcagtgcaccgggtcgatgcattggttggcctcccgaatggaggaggagtacggcatcccctacatcgacgtgaacttcttcggttccgagaacatcgacgacagcctgcgcgccgtcgccaaggccctcgaggacgaggagatggcccgaaaagcggaggcactgatcgccagggaagaggagaagctccgcccggcgatagagaagtaccgcgccaagctgcaggggaagcgggcggccatctacgtcggcggggcctggaaggccatgtccatcatccggcagctccggcaactggggatcgacgtggtggtctcgggcacccagaccgggcgcccggaggaatacgaggagatgagcaccctggtggacgagggcaccgtcatcatcgatgacgccaaccccgcggagctggagcgcctcgtgctggagaagaggatagacgtcatgatcggcggcgtcaaggaaagggtgctcgcgtacaagctgggcatcggattcgtcgaccacaaccatgaccgcaaggacctcctttccggctacgagggcgcggcgaggttcgcccgtgaggtgtacatcaccacctgctcgccggtgtggaagcacctgaagaaggctattccggaggcctga
>Mmc.peg.77
atgagcacggaagcggcgggaccgcaggtccgtcaggtcaacgagaaccagtgcaacatgtgcatgcctctcggaggagtgctcgccttcaagggcatcgagaacgccatggtgctggtgcacggctcccagggctgcagcacctacatgcgcctcaccaacgtggagcacttcaacgagccgatggacatcgcgtcttcctcgctgaacgagaagcagaccatctacggcggggaagcgaacctccggaaagcgatcgacaacgtcatccgcgtctaccgccccaaggtcctgggcatcgtgaccacctgtttggcggaaacgatcggggaggacgttccggccatggccgagcggtacatcggggaccgagggaccgaggacctggagatcatcccggtgtccacgccgagctaccagggcagccattcggagggatactgggccgcggtgcggacgctggtgaagcactacgagacggcggggccgaagcacgagagcatcaacgtcatcgtgccgcacatcagcccggcggacctgcgcgaggtcaagcgtctccttggccagatgggggtgcagtacaccctccttcccgattattccatgaccctggaccgcccctacggcggccgctaccagaagatacctccgggtgggacgaggacggccgacatcgcccgcatgggaggagcgaaggccaccatccagttcgggctgacctgccctgacgagctgtcgccggggctattgctgcagcaggagcacggtgttccgctgatcaaccttcctctccccatcggcctggagaacaccgaccggttcatcgacgcgctgagggaacttggcggaagggccgtcccggaggagctggaacttgagaggggctggctcctcgatgccatggccgattcgcacaagtacaacgcggagggccgtccggtggtgttcggcgagcccgagctcgcgtacgccttcacctccgtgctggctgagaacggggccccgccggtggtcatcgccagcggcaccaagacggacaagctctccgccctgctggtgccgctgctgtccggggcggatgagcgcccggtcgttctgggagaggcggacttcgccaccgtcgacgcggcggccgcactggccgaggcgaacatagctgtcgggcactccggcggcaagttcctcaccgagaggcggggcatgcccctcgtcaggatggggtatcccatcaacgaccgggtgggagggcagcgcatcaggtccgccggctataccgggagcttggagttcttggaccggttcaccaacgcgctgctggaagcgaagtacagctcatatcgcaggaagaagaaggaagaactattccggaaaggagggaagtga
>Mmc.peg.78
atgcagagaccaaagcgccacatattcgtatgcaccagctcgagaccgaccggacagcagaaaggcttctgccactctaaggcaggggtggaggtgttggccaagttcaacgaggaggtccaggagcgcgagctcgatggggaggtgttggtgtccaacaccggctgcttcggcatctgcgagaagggccccatcgtcatcgtgtatcctgacaacgtctggtacggtgccgtttcccctggcgatgtcgaagccatcatggacgagcacatcgagggcaacaagccagtgggcaagctcgtgataaagtga
>Mmc.peg.79
atgcagatagcgacggtggtgggggaggacggcatcacatccgccctcaactcaggcgggacggtgaccgtgtacaagcggtcagagggacagtgggcagaggaccgcagcaccgcgttctccctggaagggagcaaggggctggtggagatgcgctcaaggatgggcgagctcgtcaaattcctcggaccatgcaagatcctggtggctaagtccgcgagcggggtcccgtacttcgagctggagaaggccggcttcacggtgtgggagatacccggcgcgccggagagcttcctggagcaggtgtggagcgaagaggagaaggccgaagcggaacgcgccgcgccgcccccgccgatcgagccgatgcccacgccggtggaggagagccccgggaactacgcgatcaacatcagggacatccagaagtgccgccccgagctgagcagcaagaaggtcctccagcagttcatccgcaaggggcagttcaggacgctggtgattgtctgcgaccacgtgcctccctggatcgagatggaacggtcgaccgtgggcttcaccatggaagcggcccgtgagggcaagggtccctgcgtgctcaagctgacaagatcaatctga
>Mmc.peg.80
atggaaaagaacaggaagaccctactggccgttgccgcgatcgtcgtggcggtggccgtcatcgtggccgcggtttcgttgagccagtccgaacccgcaggtggagaggagaaggagctggcgatctacgcggccgcttccctgaccgcgtcattcaccgagctggggaaggcctacgaggacgctcatcctgggacgaaggtcaacctcgagttcgacggctcgggcaatctcaggggaaagatcatgaacggtgccgccgtggacgtgttcgcgtcggccgaccagaacaatatgggccagctttccgcggccaacatgatggacggctccacgatccagacgttcgccaagaacaaggtggtcatcatcgtgcccaccagcaaccctggcaacatccacggcctggcggacctgaccaaggacggcctccagatcgtcatcggcaacaagaccggcgtccctgtcggcggatataccgatcagatactggacaagatcagcgcggacaccgcgaactactcggcgagctacaaggctgacgtgctggacaacgtggcctcctataccacgaacgtcaaccagatcgtcgccgcggtcgcgaccgggaacgccgacgcggggttcgtgtactccaccgacgcatccaccgccatcgccagcggatcgcagctcaccgtgatcgagataccggaccagtacaacgtggtcgcgacctatccaatcggagtgctcgccgactcccacctgcccgatgatgcccaggcgttcgttgacttcgtgctgtccacggaagggcagaacatcctggcgagctacgggttcgtgaaggtctga
>Mmc.peg.81
atggaaacgtcggaaaccgaacgcaaatgctacggcggggctcaggatgccgggaaccgcctgaagcgcctgaagaaggtgctgtacggcgccgccctggtggccatggtcgcggtcgcgtttgcgttcatccttttgcctcttctttctttattcctgaagacgaccccggaggcgttcttcggctccttcgatgagcccgtcgtgataaaggccctcaccctgagcctcgtcaccgcgacctgcagcaccgcgctggtactgcttttcgggacgcccgtcgcctacctgctctcccaccgtcagttccgcggcaaggcctttctggaaacggcgatcgatatgaccgtggtcctgccgccggcagtggccggcctcggcctcctcatggcgttcggccgcatggggaccgtcggagagtacctctacccgctgggcataaagctgccgttcaccacgctggcggtgatcatggcccaggtgttcgtgtcctccccgttctacatacgccaagcgagggtaagcctacgggacgtgaacaaggagtacgaggaggcagcgcggaccctcggttcctcgaagctgcatacctttttccgcatcactttgcctctggcctccgccgggctgatatccggcgccataatggcctgggccagggcgctgggcgagttcggcgccaccataatgttcgcggggaacctgtcggggcgcacccagaccatgcccctggcgatatataccacgatggaaacggacatttccgcggcgatcgcgctctcgatcatactggtcatagtgtcgttcgcggtgatggcaacggtcaggatgctcagcaggaggatgacctatgacagtcgaaattaa
>Mmc.peg.82
atgacagtcgaaattaaagcggcacggaagctgagggacttcgttctggacgtggacctgtcgataccggacggcgagatcctggtcctgatcggaaggaacggctcgggcaagagcaccgtcctgaggatggtcgccggactgatgtcccccgaccagggcaggatatccgtgggcggccgcaccttcttcgactcgtcccggggcatcgaccttctccccgaagagagggacgtcggcttcatgttccagaactacgccgtcttcccgcaccttacggtgtacggcaacctcgcctacgggctgcgcaacaagaagatcgccgaggacgagatccttcagcaggtcaggccgctcatggagggctacggcctgtggaatgtcaaggatgtcagggcagggaagctgtcaggggggcagaagcaaagggtagcgctcctgcgctcgctggtggcgaggccatgcatgttcctgctggacgagccgctcagcgccatcgaccgggccgcgcaggccaccgcaaggaaggagatacggtccctgatacggagcaccaacgcctccgccatcgtggtgacgcacgatccgagcgacgccgtcgagctcggggaccgcatctgcctcataaaccagggcaggatcgagacggccgggacccccgaggacctgccgtcatcggaccgggcctggttcttcggcgcgccgcgaggtgagaaagtgccggggcccgaggccccggacgtcctgagggcgaaggcggacgccgatcgggcatga
>Mmc.peg.83
atgaaaggcgtcatcccccttggcatgccggtgctcatagagatgcccgacctgtacgagactgtcgagctgtgccaggagctggagctggacttcatcgagctaaacatgaacatgccggagttctgccctgaggcggtggaccccggcgagatcagggacatcacccaatgcaccggcataatgttcaccctgcactcccccgacgagctcgacctcggatccctccatcccacggtccggcagggctaccaggaccgcatgcgcgaggcggtggggtggagcggccaggccggcatcagggccatcaacatgcacatgagcccgggcatctacttcaccctcccagaccgcagagtgtggatatacgaccgctacgtggaccggttcaccgccaaccagtggtcctcctacgccgacctcataccgttcgccaaggcctcgggcgtggaactatgcaccgagaacgtgaataacttcgacctccccttcgtcgcccaggccatcgacgagctgtgcgccatggacgacttctacctcacctgggacgtcggccacgacgcccgcagcgggtacagggagcgcgaggtgctgttgcgccacgaatcgcgcatccggcacatgcacctccacgactacaacgggaagagcgaccaccaggtccccgggaccggcacggtggacatcaaaggcatgctcgccttcgcccaggagcgcggcgtgcgcgtgctggtcgaggtgaagaccgccgccgccctcagggagtcggtgagggcggtccgctccatgctctga
>Mmc.peg.84
gtgatctgggagatcctccttctcgcgttcggcctcgccctgctgggcctgggggcccaatggctggtggacagcgccgcccagatcgccgtgcacctcggcgtcaggaccttcgtggtgggcctgaccatagtggcgttcgggacctccgcgccggagttcatgctgtcggtcatgtcgagcctcagcggggagaacgcctttgtcctctccaacgtcatcggctccaacatcgccaacatcacgtatgtcctggggatctacgcgatcatggcccccctggccatcgccctcaccatcgagaagagggaggcgtggttcatggccgccgccgtcatcctcctcaccctgctggccctggacggcaccatctccgcctccgacggcgtgctgatgctggtggccttcctgttctacctggtgctgctggtccgggccctcatagtctgcgcccccgactccaacatatgcaccgagttcgacgaggccatcccggtgacccgacgcccgtggaagaacgtcgccatcatcatcgcggggctggtggccctgaccgtgggggtggaggccacggtgaccggggcatcctccatagcccgccagttcggcgtgagcgacttcctgatcggcctgacggtcatcgccatcggcacctgcctccccgaggtggccaccgcggccacggccgcgcgcaggaaggagtcggacatcgtcatgggcaacgccctgggctccctgatattcaactccctggtagtggtcggcgcgggggtgctgttccagcccatcgcggtcacggagatccagatatggaccgggctgctgccgttggtgctgctgtcgccgatagtgctcctgatctcccgcagcaagaagggcctgggccggaaggagggcgtggcgctgctgctcatctacgccgtgttcataggcgtggccatagccttcaaccagtga
>Mmc.peg.85
atgctgaacaagaagttctccgaggccaccgtgggggacgtttgcgattgcgtgaaggacatcctgtcaagggtcgtgatgaaggatgacatcaggcatgccatcgacaggatgctggaaaatcccatgtcccgtaccgtttacgtcatgaacgacaagggcaagtacgtcggcgttctcaacgccgaatcgatcctcaagtacctggtggtgcaggccagggtcgagaagctggggaccatggtgtcgcaccgcttcctaatggaggcgctggccgaagaggtcgaggacatcatggtgagcgcccggacggtgaagcagagcgacagcctgagccacgccctggcgataatgttcgaggaccacatggacggcctcccggtggtggacgacagcgggctgctggtcggcgagctgtcctgcctggagctgttcaagatgggacggaacctgctggacgaccaaaagtgcgactgcaaggagtga
>Mmc.peg.86
atgcgccggaccgttcaggagatcaacgccaagctggagaggggagaggccgccgtcctcaccgccagggaggtcgaggaactggtgtcctgcgggcgcggggacgaggtccgccaagtggacgtggtgacgaccggcacgatgggcctcatgagcgggacctacgcgctcctttccttctcgatatgcgaggccggggtccaccgcaggttcaggagcgcccgcctcaacggcgtgccggggagcgtggggccatgccccaatgagagcctcggcatcattgacgtcatggtcttcggcaccgaggaaggggaccggccggggtacggcggctcctccctgttcagggacctggtgtccggaagggaggtgacggtggaggcggtggccgatgacggcaggaccgcggagaggaccttgaccctggaggacatgtccaccgccaagctgctgagctcgcgcaactgttttcgcaactaccgggccttcgtcaaccccggcgacagcgagttcagctccatcttctcctgcttccccttcccgccggactgccggggcctggcgttctccgggtgcggacatctcagcccgctgcagaacgatcccgggctgaaagccgtcggcgtgggcaccagggtgctgttcaacggggctgagggcttcgtcgtgagcaacgggacccgcagctcggtgaagtaccccaacctgatgaccgtcgccgacatgaagggcatggacccccggctcatgggcggcttcaggaccgccgcggggatggagtgcctctcctcgtacgccgtccccgtgctgatactggacgatgcggtcctcgaggcggtgatgaccggcgacagcggcatccccctctccatcggggacgtccgggaccgccacaagatcgggcaggccgattacgggcaggcgtggtccggggacgaggtcatctcggtcagcgacgccccctgcggccggtgcgaagactgccccgccgagcgggtgtgccccacctcggccatcgtcagggaggacgggggcgcggtcatcgaccggaccaggtgcgtcaactgcggggcgtgcgtggcggcctgcgggcaggggcggttcaagggcgacctcggcgaggtgagcgcggaggtcaacggtgtcatgagaaccatgcccgtcgtgtgccgcggctccaacagggagggggcggtccgaaccatggaggacctcaagaaaaggctcctcgacgggaccttcgccatgaccgccaaggtcgccgacctgcggccgtga
>Mmc.peg.87
atggcaaaagcaatgttcgtacgtttcgagatgcccaaggagctttcggacaaggcctacgagatcgtcgaggccgcccgtgacactggcaaggtaagaaaggggaccaacgaggtcaccaagctcgtcgagcggggcgaggcccagctggtcatcctggccgaggacgttcagcccgccgagatcctggcccacatgcccctcctgtgcgaggagcgcaatgtcctgtacgcctacgtgccctccaaggccgagctcggtaacgccgtgggactcgagaagcccaccgcttccgtggccgtcctggacgctggaaaggccaagccgctgctcgagggattctccgagcaggtcaagaagctgaagcagtaa
>Mmc.peg.88
atggcagatgatgagagcagcatcccttcggaagtggtggagatcatcggtcgcacaggcatgaccggtgaggccacccaggtgaaggtgcgtgtgctcgaaggccgtgacaagggtaggatcatcacccgcaacatcatgggccccgtgcgcatgggagacatactgatgctcagagagacctccagagaggctcgcaagctttccataaggtga
>Mmc.peg.89
atggaaccgggcaccggcaagatgtacgtgaagagggacggaacggtgctgtcgttcgataccaacaagtgctacaagaacatggtcgagctgggcaggatccccaggacgaccacctggacccgtgcggccaagcgcgagaaggacattgccaaggccgccctggccgccaaggagaccgccgccccggtggaagcggtaaccgcggccaccaaggtcaaggcccgccagcccaggggacgcaagaagtccgccgccaagaaagagtga
>Mmc.peg.90
atggcgatcgagcgtaccttcctgatgctcaagcccgacgcggtccagcgcgggctcatgggcgagatcctggggcgcatcgaggccaagggctacaagcccgtggccatgaagttcatgcgcataccgaaggagctcgcggagcgccactacgcggagcacaagggcaagggcttcttccccggcctcatcgagtacatgacctccggtcccgtgctcgtcatggtctgggagggggataacatcatcatgggcatgaggtccatgatgggcaagaccaacccccaggacgcccctctgggcaccatccgcggggacctggcccagcagaccggcaggaacctcatccacggctccgacggccccgagtcggccaagcgcgagatcgagctgttcttcaacgactacgagatccaggactggaagcggtccctggacccctggttcaccgagtaa
>Mmc.peg.91
atgaggaaccgtatccgggagttccgggcccgctataacctgacccaggaacagctagccaagaaggtcggcgtctgccgggagacggtggtgtacctggagaagagcgcctacaacccctccctgcagctggcccacgacctcgcgaaagcgctgggcaccacgatagaggacctgttccagttcgacgattga
>Mmc.peg.92
atggatcgcatctccaagatagcactggtatcggggatcgtcattctaatcgcaacggtggcgctcgaagtgtttggcatagtgaagcagaccactccggtgatgaccatggggttctacctgctgttcttcgccttcatccaggcccgtcgctcccggaaaggcgaggttttcggggacgagaggacctggaagctagcgtccgattccctggccctctcgttcatgatctcctacgcagccctggtggtaacgtacgtgctggtcaaaaacgaattcctcctgctgcccctagacgatttcattatctttttcatgttcgtaatgctattcagttctatagctgggtacatctatttttcgcgcaggaggccccgatga
>Mmc.peg.93
atggtctacgtgcccgagcacgctcacgatcggttgcctggtagccatgggacttccgatatgggaatcgatattagtatctttcccagcccccagagagcaagcttttgcggacctgccccgaggaccggcgcaacctttattatgtga
>Mmc.peg.94
atggctaccaggcaaccgatcgtgagcgtgctcgggcacgtagaccatggcaagaccactcttctcgaccgcatacgcggcaccgccgtggtgcagagggaggccggcctgatcacgcagcacatcggcgcgaccgaggtacccatcgatcacatctacaaggtgtgcaagcccctcatcggcacgcgcaagttcaacgtgcccggcctcctgttcatcgatactcccggtcaccagtccttcacgtccctccgcgcccgcgggggctccctcgccgacatcgctgtcctggtcatcgacatcaacgagggcatcaagccgcagaccatggagtcgatcaacatcctccggcggttcaagacgccgttcatcatcgcgctcaacaagatcgacctcatcgacggctggatcgtgcagccggacaagcccttcgtactgagcctgaaggagcagcccgaggcggtgcaggccaagctggaggagaagctgtacaaggtggtgggcgacctttacgagaaggggctcaccgccgaccgctatgaccgcatcgatgatttcaccaaggccatcgccatcgtgcccatgtccgcccgcaacggggtcggccttccggaccttctcctggtgctcatcgggctggcccagaggttcctggagcagcagctggtgaaggaggagggcgccgcccgcggggtggtgctggagatcaaggaggagaggggactgggggccaccgcggacataatcctgtacgccggcacgctgcacaagggtgacaccgtggtcctcggaacgaagggaaagccgctcaccaccaaggtgaaggcgatcctccggcccaagccgctggacgagatccgcgatcccaaggaccgcttcgactcggtccccgaggtcaccgccgccatcggcgtgaagctgatgtgccaaagcctggacggggtggtgtccggcggccccctgcgcgccgcgggagcgaacgcggacgaggcgctggaagaagtggccgaggagaccaaggtgcacatcgacgccgtcgaggaaggggtgtacatcaaggccgacgccatcggctccctggaggcgctggcgtacgagtgcaagaacgcggagataccgatacgcaagtacgacaccgggaacatatcgaggaaggacatcatcgacaccgcggcctacgggcaggcggtgcaccgcgtcatcctggggttcaatgtggacatgctcccggacgccaaggacgctctcccgaactactccaacatcaaagtcttcaccaacgacgtggtgtaccggctgatagaggattaccagaagtgggtggaggatgagaagaggcgcctggacctagagaagagggccgaatacgccttccccgggaaggtcaggctgctgccgaactgcgtgttccgcgtttcgaagcccgccatcgtgggcgtgcgcgtgctggccggccgcatccgcccggggcagaccctgctgaatatcgatggtcaagacgtcgggaagatccgctccatccgcacgggcgaggatgtggtcaaggagtccatccagggtgccgaggtggcggtggccatcgaggggccgacggtgggacggcagatcaatgtggaggacatactgtacgtcgacctgagggagacctctctcaaggagatgcagggcatggacctcaaccccgacgacaagatggtgctcgacgagaccatcgagatcaagaggaagactgacaagttctgggggatgtaa
>Mmc.peg.95
ttgcatattggggcccatcatgggtatatcgaagaacacatttccaagaacaacaagccagtaaaagagtcagaatacgggagtgtccaatcggtgcgttctgaagaagtaatcaaggttttaaatgatattggtgaagagccaaagggagattcaaagaaaacggaacaatgggaaaagctagacgacatctatctgtttttatctaaatcgatggcaggagatattccagtttacgtgaatgggcaatttggcgatacttcagctttcatctatccaattttggtccctagaaccagcattataaatgattatgtaaaagagattaaccaatggaattttgattgcaaccatagttgggggtatggttttcaagctgatcctgaacgtcacgtaaccatttttccgccactatggcatactggaagtacaatactaaacggtggggaaccattagtgttccatcgtcattttgaggggcatgtgaaaaattcctatatcgaattacatcaaaaatttgcgcagctcctcgaaatacattggatagaaaggaggcaggcgtattgcagattcgacgagaatggagaatatgaaaattcttttagcatcattgagaagccaaatcagtggtgttgcactttaaaaaaggaagatttagagtttattttattcttgacagactgtgtccttatccgagtgtttgctttttcaagggcaagggatatatacaattttccccccgatggccaagtggaggaacaccaactaaatgatgacgcaagggggatatttgggcatactaagataaaacgcgactctgccaatgcatttataagatcatggcttcgaggatttcagataatccacattactgaatcaattgataaactaaccgcaatggctaatggagatagagcatttcagaggcaatatgcgacattcatagcggatgattttaagcataggagggtgcatgaaatttcatgcaatccggatgaactcgatagtaatcacgtcgacacaggaaagccgtttgctacctcaccagctttttttagacctgaggtattgtcgaagtatcaacagaatcccgacaagtaccatttaggattggactcaatccaatgtaggggcgcatggtatctaagaaggtatgatgtgaacgagcagggacaagtaaacgcattgctttgtgatttagctgttttgccgtacaatgaacaattatactggaaatccgcaaatgaggcaccaaacggaacaatatctgagcgctcgctcactcaggatttccaaggggaattttttcatgggtatgaccccttacattctctcatccaaatccttaataaatttccattggctagaatcggtgggcatgaagtaccgatatggaaatttcatggtgaaatcgcaaaccgaaagacaagtcgattgagctatgttgtcactgattcatcaaaagaatggacttaccagattatcgaactcgctacaatcctaaatgacggcctatgcatggactcaataacacgaataagtaaagagctgaatgtatatgataaggagcttcgctcaattaaggctttagaaaaatgtctcgaaacaaggaaaattgatgaatcacaaatacgactgattatcgacccactttattcgctacaaagaatgagaaataaacaatccgctcatggcgaggagaaagcaccagatggcaacctatgtgatttatataaaaagatactggaagattgtgataaagctatgcgtgctctagctaatattattaatcaaggctctttaaatatcctaaattag
>Mmc.peg.95.5
atgacgccccagagtggtgcatttaggcaactattgtcatcctccataagatatggtctcacaaatgggtccgagaaagctgaaaaagtatcgcttactgaattaggtgcttcgatcgtagcgcctacaaaggagggcgaagtaaagtcatgccaatacaaggcattaacaactcctgtaatcttcaataaaattttaacgttttacgactccaagaaaatcccgtccgagaacatcttaaaaaatacactcagacgtgaatttggaataatacctgaggatgttgatgcctgctataaggtcctcatgaccaacatcaagtatttaggattaatagaatccataaaaggatcagattacttgcaacttaaaaagataaaagaagtggtcgacgacgaagttgaatcaccttcatctgagggtgacctagaggattgtggagaatctaatagaatcgaggtaacagatgagtcagaatgtaaggttaatccaattactaccaaaccgaagcagatatttgttgcacacgggaagaacaagaaacctcttgaacaactgaaatcaattctatcacaatttaaggttccttacaaagtagctgtcgacgagccgcataatggcagaccaatcagtgataaagtagcccagttgatgaaagaatgtagctcaggaatttttatttttactgcagatgaagaaacaacgggttcccaaaacatcaaggtactaaggccaagtgacaatgtagtatttgagttgggggctggaatcgttttatattcagataaaattgttattctgagggaagagggagtttctttcggtagtgactttacaggatatggctacattactttcgaaaaagataagctggacgcaaaggcatttgaattgatgaaggaattgataagtcttggattcctccaagttactcccacttag
>Mmc.peg.96
atgacgacacctttcgacgaagccatcgagtggataaagactgaaggttatcacaatcatcgcaaggacgctcattccaatatcgtcagcaatgggattttcagggacctccaagcccgctgtcctcgcctgaaagaggacgtcgagactggaaaggtccaatgctggttgaacatccccgctcccgggggacgccaccgggagatagacatgttcatcggcgagccggacgcctctggaaagccggacctggcccgggctcgaatctgtgtggagaacaagtccgtcctcacggcacatcgtaatgtggatgctagatacgatgatctcgatgaaacagtcaaagcaatccagagcgccagtcgtgaggcgatatgctgcgcgactgtactcgtgggggtcgccggcaggtacctcaatatccctgatggtgtcaaaaaggtcgccggtgaggttgtcttcgaatcctccatacgttccagactctccaagggcgacgggaggctatgggacgagttccaccatgctgtcagcactaacagggtcaaggaccctgagaggaccatcaagaagttcaggggccttcctgttcgcagtcctggcgatgctaaggacatcggatatgatttcataatcctggtaccggtctctgtagacaatgtgaatccacccgagctgccgagaccgaatagcctggggattgacgtggacgccgaatatgatgccatgctgaacagactatcggcggaatacgatagcaggtggtcttga
>Mmc.peg.97
gtgaaaggctttttccctaccccggagaagacggtcgaccaaatggtcgaatccttattcgctggacgcattccatgcgccgaaagcaccgttctggaccccgggtgcggcgagggagcgttcatagggggcatcatcaggtggtgcgagaggaacgacgtccccaacccgcgcatctcaggggtggactccgatccccgccgcgtcgaggcggcgaagaagcgctacgggcactgcccgggcgtcaggatcgcgctgcgcgacttcctgatggaagagaacgagcgatacgactatatcatcggcaaccccccgtatgtgccgatcactcaactgtccgaatcggagaaggctgcgtaccggggcaagtaccgcaccgccatccagcgcttcgacctgtacctcctgttcttcgaggaggcattgaacaatctcaacaagggcggccggctggttttcatcacccccgagaagttcatctatgtcgacaccgccgcccctctgcgaaagatcctgaccaagatgaacgtcgaggagctccgcatggtctcagaggagaccttcggcgacttggtggcgtacccaacgatttcgacggtgacaaaaagtgagaatgagcaccacacccgggtcgttcaccgcgacgggtctgagcgcaccgttgaccttccgtcagatggcggttcctggctgcccgtcatgaacggtcatttccatcatgtatcagctgctgtccttgcagatgtatgcgtgaggatcagctgcggtgtggctacgggagcggattccatctatgtactggaaacatcgcaccttcccgacgaactcaccgggttcgcccatcccacggtggcggggaggcagatcgattcccgcaagggcaccatgaccctccaggattgcatgcttgttccctatgagcggagtggcaagctgatgaaagagaccgagctaggcgccctcaaggcatacctgaaggagccggagaggcagaatcgcttgaaggcccgcacctgtgtcaagaggagggcttggtacgcattccatgagaaccctcctatgaccgaactactccagcccaagatcctgtgcaaggacatcggcgaggtgcctacattcgtcattgaccgcaagggcgacctgataccgcgacacacggtctattacatcatccctaaggaccccagcaagatggaggagctaaccagttacctcaacggaccggtcgctcgggagtggctcacggcgaattgccagcgggccgccaacgggttcctcagggtgcaaagtcaggtcctcaagaagttgcctgtccccgccgagctcgcgcctaaatctgagggcaatggtggattcttttga
>Mmc.peg.98
atgcatgacgtaaagtgctccgactgtggagcccagacccaggtacctttcaagccgaccgagggaaggccggtatactgcagggactgcttccagaagcacaagcccagggacaggttctaa
>Mmc.peg.99
gtgaaaattctcatttatggagcgggggtcataggcagcatctttgctgcaaagctcagcctttcgggtcaggatataacggttctagcccgaggaaagcgcctacaggaaataagggatgcgggaatcgtgctccgtagcccagaaacacgtaaggaagaggttgtacgggtaaagaccatcgagagcctccctcccggcgaaaaatatgactatatcctcctcgcgatgcaaaggacacaggtagatgcagttctggaacacctgtctcagaatagcaccgaaaacatcgtgttcatcgtcaacaccgccgcaggctatgacgagtggaaaaacgctgtcggcacggaacgcctgttgatcggcttcccctccgcgggcggggaacgaaacgacggtgtcgtcagctatttcattggcaggggcctggtgaggatgttccagacgacaaccttcggtgagatctccggagaaaggactgggagggttgatgaccttatcgagattttcaacctcgcgggcattccatccgtgttctgttctgatatggacgcatggcagaaaacgcatgtatctttagtcacgtgcatagcaaacgcgctgtatggccatgactgcgacaacaggaaacttgccgcctcctggagcgatgttgaggagatggtgctcggcatcaaagaagggtttatcgtgctaagaaagctcggtatccgaccgacaccgaggaaactgatttttttcaggcttcccacttgtgttctgacggcatttttcaagataatcatgggcactaagatcgcggagatcactatggcaaagcactgcatggtggcgaaaacggagatgatcgccctacagggtgaatttgaccagcttatagaaaagagcggagtgaaaacaccacatatcgatctcttgagaagtaatctggcaaagccgaccccaggggaaaaagcatcacacaagtaa
>Mmc.peg.101
atgtattattcaacaacttacccatcacccataggcacaattacgcttgcatgtgatggcaacaatcttgtcggattatggcttgaaggacaaagatatcatgggaagaccatgcctgaagaaatagtagagaaaaacgacatgccgatatttgacgccgcaaaaagatggctggacaggtattttgcaggcgagagacccactatttctgaattgccgttagcccccaggggcagcgaatttcgtcaaggggtatgggacattttatgcgagataccgtatggcgaggtcatcacctacggcgacatcgcaaaaaagatggccgtaaaaatgaacaaaaagagaatgtccagccaagcagtgggtggggctgttggacataatcctatctccattataatcccatgtcaccgggtggtggggtcaaacggcagcctgaccggttatggtgggggcattggaacgaaaataaaattgcttgagctggagcgtgtcgacatgtcctctttatttgtgcctaagaagggtactgcgctctaa
>Mmc.peg.102
gtggtcggagagcgcatcctcatcaaggtcgtccctcccggaaggaagcccatggagttcaagcccgaggtcttcgtcgtgcggccctgcgaagagatcatttggggcgggagcttcctttgggtgatgtaccgtggtgaccatgccttccttctcgagtcgctgcccggaggaggaacgcgcttccggcagcgggagaggttccggggacccatgactctcttcatgacccgcatgatcaaggatacggagaaaggatactaccagatgaaccaggcgctcaagcggagagttgaggctaaaggcctgcaccgcgattag
>Mmc.peg.103
atgaagggagacccaaagctgatcgacaccttgaattccttgctcgctgacgagctgaccgcgatcaaccagtacatcgtccacgcggagatgtgcgaggactggggcttcggcaagttgcaccacagctttgaaaagcgggctatcgacgagatgaagcacgctgagaagcttatcggaaggatcctcttcctcgagggcacgcccatcgtgaccaagctgagggacatacacatcggcagcgaggttcccaagcaggtggagaacgaccgcgtttccgagatgggcgcgatcaaggcctacaatgaggccatcatactcgcgggcgagctgaaggattacgccacccgggacatccttgtgcagatcctcaacgacgaggaccgccacatggacgagatcgaggagctgcaggaccagatggagcacatgacgatccccgtcttcctgtcgacccaggtggaataa
>Mmc.peg.104
atggaccagagggtcgtggacaggatgataccgttacccgtaggctcaccggcccccgatttcgtcttgatcgaaccgaccgggcgccgcgccctcatgagcgagatgatggggcggaaggggatactcctggtattctatccctccgactggggcctggtgtgccactggcagatggtggccctccgggacatgcagtccgatctcgaggaggcgggctacacgctcatgggcgtcagcttcaacgacctcgtgtcccatggactgtgggccgagaggctgaagctccgcttccccctgatgagcgatcgagatctggcggtcaccaaggcctacggcgtctatgacgacaacgaggagagctacaacaagggccgccccctgcgtgggctcttcatggtgagcagggagatgatcatcacctggtcgtgggtcaccgagaacctctggatagagcccgactacgacggtctcctgaggatcgccagggagtcgagcgagcctggccctgggtga
>Mmc.peg.105
atggtactaacgccggaaatgcagaggatcggggtcactcccaacctcatgaagactactcagaagatgacgtgcccccattgcgggctagagttcagccttttccagtccagggcgatcgcctgccggggatgcaagaagggcgcgttcggctgcaacctggcgagatgcttgcggtgcgaccacgagttccccatcagcggtaccctggtcaacggcaaggagagggagagagagctgtccgtatacatgaacaacatcgtgggcaactacaacagaagcgtgggcaagaaggggacccggtag
>Mmc.peg.106
atgcaaaaaataaaattattgccattgatattatcgcttttgctgatcgttgggatcgtcccggcgaccgtttccgcagatgacccgggtgagctatgggtgaacggcgtgaacatcatagccgcgcaggacaacatcgtggcctgcggaccgggaacggccacttatgacgcaggaacaaaaacgcttaccctgaatggcgcgaccattggcaccggccataacggcgtaggcatttcggccgatggccattttgcggaccatgagatcaccatagtgattatcggggcgaactccatcgtcaatggtgcgacccctgagatatccagcgggatctacaccatgggactgctttccatcaaaggtcccggcagcattagcatcgatgtcaaagaacgggagggctccggtgtgctcgggatctacggcttcaagggctgcaatatttccgatgcgaccgtttccttaacggcaggggccgctaccacagggttttctgtagccattgattccaacggggtggacggatatttcaaatgcagcaatgccaccatcagtacgtctggatatgtcaataacatcaacgtgccgagcgggcacgtcgatatcgatgacagcaggatcatgatagcaaatggtgtaaggggaataaatggcggcaccgaaattgatggcttcaaaatcaagaacagcgagatcagctgttccgtatccggggagttgtcagattccccggtagctatagccaatgggtacaatatcctgatcaacagctccaaactgacattatcgagcacatcatcgaacgctattttcacaggggcttcgctgatcatcgaaaactgttccgggatcgacgccaccggcttttatcccgccctatatggcgaaatctccatttccatcaacaatagcaaagtgaaggccgtcagtacgggagattctgcgatctttacccgcggtgcgcttgcaataaccggcgggtctgacatcaacgcgaccgcgagatggtgcggcatgcaatcacatggcgccatgaccatcagcgacagctgtgtggaagcggtaagcaccgaggacatcggtatcttctccagagattccataggcatcgatggaagcaaggtgcatgcaaaaggcggcgaaagcttcgcggcaatggcggcaaggatggtgcgaagcgccgatgaagcggccgggtccatcatttcgtacgatggccttgtggagctgaatggcggcaagaccgctttcggcgactggttccagcatagcagcagtggcgagaccagaagctggacgtccctgatcccggaggatgcgacagggcttgaggtaaatgagaccggtgcgatgaccaacgcgctaaatgaaatatggctgggggagaacctctgtgcgttcggtcatcattacgatgaggactttaccgtggacgtgccggccacctgtacaacggacggctccaagtccaagcattgctctcactgcgacgcaaggacggaagagaccgtcattccggcaaccgggcataccgcgagcgactggatcgttgacaaggaggccacttatgaagaagcgggatcgcgccacaaagaatgcactgtctgcggggcggtcttggaaacggaaactatcgcaaagcttgtaaaggcggacgactcccagccggatgacggcagcgcctattggatcggggcgttgctgtgcgggatagcggcggtaggcgtggtcgcgttcatcattttcagaagaaagggatga
>Mmc.peg.107
atggaagagaagattggcgaaacggagagcctgtgcccggaatgtttgaaggtcattccggcaatgaagatcgccgagaacgataacatctacctggagaagacctgccccgagcacggtcatttcaaggtgctcatctggcgcggggtcgaggactacaagtcgctcaagcagtacgcctgcgtcccctccaagccggagaaggtggcggtgaagggcaaggtgcgctgcccgctggactgcggactgtgcgaagagcattcgcagcacacctgcctggtggtcctggaggtcaccggcgactgcaacctcaagtgccccatatgcttcgccagcgcttctgaggggcccaggtacaacccctccatggagcagatcgagggcatgtaccggaccgctctggagcatgttcaccatcccatctgcatacagctgagcggcggcgagcccaccgtccgcgaggacctgccggacatcgtccgcctgggcaagagcatgggcatcgactacatcgaagtgaacaccaacggggtgcggttcgcccaggacatcgagttcctccggaggtgcaaggaggccggcgtcgactcgctgtacttctcgttcgacgggctgaccgccgaggtgtaccggaagacctgcggacgggacctgctgtccctcaaggtccaggccatagagaactgcaaggaggtgggcatgggcgtcaccctggtcacggtggtatcgccggatatcaacatggaccagatcggggagatcatcaacttcgccaagaggaacgtgcccaccgtaaagggcatacacttccagcccctcgcgtacttcggccgctatcccatcataccgaccgacgcgaacaggacggtgctgccagacctcctcaaggagatagagaggcagaccaaccgcgagctcaccgtggacaatttcataccgacgtcatgcaccaacgtccactgcgacgtgaagtcaatgtcggtaatcatggaggacggctccctcttccccctgacgcaccgcgccatggggccgcccaaggacacctgctgcgtcgcggcgaaaacgaggcaggagatcagcgacctgtggaggtacatcgacgagagcgtgggaggcgacacgaaggaggagaaggggacctgggacgagttcatccagagggccaagacctcctacctgacgatatcgtcgatgccgttccaggacgtgtggaacgtggagacggagcggctgaggggctgctgcatccacgccgtgacccctgacggcaagctgatcccgttctgcctgtacaacatcaacagcgtgcacgggaacaccctgtaccgccaggaggtcctgagaaagtacggcatcccccgggccgcctccagcggctga
>Mmc.peg.108
atggacgcaacatttactgatgaagtcaaggagctgctgggaaagaggggcctgaaggaggcggacatcgctgatgtcgtgaagaacaacggcgggcggatgctcaccaacaacggcaagaacctcgccaagaagcgcgtgggggacgtgaccgtttacgccctgttcgacgacaagggaaaggtcgagtcggcctactcccaccggatgcagctgaacgacatcgtgaagactaccgacgagccggagatgtccgagtggacctgcaagcactgcaacgagcaggcgcagcagggcaccgccaacatgacctatatgggcatcaccaggtccgggcccgccatcgtctgcccgaagtgcggcgactcatgggtcgaggagtacctcgccaccaagaccatcgctgccgccgaaggtctgttcgagaagaagaaggcataa
>Mmc.peg.109
atgctgtcgcacgccgcggtatcatgtgggtacacgatcagggacttctacgagaagccggaactgggcatacactgcctggcatacatataccagctgtacgacctgctgtcggtgtcgcactggttctactcgaccccctggctaaaggagttcgggtgcaatctgatccagaaggacactttgccgccaatcgtagagaagcctatcatcagcgaccccagcgaagtcgacaagctggaggtaccgtccgaggaggacctcaggaagggggtgacgtacccgcagtaccagaggctgtactcgtacgtccagaagaacctcccccagacctttgtgccgatctcctacgccttcgacccggtcggcgaggccgcagaaatggtcggcgtggagaacttcgtcatgtggaccttcatggagccggacgcggcccacaagctggtggagaagttcaccgactgcgccgccaacggcgcgctgtgcaccgccaaggactacggcatggccatgctcgtggtcggctcggtccttgccaacaacgatatcttctccgacgaggctgtgcgcgactactccgtggccaacatgaggcgctacgtgaacaaggtgttcaggggcggcggcggcccgcagatattctatcactgctgcggcaaccacgatacctcctacaaggagttccagaaccttatctggtcccccttcacggtgttccatatcggatacaagggaaaggatgtcttccccaccgagctgctcaagaaggactatgggaacaaggccaccatcatgggctcggtcgacactaagctgatgatcaaccccaaccccaaggccgtctatgaccagtccaaggagtccatcatcgccggacgcgacagcccccgcggctacatcctaggctgcgcttgcgaatgcccgccctacacgcacccgggcaacttcctggccatgacccaggctgccaaggacttcggtacctacgggaaatggtga
>Mmc.peg.110
gtggacaggctggccgacaaggtggcctccagtatttctttctccgaagtgaccgatgccagcagtgttgtggacaccaaggtcgagagggtcggcctcaacgtcagggtgccgttctgcgccctcaagtgcgcttactgcgcggtgcccggcgaccggtacagcctcgaggccgcccagatgttcctacgcagcgtggatcgcgagctcgagctttacgccgagagcctggggaggcccaaggtggacagggtgtacgtcagcggcgggaccccgtccctgatgcaccgggagatcgggaccttggtagatatggtgggggagcgcttcggctcccgggggaaggtggccatcgaagcctcgcccaccgatctcagcccggatgtggtgaggaacctccgggacgccggggtcgaccagatcagcgtaggggtgcagacgttcgacgaagggatgctggcgagcctgaaccgggcgatgaagagagagaagctggagaagagcctcaggacggtgatggacgcggggttcgactacgtcaacatcgacctcatgttctctttgcggggccagaccacgagctcgatacttgatgacctgaagaccgccggcgaactgggcgtccacggcatctcggtgtacccgctgatgctcctcccgtacacgcccatgaccatggacatgatgagcgggaaaagcggcgggtgggtccaggacccccgagcggagaaggaccagtacctcgccatcgtgtcgttcctgagggaccacgggtacaagctccgcaccctgtggagcttctcccagaggccggaggagtacgaggggccctacgagcacagcaacttcgtggggataggcccgcgggcctgggggatggtgaacaacaagttcaccctgaactgctcgggcgtggtcgagtacgagtccaagctggagaagggcgtccttcccctgcacgcctactctgaggtcaagggctattccatcgccaagttcgcccgctgcctgtacaacggcaagctgtcagggcaggagatcaaggcgctgtcggccgaggaccgcaaggtcaccggctacatctgggcgctgcggctgctgaggctcatggagaagacgggcgacggggttgcgctcaccgacagggccatgtcgtacgggagccacgccaccaagaagatcgccatggccaccctgaccaggatggacgaggcctcgggcgccggcgcccgcgggcatggcggcggggagaagaaagagcagcggcccctgcgcatcgacgggctggaccttcaggaacgagagccgaccgtgtga
>Mmc.peg.111
atgagcatggacgaaatagacctgcgcattctaaagatactgagggacaactcccgggagagcctcggcaacatcgccaaggagctgggggtgtccaaggccaccataagccgcaggctggccaagatggacgccgacggctacatctcggggtacaccatcgtcctgaacccctcgagggtcgggctgatgagggggatcatatccctccaggtggccggctcggcgctgaactcggtgatcgaggagctgagaaaaagccccgagatcgtgacggtggcgcgcgccttcggggaccacgccctggtatgcgatgtctacaccagcagcgtggacgcactctacggcctcatccaggagcgcatcctgaagatccccaacgtgcacaacgtggaagtggacatcctcatagacagcactcccatcaacccggacgctcccatggacatcataaggtcccggctggccccgccgaagtga
>Mmc.peg.112
atgtcggatgacttagccaagaaaataatggacgttgtgatcggcgggaagatcaaggaagcaaagcccttggcggaacaggcgctcgccgcgggaatggacccccgcgagatcatcttcaactacctgagcagcgccatggcgaccgtcggccagaagtacgagacccgtcagtacttcctgccccaggtcctgatggccgcccagaccatgtaccaggtcctggacgtagtgctcccgcagctgaaggtcgacaccaacgccgcccagcccggaaaggtcgttctcagcgtcatcgagggcgatgtccacgacatcggcaagaacatcgtgaaggccatgctgaccggcgccggcctcaccatctacgacctcggcaaggacgtgccaattaagaagatcatcgagaaggccaaggccgagaacgcccagatcatcgccacctccaccctaatgacccccaccctgccgggcatgaaggagatcgagaggcagctggcggaggagaacctgaaggggaaggtgaagaccatcatcggcggaggcgccacctcgaaggagttcgccgaccagatcggaacggcctgggctcccgacgctgtcgagtccgtcaagaccatcagcgcacttctgaagtaa
>Mmc.peg.113
atgcagctgctggacaatgtcaagatggcggtggcccggcgcaagctgtcctcccgcaagatcgaagggagcgacgacgcgctggagatatggatacacaacaagatccgtgcggagttcaaggggtccaaggagttccgcgaggccatcgggagggacgagctgggcgagatcaagaaccaggacgttacagagtaccagctgcacaagctccgcaagatgctagagtacgtgagcgagaactcctaccattatcgcaaggtgctcaatgacgctggcatcaggccttcggacatcaggacgatcaaggacatggggaagatccccgtcaccgacccctcggagctggctgccgaaccgttccagttcctctgcgcatcgcagagcaaggtcatgcgggccttcaccacctcaggaacgtcagggaccaggaagcggctgttctataccaggaacgatgtgctgaacatcatcgactccatcgccgccgccctgaaggcgcaggggatgaccgacggcgataccttgcagatcatgttccccgcggtggccgcctgggaccccagcctcatgctcgacggggcctgcaagatcgccggcttcagctccgtggtggcaagcacggcggacgtggacgagcaggtaaagctcatgaaggagaaccacaccaccatgatgatcgggctgacctccttcatctaccgcatcagcgtcctggccaaggacaagcacgacctgcgctcgatggggataaaggcgatcatctgttccgccgagccgctgccggaggctatgcgcagggagctcatctccatctgggggtgcaaggtcgtcgcgcagtacggcatgaccgagatggggctggccagctcgatagagtgcggggcgtacgacggcctccacgtcaacaacgccgacttcatcgtggaggtggtggaccccgccaccgggaagcaactgggagaaagagaggagggggagatgctgtggacgtccctgtccatggagggcacgcccctcatccgctaccgcaccagggacctgagctgcatcatcgagccgccgtgcaaatgcgggttcgggaccggcatcaagatcggcaagataatgggccgcatggacgcccagaccaagatagggtacggccagaagatctacccgctgctgttcgacgaggtggtcctggcggtcccgggagtgctgagctacgatctggtgctggaccgcgacgactatcgcgacatactcaccttccgggtcgagttcaagggggacaaggaagagggaaggaagaagatcatcgcggggctggagggactggacgagatcaaggacgcccggcagaacgacctcatcgctcccctgatggtggagatgctcgacgtgggatgcgcccccttcgagcccaagcaccagcccatcatcgatcggagagagcagtacgacgcggaccggtcccctggcgaaagggcggagaggccggccgcggcctcgaactga
>Mmc.peg.114
atgcagggacccggtcttgatgaactggtaaggactaagaagttcctcttcttcggaggaaagggcggggtcggcaagaccaccatggcggcggccaccgcggtatggctctccgaccacggatacaatactttggtggtggcgaccgacccgaccgtcagcctgtcgtcgatcttcgcgcaggaggtcggggagacggagatcacccccatcgggacggagaggaacctgtgcggactgagcatcaatccccgcaaggccctgggaatgttccagagccgcatgaacactatgatggacggcttctccaccatgttcggctcggagctgctgagcaccccctgcaccgaggagatcgccgccttcgaccagttcgtcagcttcatgggggacaccgagcacgacaaggtggtgtttgacaccgctcccaccggacatacgctgagggagctgtcaatgcccttcgactggtccgggtacatctccaaccagatagagagccggagggagctgtcggaggtgctggggttcgtgtacgatgaggggatgatcgacgacctgaagcaggagaaggcaaggtacgacgccgcggtgaaggccctgtcggacacggacacgtcgtcgttcaacctggtcctgctgccggaaaagctccccatcgatgagacggagagggcggtgaccgatctgggcgggttcggcatccgggtgcgcgcgctcatcgtcaacgagataatcccccaggacgccatcaggggcaacgcgttcctggagagaaggagggcgacccaggaaaggtacttgaatgatatcgggacaaggttcagggacatcccccgcgccgaggtccccctcttcgacagcgacatctacgggctggacgcccttcgcaaggtcggaggcgttctgtatggccgttag
>Mmc.peg.115
atggccgttaggctccgcctgaccattctatcgttcgcctgctgcaacccccgcctggcggtgtacgaccagcagtatgcggagcggctgcgggaggcgctcgccgccgtggagatggaggcggacatatcgctggtccacgccaccgaggcccagatgtcctcccgctacgagtggatggcggggatattcccgctgatgaagaagtacggacaggcggtgtccccggcactgttcatcaacgagcggttgaccctctacggcggggtgcccaccttggagaagttgaaagaggagctaggcaagtccaaggtcgcggcggagcaggggaggatatga
>Mmc.peg.116
atggtttccggctgccgcatcgagatctcctatgtcgatcccgagtcctacacctccattgtcaaccacgatctgaggaaagcgatcctgagttcgttgtacgccatggccctggacgggccggtgtccaagcaggacctcgccgacagggtgggcatagaatatcatcagctggtgtaccagctcagccatcagctcagcgacttctggaaggtggccgaggaaaggaaggtccgggggacccggcaggagctgatcgtgcccgcgtcgccgagctccatcttcatcaccatcggccgcgacggcaagatcttcgtcatcgaccccctcgccgacctcttcggccccctggcgaacgtggggacgcggtgcgacgggtgctccaagaaggattacgagcgctgcctgaagcacgtgcagagcggatgctgcttcgagtccacgccccgccccgaggaggccgccacactggagagcaacggcaggaaagcgccgtggcgccccgtggacctggcgatcctctgctcattgaagggcatcgccaccggcaagacctgctcggtgtcgataccgtgcgacagctgcccgttcatgcgccgggtcatcaagttcgatgatgccgcgcggtga
>Mmc.peg.117
gtgctgatctatctcgccggtccgctgttctcgctggcggagagggagttcaaccagaagctgtccgacctcatcgtccgcgggatggaaggggcgagcgtcatccttccccaggaggagtgcagggacctgatgtcggagagcgacgccttcaccaaggttttcgacacctgcgtgcgctccatcgaccgggcggacgctgtcatcgccatcctcgacggtcccgacgtcgactcaggcacggccttcgagatcggctacgcgttcgctaggagcaagccgatcatcggggtgaggaccgacccccggcagctggaggaccagggcgtcaactgcatgatctcccgttcggtgaacagcatgatctggcccggcggggggaacgcggattgcgcggtccttgccagggcgatagtcgaggtcctccggtccgggggcctcgccgagcggcggggttgtccagtttga
>Mmc.peg.118
atgagcgaaggcaaggcacctagggtagggatactattactcatcctcaccacggcggtcctagcctcggtgctgatagctcccttcacgctgccggagaacagcgtcaacgacctgtccggtgggctcggggtgatagacaacggggaggtgctggcggtcatgaacccgttcgcccgggccgtgtacaccgccgccgacatcctgtccgatcagctgtccagcaactcctattacctgaacggcaaccaggtaccgttcccctcccgcatggtgggcctgctgttcggcctgacctggggggcgctggcggcagtggtgatacggccgaggacccagagcaaggtccttctcggggtcgtgccgatcctggtcgactggagcctgcagttcaccgccgagtacacctcgaccaacaccatccgcctgatcaccggggcggtcgcggggatagccatcgccatgttcctggccgccgctttcacccctcagctcgaggacaagctccctcccaagcccgtcaaggatggggattga
>Mmc.peg.119
atgaccgacctgtccttggccctggaatacatacctctagccataatctcgatcatagcgatctccaatcccatctccacggcgacgatgttcaacgtcctcacggagaaaatgtccgaggagaggaagcaccagaccgcggtcaaggcgtctcgtttctccctttacatactggtgttcttcgccctcaccggcatgctcatcttccagatattcggcttcggcataggggcgttccgcatcgcgggagggatactactcaccatcaccgcgatcgacatgctccaccccaagcccgagggtctgaccgacaatgacggcaccagggacatatcccttatccccatggccatccccttcatcagcggccccgggaccatagtgacaacggtcgtcctgatgtcgggggcgcaggacctcggcggaggcgacacgctggtctggctattggccagcgcgggagtgctcctgggcatcgtcatcaccatcgcggtctcgtacctggggatgacggaatcggagagggtgttccggttcctgggcgagggcggggagaaggccctgagcaagctcatggggctgatcgttctggccatagccatccagttcatcatcaacgggatcggcgacgtgctccccgacctggtccggaagggaatggaagcgctctga
>Mmc.peg.120
ttggccaggatgcggcagctcgttctgaggaacaggaccgtgggcccgtgggcggggttcgagagggagatcatctccgggagcccccatgccggctgggtcaagttcgtggggcagaggacattcaagctgcgcaagagcccctacaaggagccggagtcgaagcactcctacatcctgccggacgacatcgaggtggtggacgacgagctggtggagctggaggtcagccagaagtacgtccgggcgaggtccctggtcggcgggtccaccgaggccggggagtacgacgagtactacgtggtcgaggcgctcaagaggctcgagctcaggatgccccgcccctacctggacagcggggacttcctccaccgcgtcagcatcaactggaaggacgccgacaaggacggcctggaccgggccctggcactgcaactgctgtcctgcccggagagcctgatggggccgggcggcatcggcagccagtccttcaacttgtcatccaagcagcggcccctcgaccagctgaaaggctccatcctccggtcccttccccgggagttctcccggcccaacaagcagtacgacttcaccttcatcgagtccaaggacgacctgaaggcgctgcgccgccgggtgatgcaagggaaggtcagggaggcctcctacaactacttcaagatggtcgaccccaccgccgtccccctgcccatgcagatacccacggtcatctacaacgccgagtaccgctccaggacgagcgaggtggaccccgacgtcatcgagtacctgctccaggccctcatgatccggccggtggtgccggagagcgccgtcgccgagatcgagaggtccatcgccgcggtgctggaagaagtggagccggcgtacgcccagataagcgtgcccttcgaccaggacgccattgccaagatcgccatggccatctgccggatggagtacaagcggaacatcgacgacacctcgttctccaaggggaaagagtggttcaccgagatgtaccgccagttctcggacctccgcctcaattacatcaggtcgggcgacgaggccaggctgtccccgtgggcccagacctcctacagctacgggaacctgaccaacaacgacatcagggtcctggcggagatcaaccggggagtgctggggcagggcctcgactacgtctccttcaccgggctgtgcaacaccttggccgggaagctgaccggggacgaggtgcggacctcgctgaacgccctgaacctgtacggccacattatcggccgggagaacagcaccctgttcaggccggtcatcaagcaggacctggtgcacgagctggtgcagaaaagaaagagaaagaattga
>Mmc.peg.121
atgcgccgatcgaggtcaatatcgaaggaaggaagtggcggtacgcgcgcggcggaccctccctccccggactggcacgctcttagcatcgagaaggcctacgagctgctggagaccacttccggcggactgagcgaggcggcgtccgaacagcggctgcgggagttcggaccgaacgagcttccttccgagaaatcgccggggatcttccgcatattcctgcgacagttcctgagcccgctgatctacgtgctcatcgccgccggggccatcgccctgttcgtgggcgagatgctcgacgccggcttcatcttcatcgtcatcctcataaacgcggtggtggggaccatccaggaggccaaggccgagaaggaggccgagcagctgcagcggctgatcaggacgaccgcgcgggtacgcaggggcgggaccgaggtcaccgtgcccgcagaggggctggtgcccggcgacatcgtgctgctggagtccgggaacgtagtccccgcggacatcaggctcgcctcggccgtcagcttggccatcgacgagtcgctgctgaccggggaggccgtggccatcgacaagagggcggagcgggcggaggccggcgcgccggttagcgaccgctgggacatggccttcgccggttcgaccgtggtcaggggccgcggggagggggcggtggtaggcaccggcctccgcaccgagatcggggagatcgcggagaccgtctcgcagaccgagaagaccaagcccccgctgctgatcaggatggagcggttctccaagcagatcagctatgtggtggtggccgccgcagcggccatgtcggtcttcgccctcctgaggggcgttcccctgctggacgtcttcttccttgccatcgcgttagcggtggccgccatccccgagggcctcccggtggcggtcaccatagccctagccgtcagggtgaagaagatggcggagcgccatgtcctgatacgcaggctggcggcggtggaaagcctgggcagttgcaccaccatcgccagcgacaagaccggcaccctgacggtgaacaagcagaccgtgaaggtgctggtgctcccgggcatggagcccctgcgggcctccggggaagggtacgagggcgagggcgagatcctcaccgagagcggcgcgccacccggcgagcgggagagggccatggccatgaggatcgtggaggcaggcatcctgtgcaacgacggcaccctggtgcgctcagaggggggatggaagcactccggggactccatggacgtggcgctgctgtctctgggctacaagaccgggatggaccccgccggggtgagggcctcggtgaacgagatcgcctccatacccttcgagtcggagcgccgctacgccgccaagttctactctcgcggcggcggccccgaggcggcggtgaagggggcgttggaggtcgtcctcccgatgtgctcgcgcgtcatgggcgaagaggggccgctgcccctggacaatgacgcgatggagcgggagagccaccggctgatgtcgcagggctaccgtgtgctggcggtggcgggaggcgaggtcggcgaggacgccgcctcctcgccggacggccgggggctccgggggctgacgctcctcggcctggtcggcttcattgacccgccccggcaggaggccaaggccgccatcgagaaggccaagtgcgccgggatcaagaccatcatggtcacgggggaccacccctccaccgcgctcaccatcgccggggacctcggcatcgcctccggcccggagcagctggtgtcgggcagggagctggaggagctgggcggtcccgaggtgcctaagttcgtggaccgggtcaagcagggcagggtgttcgcgcgagtgacccccatccagaagctggagatcgtcgacgtgctcatcaacgagggcgagttcgtagcggtcaccggggacggcgtgaacgacgccccggcgttgaagaaggctaacatcggggtggccgtgggctccgggaccgacgtggccaagggctcgtcgtccatcatcgtcaccgacgacaacttcgcctccataatagccggcgtggaggaggggcggtacgcctacgagaacatacggaaggtgacgtacctcctcgtctccaccggcgtggccgagatcaccctgttcatcctggcgctgctcttcggccttcccggggaaggcggggcgatcctcctgcccctcatggccatccagctcctgtggctgaacgtggtgacgaacgggatacagcacatcgccctggccatggagggcggggaccccaacgtcatgaacctcccgccccgcgacccctcggaggggatgttcgaccgcctcatggtgagggaggtggccgtgagcggcctgaccatcggcgccatggccttcacgctgttctacctcctggtggaggcgttcggccgctcccccttcgaggcgaccaaccttaccttcctcttcatggtgctcatagagaacgtgcacgtgttcaactgccgctcggagagggagtcgatactgaggatacccgcagggaggaaccgctacatcttcgtcgcggtgctggcggctcaggcggtgaacctcatagcgatgcacgtcccgttgacccaggagctgctgtcgatcgctccggtgtccctgacggaatggctcaccctcctcgcctacgccgccatcctggtggcggtgatggaggtgttcaagtacttcgagaggaagcgaatcgtgcccatctgcgggcccggcgggaccggcccggcgccatga
>Mmc.peg.122
atggtttccgtggaggacaccggcctaaggggggtcaaagctgcgaccacccggatcagcaaggtggacggcgaggggggcaagctcctctacagaggatattacatcgaagacctcgccagggagtccagtttcgaggagacggcctaccttctcatgcacggcgttcttcccacggcccgccagctgaacaggttctcgaacgagctggcccagaacagaaagctctcccccgcggtcctgagggccttgcgggaccttcccctggaaacgccgcccatgagcgtgctgcaggccggcgtcaccctgctgtcggcccgctgcccggaccagggcgacgagtccagggaggccaacgagcggaaggccatgcgcataatcgcagtgatgcccaccatcgtggcggcgtggaagcgccggaggaacggcctcgacccggtgcagccggacgaggatatgtcccaggccgccaacttcctatatatgatcaaggacgaggtccccgagccggacatcgccaagttcatggacgtggccatgatattgcacgcggaccacgagttcaacgcttctacattcacgacccgggtggtggcgtccacgggggcggacatgtatgcggctgtgtccgcgggcgtcggcgcgttgtccggcccgctgcacggaggcgccaacgcccaggtgatgaggaaccttttggacaccaacgatcccgagagcgtggaggcgtgggtggaggaaatgttcaagcgcgggcaaagggtgtcggggatgggccacgcggtctatcgcaccatcgatccccgcgccctcattttgcagaccatggccagggcggtcctgaaggaccaccccgaatatcgctggtacgagatgaccgagcggatggccgaagtgacccaggatatcttccgacgcagcaagggacgcgacatctaccccaacgtggacctgtactccgcttccatctatcacgccatgggcattcatcatgacttcttcccgcccgtcttcgccatgtcccgctcggccggctggaccgcccacgtcatggaggagaagttccccctgccgccggtgaagccttcgctgtaccggccctcctgcacctatgtcgggaaagtaggggggcagtatgtccccattgatgagcggtga
>Mmc.peg.123
atgctgaggtcgttcgatgcggcccctgcaccaatccttgcctttctgcgatcggaccgcgccgtactcctctgcgagggtgcggccagcgcgatattgaacgacgcgctggcatcggcgtga
>Mmc.peg.124
atgagcggcaccgcgaggagaccgttcatgacaattccgagatgggatatctcacagctggtggacagcaccgataccaagcacctgaaggagcagatgcgcgccatgcgcgacgaggcctcggcgttcgcctcccgctatcgcggcaagatcgctgacctcgacgcttccggcctgcgggagatgctggcggccaaggacgagatggccctccgctacgagggcgccatgacctatacttccctgtcgttcgcggccgacaccaccgacccggtggccaacgatctctatgctgcttactcggaggctagcacccaggcgaaccaggacctggcgttcatgagcatcgaggtgggcaggctgctcgcttcccgtccggagatgctcgacgatcccgagctgaaggactaccgccactacctggagcgcatgctggcctacgccccctatctactgtcggaaggggaggagaaggtcatcatggccaaggaccagaacggggtggaggcgtggtctaagctgcagagccggtggctgagcaccaggcagttccgcatgaacgtgaacggcgaagagaaggtcctgagcgtgggggagatgaccccgttcatctacgatcccgaccggaccaccaggaagaacgtgtacctgtccctgggagaaacgctggtcaaggacgagatcctgtgggccgacatcatgaaggcgatcgtgaccgaccaccaggccatgggccgcatcaggggatacccgtcccccctcacctccagcctcctggtcaacgacgtggagcagggagcggtggaagcgctgatgagggtggtgcgccgaaactccgggctgtgccagaggtacttccggctcaaggccgggcttctggggcttccgatcctggggagctgggaccttagggcgcccctgccgggggcgccggagcaccagtactcctgggaggaaacgcgcgatctcctggtctccgtatactccgggtacgacgcgcggttcggggaatgggtcgccgacatttacaagggccagcggctggacggtcaggtccgcaagggcaagcggaccggggcgttctgcgacacctggatcggcgggaggagcgctttcatactctcatcctacagcggccgcctgaacgacgtgtacaccctcgcccacgagctgggccacggggtgcacgcgtacctttacaccagggcgcagaaccccagcaactgccaggtatctctgtgcgtggcggagtgcggcagcctgttcggcgagctcctgctcacggagcggctgctggaggaagcggggagcggagaggagcgccgcgcgctcctggtcaaggtcctcaacagcttcacccagacggtcttccaggaaggcttccggtacctgttcgagatcagcctgtacgacgccctggataggggagagctgctggacagcggcaagatatcggagctgtggatggccgcgcagaagagcatctacggtgacgcggtggagtaccttcccgagtcgaagtacgactgggcccggttcccccaccacttcttcccggacctgcggttctacgactacccgtacgtgttcgcccagctgttcgtgttcgccctgttccggctgtacaagggggagggagaagcgttcaagccgaagttccgcaggttgctggaggcggggtcgagccgctcgcccgccgacctggccagggagctgggcttcgacatatccgaggaagggttctggctaaagggcatggaacaggccgaggagttcctggcggagctggaaaggtccgcctga
>Mmc.peg.125
gtgatcgacatggagcgatacaacctgttggtgacgtaccatcccaaccagtccaggctggcagagcaggagttgcggagggtcgtcggggacatcggagagcaaatagaggagctggagcacgcctgcgtggacggggtgttctgcgcaagggtggccggcgaccccaaggagctggtgtacgacctgcgcgcgagcatgcaggaggagccggacctgctcagccacacttaccactgggtgccggtcgagaggtgggtggaggccgacgaagatactatgagacggacggccgccgagctcgctgagggcatcggcgagaacgagaggtggatgatgcatctgcacaagaggcacatcgaccagcactccgaggacctggtgctctcgctcaccgaccccattcatgtggggaaggtcagcctgaccagcccggacaagatcatcgcggtggagatcatcggccccatggccgggatgtccctgctggacagggaagagatcatcgacaccaacaagatcaggcagcaggccgggctggtgaccatccactga
>Mmc.peg.126
atgcaaggatattgctatgagtgcagaaaggaagcgaaggaagaggtgtgcgacgaatgcagcggcatcgccctgccggtgctgcccaggaaccatgagggggccgcgcggcactgtgcgggcggcggggtgggaatagctctcctgcccaacgagctggggtctccggacaagctgttctcctgcgagctcaagctggacctcccggcaggatgggacgcccgcgacctccgcgaggtcggcgagagcaccgaccggttcatgagatatcggcagtgcgagatgtcctggaggtacgaccccgccagcgggcggctccgcctgatgggccggaggagcgaggggcgctgcgagtggtgcctggcgttccgcaagggcctccagaacatggcccgggaggagggccggagcttccgcaacgacggggcctgcctgaccgtgtga
>Mmc.peg.127
gtgggggacaaagcccccgggttctcgctgcaggaccaggatggcaacacggtcgacatcggcgagatgatcggcaagaaggccctggtggtgtacttctatcccaaggacttcaccgccgggtgcaccctggaggcgcacgagttcagggagatgcacgaggagttccagaagaacggcgcggagatcttcgggatctcctccgacgacatggggacgcaccagaggttccgcgaagagaacaagcttcccttcacgctgctcagcgatcccggcgacagggtcagggacctctacggggcgtggggagcggggcggtcgcccggaagggtcacctacctcatcgacaagaagggcgtcatccgcatggtattctcctcggtggtgcagcccaagaagcacagtcatgaagccatgcgggtgctggaagagatcaacagggagtga
>Mmc.peg.128
atgactcagagtaagaagagcttgggaacgctcgccatccacgcgggacagaccgtggacccgaccaccggatcgagggccgttccgatctatcagaccacgtcctacgtgttcaagaacaccgtgcatgccgagaacttgttcggcctcaaggagctggggaacatctattcccgcatcatgaaccccaccacggacgtgttcgagcagaggatcgccgccatcgagggcgggaccgcggggctggccaccgcttcaggacaagcggcgatctcatacgccctcctgggcatcaccaggcccggggacgagatcgtgtcggccgacaacctgtacggagggacctacgagctgttccattacaccttccccaagctgggcaggaccgtgaggttcgtgccctccaatgatcttgaggcttacgagaagaccatcaacgacaagaccaaagcgatctatgtggagtcgatcgggaaccccaagctggacacccccgactttgatgccatatccaagatagcccacgaccacaacatccccctggtggtcgacaacaccaccggcgtcggcctggtcgcccccatagagcacggggccgatatcgtagtgctgtccgccaccaagtacgttggggggcacggtgccgccattggcggagcgatcgtcgattcaggcaagttcaactggggcaacggcaagttccccgagttcaccgagcccgaccccggctatcacggcctggtctattgggacaccttcaaggacttcgccggcctgggcaacgtggccctggcgttcaagctcagggtcagcctgctgagggataccggcgcgaccctcgcccccttccacgcttggctcttcctgctgggcctggagaccctgcacctccgggtgcagagacattccgagaacgccctggccgtggcgaagttcctgaagagccaccccaaggtcgcatgggtcagctaccccgggctggaggacgatccgaaccacgccaacaccgagaagtacctcaagggaggctacggccccctggtgggcttcggggtcaagggcggtgaggcggccagcaggaagaccatcgacagcctcaagctgttctcgaacctggccaacatcggcgactccaagagcctggtcatccacccggcgtcgacgacccaccagcagctgaccgtggaggagcagaaggccacgggcgtgacagcagactttatccgcttggcgattggtaccgagggcatcgatgacatcatcgctgacctcgaccaggcgctcaaaggggtgtaa
>Mmc.peg.129
atgacatcatcgctgacctcgaccaggcgctcaaaggggtgtaaggacctgaactacagcatcggcgccgtggagacgaagtacatcgatctccccgggcccctggagctggagtgcggagcgaagctcggacccctgaggatcgcctacgagacgtacggccggctcaatcgggacaagagcaacgccatcctcgtctgccacgccctttcaggggacgcccatgctgccgggtatcacccgggggacgccaagcccggctggtgggacatcgccatcggtccgggcaagggcttcgacaccacccgatacttcgtgatctgctcgaacgtcatcggggggtgccagggctccacaggcccctcctccgtaaaccctgacaccgggaagccctacgggatgtccttcccggtgatcaccatcagggacatggtgaacgcccagaagcttcttgtagactatctcggcatagagcaactcttcgccgtggcggggggctccatgggaggcatgcaggtcctggagtgggcggccgcctaccccgacgcggtccagagagccgtggtcatagcatccaccgcctattccaccccgcagcagatcgccttcaacactgtcggaaggagggccatacaggccgaccccggatgggaccacggcgactattacggcaaggagctgccgtcgctggggctgagcattgcccggatggtgggccacatcacctacctgagcgacgactccatgatcagcaagttcgggaggaacctgcagaacaaggacaaggtgggcttcgacttctccaccgacttccaggtggagagctacctgtaccatcagggagatactttcatcaagcgcttcgatcccaattcatacctgtacatcaccaaggccatcgactacttcgacatggccagggacggctccctcatcgccggcctggcgccggtcaaggccaaggtgctggtggtggccatcacctcggactggctctatcccccgtaccagtcgcaggagatcgtgaacgcgctcaccgccaacaacgtcaaggcggtgtacggggagctgcgctccaactacggccacgacgccttcctgctggaggacgggcagctgaactatctgctgaagagcttcttcgatcaggtcacctccggcgacgtcatgctgaaggacatccggacgataagcgaggacaccaccatagccaaggccgccgagctgatgatctacctgggggtgaaccacctgccggtggtgtccaaggagggcaagctcgccggcatcgtgacctcctgggacatcgccaaggccaccgcccggaggctgaacgacctgaacgagatcatcacccgcagcgtcgtcaccaccaccgtcagcgagccgatagaggatgccctccgcaagatggaggagcacgagatctccgcgctccccgtcatcgacgaggcgggcagggtgctgggcctggtgaccaacgagcgcctgagccccctgctgcggaaatgcggctga
>Mmc.peg.130
ttgaagttcgataccaaggcagtgcatagcggagaggaagtgggaaggtcgtcccgcttcggggacgtggtagcgccgatccacttgaccagcacctttgcccggaaggatcttgacgaggtctggggtgggtttgagtattccaggggaggcaaccccactagggccgcgctggaggaacgcctcgcctcgctcgagggcgcccggggcgccctggccttctccacggggatgggggcggagaccaccgccgcgctcctgctgcataaggacagccgggtcgttgtgaccaatgacgtttacggcggcacctaccggctcttcgacaagtgcctgaccaacttcggcctggacttcgactacgtcgacctcaccgacgacgcggccacggacagcgcgatagccaagggcgcggacatgatatggatagagacgcccaccaacccgctgctcaagatcgtcgacatcaagaggatcgccgacgccgcccatgaccggaaccccgacgcgatcgtggtggtggacaataccttcgccagcccttacttccagagaccgctggagcacggcgcggacatagtggtctactcgaccaccaagtacgtgtccgggcactccgatgttctgggcggggcgctgataaccgattccgaggacctcctggggcggttgaagctcatccagaggtcggcgggagcgacccccggtccctttgactgctttctcatcctcaggggcaccaagacgctgcaccttcgcatggagaggcatcagaggaacgcattggcggtggctcagttcctggagcgccatgacatggtggacagggtcatctaccccggtctggagaaccacccgcagcatgagctggcgaagaggcagatgagcgggttctcgggcatggtgtccttctacgcctcatccaagctggacgtgaggaagttcctgggggcgacgcacatattcactctcgcggagagcctgggcggggtcgaatcattgatcgagcatccctggaccatgacccaccgcttcattcctgagaaactgaggctcgcgtcgggggtagatgaccgcctagtgcgcctgtcggtggggatcgaggaccccgacgacctcatagccgatttatcgcaggcgatggaaaagggagctcggtaa
>Mmc.peg.131
atgatcagcgaggccatgaaggtcaagaatgtgaagaagtggtattttggccttgaatccgccctcaaactgaaccttatgacccacgagcacttcaacatcgactatgtgatcacagactctttccgcaccacgaagaccatcgagattctgaaaagaccggtacggttctattcatggagcggccgcattcacatcgatggttcattgaaacaatatcgatcaaaacatggaataacgattccctactcggatgttgagaagaccgttctggatctcgcttataaaacgtatattggccgtagtggaaatgttatcgaccctgttctggaataccgagaagagtgcgacccgatgaagctcagatcatacctgatggaatacccaccggccttcagggagatggttggtgaaccgagatga
>Mmc.peg.132
gtggagtcggattgccttgacgtcatcaagttcatccttcaggaaatggcaccgatagccagagaggatggacttactttcaatccaagcatcgatgctcgccaagatgttttcataaacaacagtggtacaaaggtgaccatccgcttcaattatacctcatcagtgaccggagctccaggattgatcaggatggaggtgaacctggtcgacctcatactccaccccctgtgcagaatagcttga
>Mmc.peg.133
atgctgaagagacattgtcgtctcgatatctttgattttgaggacgaaatcaagaaaaaggtcagattcacggttgataggttcgaccgctatctctccaacttcaacacggactcattgcctatggacgtggcgaccttggaaaatgagatgatattgcccataatcccaaggcccccgaaccttatcgaagaaatgatcgaggtcaatggccatctcaatgaactaaaagaagagatttcgaggagcctcgaaggccccacttga
>Mmc.peg.134
atgctcgccataggattgctctcgggaggcctggacagctcactggcggtcaaggtcatgatggagcaaggcatcaccgtcgtcgctctcaagttcacctcgccgttctgccagtgtgactcgggaggctgctgccatgccgccgagctcgccgagaagctgggcatcgagttcaagagcgtccccaagggccaggagtacctggacatcgtaagggaccccaagttcggccgcggctcggggatgaacccctgcatcgactgccgcatattcatgctcaagagggcgaaacagatcgccgacgatatgggggccaagttcctgttcaccggcgaagtggtggggcagaggcccatgagccagcaccgcaacaccatggcgctcatcgagagggaggcgggcctggagggcaagctgctgcggcccctcagtgccaagctgctcccccctacagaggcagagaaggaaggctgggtggaccgcgaggcgctgctggcgatatccggtcgcagccggaagccccagataaagctggccgaagagaaagggctcgtcgattatccctgcccggccggggggtgcctcctgacctcccaggagttcgccgccaagctgtccgacttcttggagcacaaccccgacaacctcaccgcccgcgacgtggccatactgaaagtggggcggcacttccgcgtggacggccacaaggtggtcatcggcagggacgagaaggagaacgctcgcctgcggacgctggccggggacggcttcatcgttctggagccggtctcggtcccgggcccggtgtgcctgtgcgagggcgacgacgccgagctgctgagcagggcctccgggatggtggcgaggtactcggaccacgagggcagggccgtggcgatcaggatcgggtccgctcacggagaatcggtcatcgaggcgctgccgtccggccacgacatcatcgactccttccgcatcgggaaggagcaggtgccggtcgtcatctcgacccagtga
>Mmc.peg.135
atgaatcacgatgtgctgaagcttgaaaatcagatctgttttccgatatatgcctgtgccagagaggttgtaaaaaaatacaagccgtttttggacgaaatcgacctaacgtatacacagtatatcgcgatgatggtcctatgggaacacaaacgagtcggcgtgaaagacctgggcgagcatctgtatctcgattctggcacgctgacgccgctattaaagcgacttgaggctaaggggctcgttcagcgtgagcgttccaaggaggacgagcgcgcagtcaatatcaccatcacggagatgggggagaagttaaaggaaaaagcaaaaacgatccccgcgcagatgggtaagtgcataccgctttccctggaggaagccgaaacgctgtatgcacttttgtacaagttgctggggcgaatggatcgcggagatgaggcgtga
>Mmc.peg.136
atgaaactctatgatttgaccgcaaaagacgcgaaaggcaatgtggtgcgtttttctgattacaagggaaaggtactattgattgttaacacggcgacgggctgtgggttaacacctcagtacagcggattgcaggttttatatgataaacacaaagacaaagggttcgagattcttgactttccatgcaaccaatttgcgaaccaagctcccggaaccaatgaggaaataggcaacttctgcacaggccgctacgggatcactttccgacagttcgataaaatcgatgtcaacggtgagggtgaaagccctctttattcttggctcaaatctcagaaaagtggtctcggcggacctaacataaaatggaattttacgaaattcctcatcaataaaaaaggtgaggtagtggcccgttatgcgcccaccaaatccccggcggccattgaaaaggccattgctgagcttttggaggaatga
>Mmc.peg.137
atgcacaccgctgacaagaaggccacgcttctgctatctggccccgtgaagataccccaggacatggaactgccgttccgggccagctgctcgaccgccggccccggggccgggagcaccggcatagtgctggcgttcgagggcaccagggtcaagaaggccgtatcccgcgaccggggggacttcgagctggtgccgaacggcgggacgtactccctgtgccgggacggggaggtgttcatcgaggaggtgaagatcgagccggtggtgttccacgcccccgagcaggcgttcttcaacctggacaaccggtgcatctacgggtgcagcttctgcgcgtccccacttctggaggagagccaggaaaaggggcacacccctgagaaggtgatgcggatgatcgtcgaggcccaccacaaggtcggcttcgacgcggtggccatcacgtcgggcgtgccggacaccgctgaacggacggtagagcgcatcgcggaagtggtccgcggagtaagggaggcgctcccgtccgtcaccattggcgtggagccgtatatctcggaaatggagcagatcgacctcctgaaggaagctggcgccgacgagatcaagctgaacatcgagacctacgaccgcggcatcttcgagaaggtgtgcggaaagaaggactacgacctcatcctgcggtccatcgagcacgccgtggaggtgttcggaagaggcagggtgacctccaatatcatcatcgggctgggggaaagtgacgagaacgtcctccagggcgtggagcacctggccgagatcgggagcgtggccactcttcgcgccctccggaccaacaacatgaacaggaacgcccttgccagcgagatcggtagcgtcaggccagtggacaaggaccgccttctccgcctggtccgggcgcagaaggacatcctggagagacatgggctcagcaccctgaccttcgagacaatgtgcaaccgctgcggctgctgcgacatcgtgcccttcgtggacatcaggtaa
>Mmc.peg.137.5 sequencing error
atgagctggaaggatgacgtcaacaccgttctggagagagatcccgcgcccaggtcgttcggcgaggcgctcatgttcagccccggccttcacgccatcttcctgtatcggacgtcccaccgcctatacgagaagggacagtacaagctggccagagccatcaactacgcatcacgggtgctgacgggcacggacatccaccccggggccaagatcggcaaggggttcttcatcgaccacgccaccggcgtggtcatcggggaaacggccgagatcggggacaacgtatccatcttccagggggtgacgctgggaggggtgagcacatcgaaagagaagaggcatcccaccatcggcaacgatgtggtcatcggctccaacgccaccgtgctgggcaacatcatcatcggggccggctccaagatcggcgccgggtcggtggtggtgaaggacgtgccccccaacagcaccgtggtgggagtgccgggcaaggtcatcaaggtagacgggcgcaaggaggccccggaagctaccgtagctcccttgcctgacccgctggcgcatacgctggacgaggtccgccgggccatcgccgggctggactccaggctcaacgacatcgaggagaggatc
>Mmc.peg.138
atgggcgcggaagccaagaagaggttcgcgccggccgtgaccgtcattatcctgttcggcatcatcagcatgctgggggatgtggtctacgaaggcgcccgcagcgtcaacagccaatacctgagcctcctgggggtcagcgcggccaccgtcggactggcttttgggatcggagagttcctggggtactccctccgcatggtcgccggggtgctgtcggaccggagcggcaactactggacgttcatgttcgcggggtacgggatgctggcggtcgtgccgctgatgggcctgaccatgaactggaacatcctcatcgtcctgatattgatggagcgtatagggaaggcgctgcgcaatccggccaaggacaccatcgtatccagggtatcggagggccaggtaggggtggggttcgccttcggcctccaggaagcgctggaccaggtgggggcgttcataggtccgctgatcttcatcatggtgttctatctcaccgggaagaatgagatcgcccagtaccagtcgggttatcaatcgctgttcatcgcggtcgttctcctgatgatattcctggcctacgcgtaccgcagggtgaaaaaggatgaactgatccccgccatgcccaaaagggagtttcggacggagaggctgaagccgatattctgggtctacacggccttcaccttcttctgcacgctggggttcgtaaacttcagcctggtgggctttcacctgaaggacagcggcatcatgtccgatgcgaacatcgtgctgctgtactccgtcgccatgatcgttgacgcggcgacggccctgctggtcggaaaagcgtacgaccgcttgaaaataaggaccgggatgaagaccggagggctgctcgttctgacggccatccccctcgtcacgctgctgttgccgttcctgaccctgagcggctcgatcccgctgatcgtggcggggatggtgctcttcggggtggtcctggggacccacgagaccgtcatgcgctcggccatcgccgacatcacgccgttccacaagcgggggaccggctacggcgtgttcaacaccgcctacggcctggccctgctgggcggggcggccctgatgggctggctgtacgatctggaccaggccgggctgatcgtggcctttgtcggggcggccgagataatcgccctgctgatctatgtcgggatgcgccgcatggtcaggacgggccggcctggaacggggtga
>Mmc.peg.139
atggaacaccaggaatggctgacgatcaactacactcttcccaaggagccgtcgcgggcccgggtgaacgcatggaggaagcttaagaagagcggagcagtgctcctgggccagtcggtatgggtcttgcccatgagcgaggacaacgaggccttcatgcgggacctctccggcgggatccggcgcgacgggggcgatgcttacctgatgaagatggtccctcgcgacgaggccacctcagagcgcctggtggccgcttttgacaaggcgagggacgaggagtacggggagcttatcgaacaatccgacgccttcctccacgagctggaagtggaatccgcacggaggaagttcacctttgcggagctggaggagaacgagtgcgggttccagaagctggccgattggcaccgcaagatcacggaacgtgatttccacggggcctccctgcgctcctccgccgatgagaagctggaagagtgccgggtgcggctggaggcgttctgcgcggaggtctatcggcagaatgacgaggtcccgcaatga
>Mmc.peg.140
atgacgagggacgggagcgtgcccttgaaagagcgggcaggacagctgaggacggacctccccgccgtgttcctggcgctgaagaagaaggaaactccggtgctggcgaagatatgcgccggggccaccgtcgcatacgccctgtcacccgtggacctcattcccgatttcatcccggtcctcggctatctggacgatctgatcgtcctgcccgcgctggtggcattgaccatgaagctgatcccgcgggacgttctggcgcgatgccgggacgagtccgccgagatgtggcgggacggaaggccgaaaaggtggcgttatgcgctgcctatcatagccctttggctgatcgtcctgtacctgatcgcgaaggcgatatggctctga
>Mmc.peg.141
atgtgttctgctgaggatgccatgaccgacatgcctgatgatgtccaacgcaagctgggaaccctccgccgatggttcaggcaatgggactccgtcctggtggcatactcaggaggagtggacagctcgctgctgatggccgtggccggcgaggagctggggccccgggcgctgtcgtgcatcggcgtttcccccagctaccccaggcgggagagggatgccgccgtggagctggccgagagatgcggggcgagggtccggcttgtcaccacggaggagcacctggacgaccggtaccgggccaacgacggggaccgctgctatcattgcaagagcgcgctgttccgccggctccgcggcatcgccggggacgaggggttcagcgtcatcgtggacggcaacaacttggacgacctttcggacgaccggccggggcagcgggccgcccgggagcaaggggtccgctctcccctgatcgagctcgagctgaccaagcaggacgtccgcgagctggcgcggacgctggatatccaggtatgggacaagccggccatggcctgcctctcctctcgggtgccccagggcaccccggtaacgccggagctgctgtcaaggatagaagcggccgaggacgtcctgcacggcctgggcttccgccagttccgggtccggcacgccggggacaccgccaggatcgagctcctccccgaggacctggcccgggcggtggagctgagaggggccattgtggagggggtgcggaaggccgggtacaggtatgcgtgcctcgacctcgcaggattccggggcactcctccggccgagcggccgtga
>Mmc.peg.142
atgaacattaccagcacggggttcaccgtcctcaaaggtcctcagttgatggaggtcttctgcgacctcggcgatataatggggcacagggtcaaggcccattccatgggcgggcagctccacgccgagctaggggaccattcggacaaggaccagatgataaccctggtgcagcgcaagctggaaggcttcgggtacaccctgagcctgagccgctag
>Mmc.peg.143
atgcggcactccctcggcatcacccagtcagccctggccaagaggtccggggtaagccaatccaccatcgccaagatcgagaggtgcaagatcaagggcagctaccccgaggtggtgaagctcttcgaggctttggaggacgaggcggagacgcggctgaccaaggtccgcttgcgcgacatcagcaccaagcaggtcatcgggctccaggccgaggacccggtcaggagggcctccgagctgatgagggagcatgacatctcccagatgccggtgttcgagggcgaccgagtggtcggcagcctctgcgacaagaccatcctggagctggtgatggccggcatgaagatcgaggaggtcgcccgcaggcccatacggtccgtcatggacggccccttccccgtggtggacgaggacgtagagaaggagtcggtggaatcgctgattctcgccgagcacgccgttctcaccacccgcaacgggaagataaccggcatagtcacgggagcggacctcatccagatcgactggtcgatctga
>Mmc.peg.144
atgacgttgcatgactcgatactgagcaccatcggcaacactcccctggtgaagctgaacaagatcgtcccggcgggctccgccgaggtatatgcaaagttggaatcattcaatccagcaagctccgtcaaggaccgtatcgctctctccatggtggaggatgccgagaagagcggggccctgaccaaggacaagatcatcgtcgagccgacctccgggaacaccggcatagggctggccatggtggcggcggcgaaggggtaccgcctcgtgctgaccatgccggagaccatgaccatcgagcgccgcaagctgctgaaggccttcggcgcggagatcgtgcttacgcccggaccagaaggcatgggcggtgcggtcaacaaggccaaggagatctaccagagcgatccgaagcactacatccctctgcagttcgacaacccctccaatcccaagatccaccgggagaccaccggacaggagatcctgaaggacctgcctgacccggacgccttcgtgtcgggggtcggcaccgggggcaccatcaccggggtcggggaggccctgcgcgagaagggcaagaagacgctgctcatcgccgtggaaccggccaggtcgccggtgctgtccggcggggccaaggggccccacaagatacagggcatcggggccggcttcgtgcccaaggtgctcgacgccaagatcctcgaccgcatcgttcaggtgaaggacgaggatgccgcggccaccgccagggagcttgccaagaaggaaggcatcctcgccggcatctcctcgggagcggcgctgtgggccgccctggaggtcgccaaggagctggggaagggcaagaaggtcgtggtggtgctccccgacaccggggagaggtacctgagcacggacctgttcgagtga
>Mmc.peg.145
atggcgcggaagatcagtatcgggcacctctcgacgttctatcacacctcgttcatcctggaaggcaccgaccggctgcagaggagaggcatcgacgcagagtggaagctgttcgcctccgggccggacatcgtgaaggcgttcgagaagaaggacatcgacatggggtacgtcggactgccccccgccatcatagggatgggcaggggactggacctgaagtgcgtggccggcgggcacgtcgaaggcaccgtcatggtcgcgcagaaggagtacaagggcttcggggagctgggggaccccgggtcggtgctgaagcagttcgaaggaaggaccgtgggcaccccgccaaaggggtccatacacgacgtcatagggcgggacctggcggagcggtacggggtcgacgtgaagatcgagaactatgcctgggccgattacgtcctgcaggccctcgtcgacggggagatccccgcggcgttcggcaccccgcccctggccgttgcggccaagaggtacggcggggccaagatcgtcatccccccggaccgtctgtggccgaacaatccaagctacggcatcgtggtccgcggagagctgatggaggaggaggggctcatcctcgatctcctcgaggagcacgagctcgcgtccaagctgatacgggaggacccccagaaggcggcggggatcgtggcgaacctggtggggacggtggatgaggacttcatactccagacctacgctgtatctccaaagtactgcgccgcgctctccgaggagtacatcgcctcgaccatgagcttcgtgggagcgctcaaggacctgggatatatcgacagggcgctgagcgagaaggacatcttcgaaccccggtacatcgagaaggtgcacccgggaccccctcactatgccacgtga
>Mmc.peg.146
atgggcaggcactgcgacatactggagatacggggcggcgtggacaagaacggcgagaaggaagaggtggaccggctggtcttccgccccggcgaaatcgtcggcattgtcgggccgaccggttccggcaagaccaccctcatcagcgacatcgagcagctggcggtgggggacacggtctcccagcggcaggtgctcatagacggcgatcttcaggacgtccgcacccgggccgacccccgcagcaagccggtggcgcagctgtcgcagaatatgcacttcctcgccgacatggacgtggaggagttcctgcgcatgcacgcccggagccggggcaaggacgcctcgctggtgcccgaggtggtagccaccgccaaccgcctgaccggggagccggtgcggacgaccgaccatctcacccagctcagcggcggccagtccagggcgctcatggccgcggacatcgccatcatctccgactcccccatcgtgctgatcgacgagatcgagaacgccgggataaggaagcaggaggcgctgggcctgctggccggccggggaaagatagtgatcgtggtcacccacgaccccctgctggcgctgctcgcgtcccgaagggtggtgatgtccgagggaggcgcgcggctggtgctggagcggaccccccaagaggagcgggtctgctcccggctcatggagctggacggatggatgctatccctgagggaatcgatcagggaaggcaggacggtgagcctggcatga
>Mmc.peg.147
atgaagatggttgtgatcgccggcactcccggcgcgggcaagacctcggtactctcctggatgaccaagacgctcgtccgcaaggaggtgcggccggttctggtcaagatagactgcctgtggacggacgacgccaagagaatggagcggctggggatcccggtcaaggtggcgctggccagggacatgtgccccgaccacttctccatctacaacaccgacggcatgctggactgggcccgttccgagggggccgaggtcctgctggtggagaccgcgggcctctgcctgcgctgcgcgccctactccaaccgatgcctggcggtctgcgtcatcgacgcgacctccgggccgaacacccctttgaagatcggccccatgctgaccaccgccgatgcggtcgtggtcaccaagggggacatggtatcccaggcggaaagggaagtgttccgggagagggtcctggaagcgaacccctcatgtacgctcatagaggccaacgggcttaccgggaaaggctccgcggagctcgccgagctggtggcggaggccgcggacaccatcgatgtcatgaggctccgccacaccccgcccttgggggtgtgcacgctgtgcgccggggagatgaagatgggaaaagagaaccaccggggcgtcctgcgccacatcgacggctcgatgttctattcgggagaatga
>Mmc.peg.148
atgagcagcataagcatacttgagacattgccggggtacaattgtgggcggtgcggcttccccaactgccgtagcttcgcggcggcgctgggggacggcgccgaggtggacgactgcccgctgctgctccaggagaggtacgcggagaaccgcgccaggctcgtggaggcggtggcatcgaggccggagaggccggtcgagctggtgggcaatagggtggccgcggacgtcatcctcgcccccctgccgggggagccggcctgccgggagttcatctatcccttcgaccgcgacgtgaggccccaggccggggagctggtctcctaccgctgcctgggctgtcccatcctccacttcgccaaggtggccaaggttgaccactccgtcctcatggtccaggttaccgggccgctccaccgcctgggcatcaccgacagcgtgcccacggacatcgggatatgctccacggtggccttcgaggggcaggtcgtcaacgaccgcatcgtggagatcggggagacggtgaggttcatcccccatcgctgcatgatgcagaaggtgcactccggcgtggtggtgagctcggagggggacaaggtcaggatcgagaacgtcgacctcaaggtgtggggctga
>Mmc.peg.149
atgggcaggcatgtcatcgaggctcttgggaagacgaaggtagtgatcgaggacggcaagatcgtggaggtcggggagcctcagctggagtactgccccttgttctataaaaagcggggcatagagaccatgacccccgagatcgtccgcgagaacatcgagttccgcatcaaggacttcggcatgtgcacccccgaccgcaagcttcggatgagggatttcctgtccttcggcgtatcggagctcctgggcatggcggtggccgagggacggctggacgccgcggtgctggtgtgcgacggcactggtaccctggtggtctcggagcccgatctcatacagggcatcggcggacgcatctccggcatagtggagacgtcccccatcgatgaggtcatcgacgccgtcggaagggacagggtgctggacccgtcaaccgccaagatagaccagctcgccgggaccgagctggcgttcaagctggggttcaagaaggtgggggtgaccgtttcgttcgccggcgacgctaaggcactgagggaccggtacggcgacagggtggctatcttcgccgtgcacagttccgggcggaccgcggaggacgccgaggtcctgttcgactcctgcgacatcgtcaccgcgtgcggctccaagagcatcagggccgtggcgaaggagagagcgccgatgcaggccggcaacaaggtgcctgtctacgccgcctccaagtggggcgaggagttgatcgagcaccggcgcaaggtggtgaaggcgccccaggtcatccagccggaagacccgccccgcccgctaatctga
>Mmc.peg.150
atggaggccgaggcgcgcctgagggcccatccctgcttttattccggcgcccaccgcaagttcgcccggatgcatttgccggtcgccccgaaatgcaacatccagtgcaactactgcgatcgcaagtatgactgcactaacgagtcccggccgggagtgacctctgaggtcctcaccccaaaacaggcggtggagaaggtcagctacgtcagggggaagctggagaacctctcggtcatcggcatcgccggtcccggggaccctttagccaacgaggagacgttcgaaaccctggagctcatgaagaaggagttcccagagattaccttctgtctgagcaccaacggtctgaacctgccgaagaacgcggaccggctgaaagaactgggagtgaggttcgtcaccgtcaccatgaacgccatagatccggagatcggggccaggctatacgacttcgtgatgttcgaggggaaggcatatcacggggaggaagcggcgaagatcctcatcgataatcagctcgaggggattaggcgcgctaccgaggcgggcatcacggtcaaagtcaactccgtgctggtcccaggtatcaatatggaccatctgcccgcggtagcgaagagagcgaaggagctcggcgcttacatagtgaacattcttcctctgataccggttccgggcaccaagttcgagagcatgcgcgcgccgacgtccaaggaacgcaagcagctgcaggacgagtgcgaggtggacatacgtcagatgaggcactgccggcagtgccgggccgatgccatcgggctgctgggcgaggacaggtcggcggagttcgcgcacttcacctgcgccacgaaagagagggacatcatcatgccaccggaacagaagagctcgtaccgcatagccgtggccacatcgagcggaaaaggggttgaccagcacttcggtctgaccgaggtcttcaggacctatagattcgaggacggcaaggtagttcccggccccagcatcgacgtgacggaggagcaggagatccccctgttcggtccgggccaccgcaccaagatcgaagctacgtccgataagttgaaaggcatggacgcggtcatctctaccaagttcggcctcccggcgatcgagctgctgaaggagaacggcatagagccgatcgaggacagcggcgacctggaggcggcggtgagaaaggccgtcgcttcgatcaggggcgagcgcgcatcgccctcttcgccggaccaggccacggccgaatga
>Mmc.peg.151
atggcgaaacagaggaacattgcgatatatgggaagggtgggatcggcaagtccaccacttcatccaacatcagcgccgcgctttccgagcagggcttgagggtcatgcagatcgggtgcgaccctaagagcgattccaccaacaccctccggggcggcgagttcatacccacagtcctggacaccctccggggcgggaagaggttcgagaccagcgacgtcgtccatgaagggttcaacggcgtcctgtgcgtcgaggccggcggtcccgagcccggggtcggctgcgccggcaggggcatcataaccgccatcgagctgctgaaccagaggaaggtgttcgaccactacaagccggacgtggtcatctacgacgtcctcggcgacgtggtgtgcggagggttcggcatacccatcagggaaggggtggccgaccaggtgtacaccgtcacctcgtccgacttcatggccatctatgcggccaacaacctgttcaagggcatcaggaagtacgccaacagcggcggcgcgctgttcagcggcataatcgccaactccaccaacctccccatccagagggagatcatcgagcacttcgcggccgccaccaagaccaccatcgccgagtacgtgccccgctccctcaccgtcaccaagagcgagctgcagggaaagacggtcatcgaggcggcccccgattccgagcaggccgatgtctacagggccctggccagcaagatcgtgaagaaccaggaccgctacgtccccgccccgctggaggtcgatcagctcaaggcatgggcggagagctggtcggacaagctgctggagagccgcgacgctcccaccgggatcaacttcgccatccagaacgaggctgcgaccgagagcctgccgggggcggtctccaagaggccggcccggaggtccaagtccgacggctccgtcctggtgaagtcctcccctggcggtagggccgcgtcggtcaagggaggatga
>Mmc.peg.152
atggccgcgaagaagcagagcgccaagaacgttcccaatggcgagcccgtgccggaggtccacatcgtcaacaagaggatcgacctcggcgagaacacctgtcccaaccgcgaggagcgggccaacggtatcaacgtgtactacgggaaggccaccgagttgctggccgacgcccgcgccggcaggctcaagcagtgcgaccgcaagttccagcagtcctcgggctgccccctgaacttctacctcaccgtcagggtgaacaccatccgggacgccaccataatctatcacgccccggtgggatgctccgtcccgtcgctcgggtatcgcgagctgttccagcaccttccgaccagcctggggctgccggagcagtatgacctgcactggatgaccaccagcctgaacgagaaggacgtggtgtacggtgcccaggacaagctcagggcggcggtgcaggaggcgcagaggaggtacgaccccaaggccatcttcattctcacctcctgcgcgtccggcatcatcggcgaggatatcgaggggaccgtgaacgcgatacagccggagaccaaggccaccatcgtgccgatacactgcgagggcatacgctcccgtctggtgcagaccggttacgacgccttctggcacgctgtgctcaagtatctggtcaaggaacccaggaagaagcaggaggacctggtgaactgcgccagcatgctctcgtacacctggcaggaccgcctggagataaggaggctcttgggcaggatggggctcagagtgagctacgtccctgagttcgccaccgtggagcagttcgagcagctgtccgaggcggccgtcaccgcgccgctgtgcccgacctacaccgactatctgtccagggggctgaagcaggagtacggcgtgccgtacttcatgtacccatcccccatggggttcgccaacaccgatgggtggctgcgggagatcgggaaggccaccggcaaggagagggaagcggaaaaggtcattgaggaggagcatcagaagtgggggcccaagatgaaggctatccaggaagagttctccaagatcaagcccaacggcgagaaggtggaggtcctgggcgccctggggcagggaaggctgctggcgcaggtgccctacttcgacgagctcggcgtcaagtcctcggccgccatggcccaggactacgataacctgatcatcgacgagctggagaaggtagtggagcaggtgggcgacttcaacatcctggtcaacaccttccaggccgccgagcaggcccacatcaaccgcaggctcgatccggacatgaccctgacctgcccgttccagggcagctcctacaagcggctcaagggcatcaccagggtccactcgctgcgcggcgacgggaacctgtgggcccagcagagcgcctacgccggcgctgtcgcgtacggcagcttcctgctccaggcgttcaagagcaagaccctgcagaagaccatgaagaccaagaccaaggatggcatcaggtcatggtattacgagcaggagaacccgctgtacttcctcgacagcgacgccgacgaggtgggaccgtga
>Mmc.peg.153
gtgacctcctcagagatagacgcgctgggcgtggaggcggtgtacccggagatcgccgaggccccccggtggacctgctccctgggcggcgcgtacctcgccaccaccgccatctacggcgctgttccgatactgcacgcgggggcgggctgcggcatcgcccagctcctgggctttcactacggcgcgggagagaacgccgccggagggaccggcgggaccagcgtgccgtgctcctgcctcatcgagaagcatgtcatcttcggcggggaggacaagctccggaagctcatcgactcgtccatccagctaatggacggcgacctgtacgtggtcatctctggctgcgtgcccgcgctcattggcgacgacgttgaggcggtagtgagagagttccgcgggaagaagatacggggcgtcagcccggagatcgtggtggtgaacaccgccggcttcaagggcaacaccttcgacggctacgaggtcctattggagtcgatcatcgaccagatcttggagccccgtccccagaggaagaaagtggtcaacatcctgggagtggtgccgctgcagcacatcttctggaagggcgacctggaggcggtgaagaacctcctcgccaagatcggcgtggaagcgaacatcatcttcaccgagttcgacggcctgaagaaggtgaaggcgctgccggaggcggagctgaacatcgtgctgtcgacctggaacggccacaaggccgcccggaagctgaaggagaagttcgatcagccctacatctcgttcccctccacacccatcggcccgcagcagaccagcgagttcctgagggccgtggccaagaagctcaaggtccccaagaagaccgtggagagcgtgatcgctcaggaggagcgccgcgcctaccgcttcgccgagtacataatggacggcgtcatcatcgggctcccgcacccgttcctggcggtggtggcggacaccaacaccgccctgggcgtaacgaagtacctggcgaacgaggtggggcacctgccggaggtggtgcagatcaccgatgagcctcccgaggaggtccgcgagatgatcaggcacgagctgactgaagggctggagtcggtggtcaagccggacataatcttcgagagggacgccttcaagatcaggaacaacttgaggaaccggagcttccagttcctgctggcatcttcgctggagaagtggccggcggctaaggagttctcggtcgggcacctcagcatcacctttcccaccttcgatcgcgccatcgtggaaaggacgtacaccggatatcgcggcgggaacaacctgctggaggacataacctcgaaagtggtcggcccgctctga
>Mmc.peg.154
atgaccagaaccgacatccccagcgcaagcgctggaagctcagcctccgccaccgcggacatctgcgaggggacggagaagagggacgggaccgcgcatgcggccgccccagggggccaagtgcccctcgactgggactatgaggccggggagggcggggccgccatcaagatcaaggcgatcgacgtcaagaagaccttcgccgcgcgcggcaacgggaagaacggcagctccggcggcacggccgccctgggcggcctgaacctcgccatctccaggggggaattccacgtgatcctggggccttcgggctgcggcaagtccaccttcctggacctggtggccggcctgagcaaagccaccgagggagcggtcctcatcgacggcgtgccggtcagcggccccggccccgatcgtgcggtggtgttccagcaatacgcgctgctcccatggaagaccgccctgggcaatgtggagttcgccctggagaacctggagccggacaagaagaagcgccaggagaccgcctcccgctacctgggactggtcggtctcgagggcttcttcggccactacccccacgagctgagcggggggatgaagcagagggtcgccatcgcccgcgccctggccatcggcccggacatattgctgatggacgagcccttcgcggcggtggacgcccagaccagggagatcctgcagcgcgacctgctgcggatcgccgcggagaccgggaagaccgtcctcttcatcactcacagcatcgacgaggcggtgttcctcgccgaccgggtctcggtgatgacggcgcgcccgggcaccatcaagagcgtggtcccggtccccctgaccagggaggagcggctccatgacgacgtcaaggtctcggacccctacatccggacgaggcaccggctctgggagctcctgaaggaggaggcgataaaggcccaaggcctgacgagcgagataccggccaaagcgccgggcttggaccctggcatcaaggtaagcgcgggtgattga
>Mmc.peg.155
atgggcgctgcagcgagctcaaatgtaaaaaagaacgggctggagctgggcttcggtctgctggccaaggccggagtgaagttcgtgcacgtgttcggggccatcatcgtattcctggtgctgtgggagattgcccccgatctcgggctgatcaacgaggtaataatccccacaccgacgacgatcttcgacaagttcgtccagaccatcctcagcggagagctgctgacgcacgtcggcatcagcatgcagcgcatactcttgggtttcggcatagccttggcagtggcgctccccctgggcttcctgctgggaggatggttcaagacgctggagaccgcggtgaacccccttctgcaggtgctcagccaggccaatccgttcaccctgttcccggtgttcatcaccctgctggggataggcgagatatccaagatcagcattatcttctgggtgtgccagtggccggtgctgttcaacaccgtgaccggcataaagaacgtcgacccggccctggtgaagatggcccggtcgctcggaatgagcaagttccagatgttctacaaggtcctgctacccggagcgatgccctcggtgttcacgggcatccggatgagcgcggtgttcgcgttcttcatgctcataggcgcggagatgataggcgccagctctggtctgggatacatgatactgcaggcccaggccactttccagatgcccaagatgtgggtcgggatcgtgacggtggcgctgctcggcatactggtgaacctgctgatacagtacctggagaagaggctctccgggtggaaggaagcgatcacgatatga
>Mmc.peg.156
gtgacagagaagaggacgacatacatagcggtagccatagtggccgttctggtggtcgcggtcctggtggcagccttcgtgctgcccaaggaaggcgaggccagcgggtacacgatcaaggcgaacgtgaacaaggactgcacgggaacgcccttctacgtggggcagcagatcgggtacttcgaggcctacgggatcaacttcgttgaccagggcgccttggactactccctccagcccaccgccctggcctcgggccaggacgacatctacgacgggcaccccatcaccatcatcaacctgatacagggcggggccaaggtgaagggcgtggtgatgagcggatacgagccggacgacggcaacgtgagcaagcagcacatgcactggctggtaaagggcgacagcccctacaacaccatcgacgacctgttcaccaagctcgaccgcaagccggtgatagcggtcctggcccaggggatctgcgcggacctggagaccatggtcctgctggacaacgccgggtactcgccggaccagtacgagataaagaagctggccgacccctaccaggaggcggccctcctcaatggggagatagacgtggccgtcctgcacccgccgttctacgcggcggccgaggagcacggcggcgtcagggtcctggcgaccagcatggacacgctgggccagtttgccgggacctccttcctggtcttcaccgaggacttcatcgagaagaaccctgagtcggtaaggcagttcatcaaggcctacaaggactcccagagatgggccaacgatcaccaggaggaagccggcaggttgaccgccgacaccatcggactcaccagcgcggtcccgcactggtacagctacaacggcaccattaccgatgcggacatccagccctggatcgatgccatggagaagttcggcctgatcccggaaggcgcgttcgagccctccgacctgtacaccaccgagttcagcgacctgtggacggacccggtggccccgcagcctctgaacccgttcaactccccgaccaatcgagaccatgggtggctgaacgagaccgcgggcctgatcgcccccatctcctcgttcgtggaggaagtgctcgttcatgcggaccaccactcgatagacgaggccgtcgtgccgacgatcgccagggagaggtga
>Mmc.peg.157
atggccgataccggggtgaagatggccggtgcaaatggcggatgggccggccagggtggtcaagcgaggcctttcggcctgcgcctggcgctctcggcggtgccaatactggtcttcctggcggtgtggcagtacgccccgtccgccgggctcatcagccccacggtcctgccggcccccaccaccatcatgcgggaggtcgcggagctgaccatgaccggcgagctggtggagcatatcgccatctccctgggccgcaccgtggccggcctggccctcgctatcatgctggcagtgccgctcggcttcctgctgggaggatggttcaagacgctggagaccgcggtcaatcccctgctgcatatgttcagccaggccaatccgttcaccctgctcccggcgttcatcgccgtgctggggctgggggagctgtccaaggtcaccatgatcctctgggtttccatgtggccggtcctgttcgggacggtcagcgggataaggaacgtagaccccgagctggtgaagatggccagatcgttcgggctgagcagggggcagctgttcgagagggtcctgctaccaggggccctgccttcggtattcgcggggatacgatccgctaccctcctggcgttcttcttcctcatcggggcggagatgatcggtgccagttccgggctggggtacatgatatcccaggcctgccccttccatcaaggctccttccagctggagaagatgtgggcggggatagtgacggtggccctcttgggcatcctgctgaacggggcggtggcgaggatcgaaagaaggttctcccggtggagggagggtgcggagatatga
>Mmc.peg.158
atgatcggcaagaaggcagtagcattgatcgcagctgtagcagtggcggcggccttattggccgccctggcgttcccgcccagcgcgtcggcggacggccacaccataagggcgaacatcaacaaggattgctccagcgccccgtggttcgtgggagtgcagaaaggctatttcgaggcgtacgacgtcaatgtcgtggaccgcggctcgttgctctatagcctgcagcccgccgcgttggccggggggcagaccgacgtgatcgacgccagcccggccaccgtgatccacatgctgctcagcggggccaaggtgaaaggggtggcgctcagcggggcctctccggaggagatcggcaacaaggttgagggcgacatgcattggcttgtgctcaacagcagcaagtaccacaacgtccaggaccttgtggccggcgggaacgttcccaggatcggggtgagcatgccgggcttctgcatggagatcgacgccgacggatggtacgaagacaacggcatcgagatggggtctttcgagttcgtggtcatacccgacccgcatctggaggactccctgcggcagggcctgatcgacgtggccgtattgccgcaatcgttctacacggtagtggagccaaggggcggcgtcaggccgatatcgaccagcctcgatccgtccggctcgctgggagagacctccctgatattgttcaccgaggacttcatcgagaagaaccccgacgcggtgagggcgttcgtccaggcctacaaaggagcggagcggtgggccaacgaccatcctcacgaggcggaaggcatcaccgcccacgccgtggggttgcaccacgtgacctcccaccggtacagcgattccgggaagataacggacgaggtcttgcagccatggatcgacgcgatggtgatggacgggaccatagctgcaggggaggtcgagccctccgacctgtacaccaccgagttcggcgacctgtgggagaactcgacgggaccgcagcccctggaccccttccccgccctgccgcacgagagcgcccacgccctgggcggtacggagttccatgcggtccgggcaaggccctccgagtga
>Mmc.peg.159
atgtggcttacggggcatttcgccgttgcgctcataatatgcctgccgctgctgctcctgttgaaggagcagaggggcctggggctggtctacgtggccttcttctcggtgctgcccgacttccttcactccggcgcgctgaggatggccagccactccctgctgggatgggccatcatgctgtcggcggtcctggcgctgttgatcatcgcgttccgcctccggccggccctcctggcgatcgcggcgctggcgtccttcgcccacctgctgggcgatctgtacatcgggtcgatattcccgttctatcctttcgacccgaactacgtggttctccacaacctcaacacgctcttcgccctccgggcggaagtgctgttcatcatcctggcggcggtgatgctcatcgtcctcctccgcccgtggaccaccctgaagggggtgaggaactattcgccgtcccagcggaggaacctgctggtgctcatgctcccgttcgggctgatgaccctggcggaaggggcgtattacttcctgttcttcttccggaaccagcccggcatcgttgcgggagtgatactgctggccttcctgggcctgatcgcgttctccttcatcgtgacgctgctggcgctgctgccgtcggcggcccgggagtatgaccggtgcgcccagaggcagttatactag
>Mmc.peg.160
atgaggttcgagacggaagcggtgcacgcgggcgaggagccggagaagcaggccaatggggacgtggcggtccccatacacatggcctccacctttgccaggaagaaggtcgatcgaccgaccaacggctacgagtactcccgctccggcaatcccaccaggagggcgctggaagagcggttggcagctatagagggagggatgggcgcactggccttcgcttccggtctggccgccgaggccaccatgatgttccttctcagctcgggaggccgggtggtggtgtgcaacgacctctacggagggacgttccgcctgttcaagaagtgcttctcccagttcggcctggggttcgacttcgtagacctcggggaccctggagcggtggaccggtcactggccgaaatgaccgacatgatgtggatagagagccccaccaacccgctgctgaaggtgtacgacatcaaggagctggccgggaaggcgcatgccgccaacagggagactttagtggtggtggacaacaccttcgccagcccgtacttccagaggcccctggacctcggggcggacctggtggtccactccaccaccaagtacatcggcggtcactccgacgtcatcggaggatgcgcggtggccaaggaccccgatctggtggagaggctgaggttctaccagaacgcggtcggcgcggtgcccggacctcaggaatgctacctgacgctgcggggcatcaagtccctgcacctgaggatgaagtgccaccaggagaacgccctggcggtggcggagttcctggaaggccacgatctcgtgcggagggtcaactatccggggctcaggagccatccccagcacgaactcgccaagaggcagatgagtgggttctcgggcatggtgtcgttcgagctcaaggacggcctggaccccgtgaaggtggtcgagtccaccaagatcttcgccctggcggagagcctgggcggggtggaatcgctcatcgaatgcccctcctgcatgacccatgcctccatcccgcgcgaggaaaggctgcgttgcgggctggccgacggcctcgtacggctgtccgtgggggtcgagaacaaggaggatctcatcgaggacctggcccaggctttggaaaaggcgaggtga
>Mmc.peg.161
atgtggtatgagaatattctgcaggccatcgggaggacccctctggtgcggctgaaccaggtcaccgaaggcctcgaagcgacagtgcttgccaagcttgagttcatgaaccccggcggaagcgccaaggaccgcatcgccctggccatgatcgaggaggctgagagaaggggccgcctcgtccccggcggcacggtggtggaaagcacctccgggaacaccgggatggggctggccatggtcagcgcggtgaagggatatcgcagcgtgttcagcatccccgacaagatgagccaagagaagatcgatgctctgcgcgcgttcggggcgcacaccgtcgtgaccccgaccaaggtctccgccgatgatccccgcagctactactcggtagcgcgcaggatggcggaggaaaagccggacgcgctatacatcgaccagctcaacaaccccgccaacaccgacgcccactaccgcaccaccggcccggagatctgggaacagaccgaggggaagatcacccacttcgtcgccggggtcggcaccggggggaccgtctcgggcatcgccaaatatctcaaggaggtcagcccgtcggtcaaggtcatcgccgccgacccccacggctcggtgtactatcactacttcaagaccgggaagttcccggaagcccacagctacttcgtggagggagtgggcgaggatatcctgtgcaggaacgtccacttcgagtacatcgacgacgtcatccagttcagcgacaaggaggcgttcctgatgacgcgccgcctcgcccgggaagagggcatcttcgccggcggctcgtcgggggcggcagtgcacgtggccctgcaggcggcccgggacctgggaccgcaggacgtggtcgtggtggtcctccccgacggcggggccaagtatctcagcaagatctacaacgaccggtggatgagggagcacggcttcctggaaggagggatcgaatga
>Mmc.peg.162
atgaaagtgaacgtgaaattgttcgggcatttccgcaatattgccaacagcaaggaggtcgatgtcgacgccaggggccacaccgtcaacgatgtggtctcggcgctggtggagaggttcccggagctgggaccggccgtgctggagaacgatcaggtgcggccgtacgtcaacctcttcctgaacggcaagaacatcaaggagctgaacggcctggccaccggcatcaaggaaggggacggcatagtgctgttcccgcccatggcgggcggctga
>Mmc.peg.163
atggcgacggacgaactgaccgaatacgacatcaagcgatacaaccgccagatgatgatcaagggcttcggggaagaggggcagaagaagctgaagagcaccagggtcttcgtcgccggcgtgggcggcctgggctgcccggtgaccacctatctggcggtggccgggttcgggcacatcaccatagcggacctggacgtggtggacctctccaacctcaaccggcagatcctgcattgggacaaggacgtcggccgggtgaaggtggagagcgggctggaaaagctcaccgcgatcaacccgagcatagaggtgtccgcgttccatggtcggatcgacgagaacaatgtctacgacctcaccaagggacatgacctcatcatagacgccatggacaacttccccacccgcttcctgctcaacagggcggcgctgaagcacggggtgccgttcatccacgcctcggtatggggcatggaggggcgcatcaccaccatcgtcccggggaagaccccctgcctcgaatgcacctttccccacgcccctcccaaggaggtgttccccatattgggggcgacccccggcgtgctggggaccctgcaggccatcgaggcggtgaaggtggtcctgggcatcggaagaacgctagagggccgcctgctggtcttcgacggcgagtacatggagttccacgagatcgatctgaacaaggaccccaagtgcgcggcctgcgggcacgggcacaaatga
>Mmc.peg.164
atgaaaacggtccgcatatttaggctcatggtccgggttttcagtaggaccggacggcgccgctgcctctccgcaattccatctggacgtcccgcccgcccatggttttatggcgaagcccgcgcataa
>Mmc.peg.165
atgacggcggggaataggccggaggaccgggtcacggggaccgagggagcgaccatatgcgcccgggacgtggtggtgcggtacggccagatcacggcgctggaccacctgtccctggacatctctcccggagtggtcggcctgctcggccccaacggtgccggcaagagcactttcatcaagaccgtccttggcctggtggatccgcagggcggctccctgacggtggccggcctcgattccaggacggacaccctgaaggtgcgggacatcgtcggctacatgcccgagcacgattgcctcatcgatccgatgagcgcggtggagatggtggcgtacatgggccgcatctccggcatgtccaagaaggacgccgtgccccgcagccacgagatgctcgacttcgtcggcgtgggggaagagcggtaccgccccatcggatcgtactccacgggcatgaagcagagggtcaagctggctcaggcaatagtgcacgaccccgcggtgctgttcctggacgagccgaccaacggcatggaccccctgggccgggaggagatgctcgagctcatcgcccgcatctccgcctccgacaagaccatactggtgtcgtcgcacatcctccaggatgtggagaaggtgtgccgcgaggcggtgatcgtcagcggcggaaaggtggtgaaccggggaagcatcgaggacctcatggcccccgcgcagggacgcaagaggctgaccgcgaggggagcgcctgaaaacctcagggccttcaccgacctgctgtgcaaggagcacgaggtcgtggacatctccgaggagttcgggcaggtgagggtggtcctggtgacctccgcggacagcaggagcatcttcgagctcgcctgtcggcagggggtgcggatccgctcctatcagccggacaagatctccctggaggacatctacataagctcggtcggcggggtggcctga
>Mmc.peg.166
atgggacttaaccccatagagtactcgccatggacgggcaccaggagcgagcatgcccagcggtacctggtcatcgccgaaagggtgctccgggacaagatgcggggctggaccatcgccctgatcgtgctgggcatagtcctcatcgacctcctgaacctgatagtgatgatcatgatgcctcacgaggtgctcacctcggagagcatgctgtccaggttcgggggtaccctcttcttcgtcttcaccatcatcctcgtctccctggtctgcggcgacctcctcgccgaggacctccgcagcagctccatcacgctgtacctgtcccgcgccctgcggccggccgggtacctgctggggaaatctgccggggccctcatggtgatgctcatgttcaccctccttcccgcggtcatggtaggggtggcggtcatggccacccagtcgggcagcgattacctcgccagcctggaggtgataggccagaccatcgccgcgggcctgtggaccgcggtgttcctgctgcccctgggactgatgctgtcctccctgaccgggcgcaagacctacgcggcggtggggaccttcatggccgccttcgtcctggagatcatcgggagcatattcaccgagttcgatcccaactggcacctcatcagtccgttcggggtgatgtacaactcctgcctggcgatattcgggcaggacctgtcgccgggcatcgacccggtcctcctggcggtcatggcgttcgtgttcacggtgcccccggcgctcatcgcctactaccgcatctaccgcaagggggtgggaaagtga
>Mmc.peg.167
gtgagcgaggccatcgtgtcggccaaggacctctccaagtggtatggcgaggtcatcgggctcaacaatttcgatgtcaccatcgggagggggatcaccggcgtggtcgggccgaacggcgccgggaagagcaccctgttcaagctgctcatcggcacgatcaagcccaacgcgggcgagctccttgtcctcggaagatgcccctggaaggacagcaagctgctgtccagcatcggcttctgccccgactacgacttcctgtaccccgacctcaccgggcgcgactatctgcgcttcgccgccggcctgcacggcatcggcggagcggcccgggagagcagggtcgacgaagtgctggggacggtggagatgaccaaggctgcggaccgcaagatcggcgggtacagcaagggcatgaagcagcgcatcaagatcggaggggcgctcatgcacgatcccccgctcctccttctggacgaaccgttcaccgggaccgaccctgcggttcggagggagcttatcgacctggtgaagatgctgaaccgggagcaggggcgggacatcatcatctccacgcacgtcctgcacgaggtcgagcgcctcacgcataatatcgctctcatctacaaaggcagggcggtggccaccggggacatatcggagatcagagggctgatgagccgctacccccacaacatcgtggtagagggcaagggcatggtcgagctggccaagatgctggtggaaagggattacaccgtgtcggtggagctcgggccggaccggaaggggctcagcgtgaaggtcaaccggccggaggacttcttcgattccgtccccgagctgctgaagaacccggcctgggagctggagagcatgcacagcaccgacgacgacctggaatcggtgttccggtacatggtggggtggtga
>Mmc.peg.168
atgaacatcatgatgaacatcacgggcctgcgctccatactcaggtattcgagcaagaggctgctgctgaaccgacggtggacattggtagtgctgctgaccctgctggtcgcgttcgtcatgggctacgccgcctatgagggcgaggggctcgcggcggacgggagcgccatgctggacctactggtgctgtcgttcctgctccccgtcatatccatgatatacggcgcgtcgcttatcaggaacgacatcgacgaccggagcataacgccggtgattaccgcgcccctggaccgccgggtctcctatctcgggtactacgtcaccctggtcctggcggccgcggtcatcctgctgctcgtgaacctcgtagggtggtcgagctacttcctgcagaccgccatcgacggcgacgccgtcaacatcctgctgtcgtactcggcggtgctggtgctcggcgtggcggtgtactcgtccctgttcctggcgctgggggtggtgctgaagcagcccatatacgtggggctgatctatgcgttcgtgtgggagggtttcgtaggctccgttccgggcgccatcagccattatactctcatgcaccagctgaaggtcatcgcctcctccctgctgaacgaggggagcctgatgggggtcaccggcgacgcctcgggggcgttcctcgcgctcgcggtggtcacggtggccctgctggtcctgggggcggtggccttccgggagaaggaagtgccttag
>Mmc.peg.169
atgaggatcgaaatataccacgcctcgaagtacggcaacggagcgaagatcgccgaggagctgaagcacgtcctggagtccagggggcagcaggtcagcgtgcatcacatcagcgatgtcgggcccaaggaggtccccctcgccgacctgtacgtgttcggcgcccccacccgggtggggaagcccatcgggagcatgcgcaggttcgtgaagaaggccgcattgccgcagggagccaggtacgcactgttcgccacccatgccgacgaggtcccggacaagaagactgggaaaatgcccaccccccaggagcttgacgcccggaggaagaacatacccaccctggacgcggtcctgagggacaggggaatggtcaaggtcgccgacaaggtcttcagcgtggtcatggatgagaagaaaggctccctcaaggagaccatggccgggcagctgaaggatggatggcagaagagagcagaagagttcgccgacgccatcctggacgcggcctga
>Mmc.peg.170
gtggatgtgagcatcgcgccggagatgcagaagataaccgaggccctgaacacctattcctatgagtactgggtcgatgagagcgtttctaccttcataggctccaagaaagtggccatagggtcgggagcggacgcggcggtgggggaaggggaagaagggacggtagagatcgtctctgaattttatctaactggttcgataaacaccgcattcacatatttcgattccgagaatggaagccagcagagcggatgtttagaaggctatatagtgcctctcaacgagaccgattttgatgtaatcttcatcatcaacggaacggaggtctcgtaccgggaccagatcggcgagggggccatcgacgattgtgcctggttctcgctcgctcccctgctggccatacccgggataaacgcgatcgtcgcggccgtggtggtggcctttgtcgtttacgcagcctacacatactactctaacaattatgtggaatatactcagaacgtcatcgatggcattagttataagtataaacacggggacctagtttcagtcacggtcgacggaacaacctattcaataaaccagcttaacagcgtcaaccttaataacatgaataatgggaaatattactttgcggttctgatcaagaaggtctatatcgttcccaaagcgatctccttcgagagggctcagaagatcatgaagctgagtaacaatccaggtggtgtgatgagcacgtggacgtacagtgaatcgaatgccaagtccgttgcttctgtgtttggggctccggtatggcatgacgcacataagccatcgtcagggtcaggatattataagcattatcatacatgtggccataaaacgaacgcgcacgcgttctattacctccccagatga
>Mmc.peg.171
atgacctatatgaaatattatgacttcctggcggtcccgcagccccttgtgttcgggcaagtgatcactgaccccatggctaacaacggggagccgttcatctatcggaaggggggatcggacggcatggacgcatacctgctgaaagagacttccccatacacccatgtaatcgagattgttgaaaaggtcttcccgaaatacatctatgcgatcgacaagtcgttctcgtacggccgagccagctatcaggagtcgttccgggactactaccggagggtgcgggaggcggaacgattcgtggcgtccatcaactggcacgtggaacggatgggagaggtctggttcgcccacatgccgtatgattatgatgtcccagtgggaagtgagggcccggtcatcaaggtcatgaacgtgtatgatgctcggacgatcgacgacgacgtctacgagcttcagtgggagccgggggtcctgtacaagttcgtcaacatggaaaggaagaagagggagccggcggtgatctga
>Mmc.peg.172
ttggcggtcccgcagccccttgtgttcgggcaagtgatcactgaccccatggccaacaacggggagccgttcgtctatgaggtgcgtcccgacaaccagctgggcagggacgggacgactttcgagctgctcgaagactataaggcgaggtgggggatagagggattggtccagccagatcgtgctcgactaataatgccgaagtacgtctacatggcggatgaggtgttgtcattgcgaaaaagcacctatgtggcgggcgcggaagcgtacctccgcatcgaaatatcgatagaacgcataatcgcgttcatcaactggcacgtgcagcatatgggagaggtctggttcactcgtcaggggagcgatactctcccccgggacctggatgacgcgatcattagagtcatgaacgtccatgacctgtggacgatcaacaatgggatgcgtgagttcgaatgggagggtggtgtcttctataagttcgtcgatatggaaagggagaagagagagccggccatattctga
>Mmc.peg.173
atggcgatattgtcgatcgctctcgtcatattgatcgtcatcgtggcctgttacccgatgatccaatcgagagaggaggaagaactcgatatcaagaacctgatgagcgggacgatcgagatcggttgcggaatggattcctcgaacgaggtctccggaacgggttttatcgtcgaatatgatggcgtaaaagtgattagcaatgcgcacatcgtaacatatctcgacaacggatcatacatgcccttcgatcacatctctggacggttctttgacgatgataccgcctacgaattgaacgtgacctccttcgaccgcggtttggacatcgccgtgcttgcttttgtcgacatcagccgtcacttttcggtcctttccttcggcgactccgaccatatctattacggtgaccctgtcctcaccgtcggcaacgctcggggcaatggattatcggcctcctccggggtcgtctccatacccctgataaatatcaacgattcaagggccgtaaggccggcgatacaaacatccatcaccatcaacgacggcaacagcggaggtcccctgttcgacgaccggggccaggtcatcggaatgatgtccttccggatacgagattcgctcggcgatatcgtcaacgggatgagcttcgccgttccgtccaatgaaatacggacctaccttgacatcgtcaaggtatga
>Mmc.peg.174
atggttgagttcaaaactgtcattaacgacgtaaagaccgggatgtcctaccaggtcaacgtttccggtcatcatgctaactcccttatcggcaagaggataggggacgtggtggacggcatattcgtcagcttgcccgggtacaagctgaccattgtcggcggaagcgacaaggacggggtccccatgaggtccgatctccccggcgtcaggcgcaagaacgtcctcctttccgacgggaccggcttcaacgctcccgagaacggaatgagacgccgcaagctggtcaggggcaacaccgtttccaacgagacgacccagatcaacatgaccatcagcggcgccggctccaagccggtcgaagagctccttccgaagaaagaggagaagaaatga
>Mmc.peg.175
atgaaggtatccgtacagcccgagatcaacatcgggatgatcggtcacgtcgaccacggcaagacgaccttgaccaaggcgttgagcggggagtggaccgatcggcattccgaggagatcaagcgcggtatttctatccgcctgggctacgccgatacggcattctattattgcgagaagtgcaaaaggtacatcgtcaaggattcctgcgactgcgggggggaggccaagttcctcagggccatatccttcgtggacgctcccgggcacgagacgctcatggccaccatgctttccggcgcggccatgatgcagggcgcccttctgctggtggccgccaacgagcactgtcctcaaccacaaacgaaagagcacctgatggccctgtccatcatcggtgtcgacaagatcatcatcgtccagaacaagatcgacctcgtgaccaaggaagaggcgctggagaactaccgggagatcaagaggttcatcaagggcaccatcgccgagaacgcccccatcattcccgtctccgcgcaccacgacgtcaacatcgacaagctcatcgagaccatcgagaagtacattccaactcccaaggccgaaagggacaagccccctctcatgtacgtggcgcgttccttcgacatcaatacccccggctcctcgcccgacgctctgaagggcggcgtgctgggaggttccctgacccagggcgagctcgtggtgggggacgagattgagatcctgccgggccgcaaggtcgaggtgggcggcaagaccagctgggagaggatcactaccgctgttcaatcccttcataccggcaataccaccctggaggcggcgtcgccgggaggccttatggccatcgggaccaagctggaccccgcgctgaccaagtcggacgggctgaccggccgcctggtgggaaagcccggcactttgccgccggtgctgcacaagttcgtcatgaccacccaccttctcgagagggtcgtgggcgccgccgacgacctggtcgtggagaacatcaagaccaacgagccgctcatgctgagcatcgggaccgccaccacggtgggcgtggtcaccagcgccaggggcgacgagtccgaggtcgccctgaagatcccggtgtgcgcgcagaaggagcagcgcgtggccatttccaggagaatagcgggcaagtggcgccttatcgggtacggcatcatccagtaa
>Mmc.peg.176
atgcccaaggtggtcctggacaccaacgcccttctccttccttttgagcgctccatcaacatcgatgcgcaattgcgttcccttctcggtcagtgcgacgtgtacgtccccggccccatcgtgggggagctgaagcggtccgagaacaagcacgcccccgcggccctgaggctgctgtcccgctacaccatcgaggacactcgggcggtcggggatgccgcggtcatcgagctcgcgatgaagctgaacgcatacgtggtgacgaacgaccgcgtgctcatcgccaagctgcgcaagcagcgcgtcaagaccatcgtgatgaggggcgggagccacctggccctggacgacggataa
>Mmc.peg.177
atgaacgagaagttcgccatcgccctcaagcagatcgccctgctcggcgggatcaacgactacatcgccatatcgtcccgggagctgggggataagctccgcatcagtcagcagtccgcgtcgaagaggatcctggagttgctggaggaaggcctcatccagagggacctgggggcgaggaagcagcgcatcaagattaccaagaagggcctggactcgctgaggcaggagtactcggagtaccagaagatcttcgagctccgggaccacatcctcatccacggggcggtagcgacgggcatgggagaggggcaatactacgtcaaccagccgggctaccaggaccagttcagggagaagctgaagttcattccgttcgagggcaccctgaacctcaagatcagcccccaggacgccaacaagctggaggtcctccgccgcagcgagggcattgtcattcacggcttcacccgcaacgggcgcaccttcggggaggtgaggtgccacctcgcctccatccagaacatagattgcgcggtgataatgccgacccgctcgcactactccgacatactcgaggtgctgtgcaagtacaacctgaggcgcactctgggcctgaacgacggcgacgttgtggacatccggatatcggtggagtga
>Mmc.peg.178
atgaagctcgaggacatcaaagtgtgcgttctccggatcgaagggaccaactgcgaggaagaggcctaccaggccttcaagatgctgggggcccggccggagaaggtccacctgaagcaactgctcggcagatcgtcccctgagatgaggcgagacctggacgactaccaggtgctcatgttcccagggggcttctccgccggggactacgtccgcgccggagccatcttcgccgcgcgcatcaagagcggcctctccgccgacctggagaacttcgtttccagcggccgcccggtgctgggggtctgcaacggcttccagatactggtcgagctcggcctgctgccgtcgttcgacgaggtcatcagcgaggagccgcagtcggcgctgtacaccaacgtttccggccgcttcgagtgccgccccacctacctcaagcacgagaaccacggcaagagcgtgttcacctccctgctcccgcggggagaggtggtcatgttcccctccgcccacgccgaggggaacctgaggtttccccgcgagaaggagcgggagatcgtggaccggctggaggataacgaccaggtagtgttcaggtacgtggaccccgacggcgagtacgcgggatacccgtggtgccccaacggcgcggtgagcaacatcgccggcgtctgcaaccccgagggcaacgtgctaggcctgatgcctcacccggagagggtgatgtgccggtaccagcatcccgattggaccaggaccggcggcgaccccggcgcgcccggcgacggcagggtggtgttcagctcggtgctcgaccacgtgagcaagaggttctga
>Mmc.peg.179
atgtccggcaaggagttgaccaggaagaggccggtgcccttcccgctgtacgagatcgacatcttctccgcctccaaagaagagctgagggatatgtccaagaccatggggctcaacctcagcctggatgagatggaggtcatcaaggactacttctccaagaaagggagggtccccaccgacgtggagctgcagtccatcgcccaggcctggagcgagcactgctgctacaagtcctccaaggtcttcctgcgcgagtacatcttccccatcaagaaccccgatgtcctggccaaaggcgacgccggggtcatggccttcgacgacgagcacgcctacgctctcagggtcgagagccacaaccacccctccgccatcgagccctacggcggggccgccaccggcatcggcggcatcgtcagggacgtcctggccatgggcgcacagcccatcgccctggtcgacccgctgttcttcggccccctcgagctgaggcaggtgcccaacggggtcaagctgcccaagtacctcgccagcggggtggtggggggcatccgcgactacggcaacaggatcggcatccccaccgtggcgggcggggtgtacttcgatcccgcctacaccggcaactgcctcgtcaatgtcggatgcatcggcttccttcggagggacaagctgctcaacaacgccgtcaagggcgtgggcgacgtcctcatcctggtgggcggccgcaccggccgcgacgggattcacggagttactttcgcttcggccgagctgcatgaggcgtccgaggacgagtcccgtggggcggtgcagctgggcgatccgatcatgaaggagcccaccatccatgcctgcctcgaggtcaacgagcgcggactggtgtccggcatcaaggacctgggaggcggcggcctgtcctgcgtggtgggcgagatcgccctggcgggaggctgcggcgccgatgtccagctggacaaggtgcccctcaaggaggccggcctggccccctgggagatctgggtctccgaatcgcaggagcgcatgatgctcgccgcccccgaggccaacgcggcggcgatcctggaggtgttcgacctctgggacgtgcccgccacggtcatcggcaaggtggtggaaaagcagcaggtcaccctgaactaccagggcgaggtggtgtacaacctggacctcgacttcctcaccaaggggccggagtactgccgcccctgggccccccccaaggggaaggagaagatcgcccccgcggagccgaagctgcccgccctgaacgaggcggtcctcgctctgctgagcgatcccaacatcgcgtccaaggactggatgatacgccagtacgaccatgaggtccgcgcctccaccgtcatcaagcccctgcagggaaaggcggggcaccagggccccggcgacgccgtggtgctgaagcccctgcccggctcgaacaagggactggcgatagcgatcggcgtgaacccctggttcacttcacaggacccctacaacggcggccgcagctctgttgacgaggtgtaccgcaacatcatcgccgtgggcggccgcccccacgctctgacggactgcctgaacttcgggaaccccgagaagccggagaggctgttcgagttccgcgaggccgtcagagggataggggagatggcccaggacctcctgctggcggtcccgtccggcaacgtgtcgttctacaacgagacggcgcacggccccgccctcccgacccccaccatactgggcgtggggctggtggatgacatccgcaagtgcgtcaccaccgacctcaaagtcgaggacgacccagtatacatcgtcggggagaccaaggacgagatgggcgcttcggcgctgtggcggaagtacggcggaaagggagggaaggtgcccgcatcggacccccgggcgctggcggcaacgggcgagatgctacgccaggccatggacaagggcctcatcaggagctgccacgactgctccgacggcggcctcgtcgtcgcgctggcggagatgtgcctgggcggggacctgggcttctacggcgacctcgcccccatgggcgatctgcccaccgccaccaaactgttctccgagtccaactcccggttcgtcgtggaagtggacgcttccaagagggccgagtgggaagccctcgccgggagcaaggccgtgcacatcggcaaggtgggcaggggaaggatgaccgtcaaggacggcagctcgaacgcggtggacctcaaggtccccgccatgcgcaaggcgtggtccgagccgctgtggaacctgctggggggatga
>Mmc.peg.180
atggtcaaggccgagataaggatcgagctcaagcacggcgttgccgaccccgagggggacaacaccaagaaggccctggagcttctgggcttcaagggcatcaatggcgtgaagaccgttaagctcttcgaggtcgagctggacatggaccctgcccaggcccaggccgcgtgcgaggagatgtcccgcaagcttctggccaacccggtcatccagtcgtaccgcgtcgagctgaaatga
>Mmc.peg.181
atgcttgacgaaggtgatctcgtctatctcctggaccccaaggggaaccgctattggctgaacctgcgcagggaaatggtgcgggtgcagggcctcggcgtggtggacgcgaacaagatcatcgggcaggaggacggctcccggatcaagatcgcgggcagggacttcatcgccttccgggcgaccatcgccgagctcatggaatcattggaccgcggtccgcagatcatcactcccaaggacgccgctaccatcgtgttccgcctgggcctgagggcgggggacaccgtggtggaggcgggcgtgggctcgggagccctcaccctggcgctcatcaacgcggtcatgcccgccggcaaggtcgtcacgatggagatccgcgaggagttcgccgaccgtgcccgccgcaacatcgagagggccggcctggacaagtactgggagctgcgcatcggggacatcaagaccgccgagctgggcctcgtggccgacgcggtggccctggacatgccggacccccagctcgccctggacaacgtggagaggttcctccgccccggaggccgcttcgccgcctacgtccctaacaccaaccaggtcgccgacgtggtgcacgggctgcaggaccacgggttcctggagataggagcggtggagaacatccagaggaacatcgaggcccaccccgggggagtgaggccggcgttcgagaacctcgcgcacaccggctacatgatctttgcccgccgccctgccaggagctag
>Mmc.peg.182
atgctggcattggggacgttgaacatgaattcattagccgtacggctcgccagcttcctgagcgcctgcctgatcctcttgaccgcgttccacgtgatggtgagcgtgtccgcagatagcatcgagaacgacgacctcgccgccgaggacgtcgctctcaagcgcctcaccgtctccaacgtccaagcatctaatccatcgtccgtcgtcgtcaacggtaccatccacctggcatgggccgacggtcctcaggacgacatgaccttgcgatggaaatgttccgtcaacaacggttcctcttactcttccgatctttctctgacgccgtcgttcggatccatcacgggcgtcagcatcgacggcgatgacgattcggtggtcatcgtgttctgcggcacacataacggaactgaaggcacgtacgctctttcctcttcggaccaaggggccacgtggtcccggcccagctacctttccaacgggaccggggcggacgtggtcgtccacgagaacaaagcgttcatctccctgttccgggaggacaacgggaccgagatgttctacatcgtccgggggaacatatcatcctcatcgctcgaaagctgccaggccatcatggccatgtccgttcctcaatcaaaggtggagatgctgttcgacaacggcctcatttatttcgccctagcggtcgacagcaccgtcgtcctcggcagcgcggacgcgaacggcacaataatggatcaacctgccgcgatatggagaggcgacgagatcgccgacatcgctttgagccgggggatgcacggtccagagatatggatcgcccacaactctgtcaacgggtcgtccatacgccacggcttcgcgaccgcccctggagatctcaggtcgtgggaggacgtcgatcacgggaccgaccgctacggcagcgtttcggcggcggcgtcgaacggtaggaccatggtctcgtgggatcgaactatcgaagggacgagcgaggtggcctgcgctctgttcgacggcgagacaataacgtacgggccgaaggtcatttccaacggcaccgctttctctcccgtgatcatcgccaccgacggattcgacatcattttcgttcaggaatgcgagcggcaggagctgttctcgtaccgcgacgtgatgttcacgaggccggacctaaaacgattgatatcgtggaccgcgtctcaggacgagagcgtattctgttctgccgcttccagggacgcattggtcgacgacctcggcgctgttctcgaagcgttcgagtcgaacgatgccgaatcggctcgctccatgatgtccaagatacgtgacgggatggacggtgtcggcggctacagcgttagcttcagcttcctggaccttcgctccgataaagtccgcgatacgatagaaagaaatctcgaatactactgcacggcggacgccacggaattcgcttcccccggtcccggaccgcagggcggcgggatgcagtcgatatcgggcacagtgttcatatccagtctcagcgcttctccgatcaacagcgacgccgtggaattattttggtataccgatgacgttccttcgacgacggaggttcattatggcccaacgaccgagtacggaagagttcgcataggcgagagcggcaccgtgcatcgtatcgtgatcaacaatctcgaatcaatatacggctggaaccttgagtatcacttcaaggtcgtctcccgctcgctcaccgatccgaatcactccgcggagagcgacgatttggaagtggagatgccagatattatggtggattccctggagatcatcatactggaccagaccagcgtagagatacgctggttaaccggatgctatactctcgcatcggtcatctactggggccccgtgctgtatgaggaggcattcgattactatctccccgatactcctgccccctatcattgcgtccgtctttacgacctcgatcctgattccatttatcacttcgttctcaacacctattccgatggctactctgggtggagtgaggaatatctattcagcattaacgtcccggtggtatgcaacgtcgccgtggacatcatcggccctgatgccgcggaagtgacctggacccgattaggggaccagtgggtggatgtactctacggcaccactaccgattacggcgagcacggcggcggtagcccctattggtacagctgccgggaaggcagtctgctaaccggcctctctcccgacacgctctatcacttcaaactgatggtgttaggctacagaggcacgttcgagagcgaagactacaccttcacattccgctccctcgacggtcccaccgtcaccgctggaccggacttcattcgtgtggaatggaccaccgattttttcgcaacatcggaggtctactacatcacggacaagcggttctacgatgatcgcctggaccggtacagcaactcgatcatgggggactgtgggacctcccactatgtcatcctcaccgggctggagcagaacaccgcctaccacatcagggtggtgtcccgctctcccttcgacccgaacgaggccgccgccagcgaggacatcgtcgttactaccggcactataagcgacatcgttgtcattcctatcatcgacggaagctttgccatcaaatggaccacgagcatcgccgccactgccgagattcattacgggcccacggccgaatacggcagcattgccatcggaacgagcggtacctctcactcggtgacgataactgatcttctgtccaacaccttgtatcatttccagatatcatcgagatcgctagacaatgccaacatcaagttgcaatccgacgacgccaccttccgcaccgtagcgatatgcatccccagcatcgactatgtgttgggaacagcgctccaaatagactggagcaccaacatcgaagggaccaccgaggtttactggggcaccacctcaagctacgggaacgtcgtcactggggcgagcggtacctcccattcgatcacgttggaaaacctcgtctcaaacaccacttatcacttcaagatcgtctcccgctccgcgacgaaccagaacgatatcgcccaatcgagcgacatgaccttcgtgaccatcggcatctatggcctggcagtcattacctccgctgatgaggctcagattgcttggaataccaacgtctatggcactactgaggtgcaatggggaacaactgcaagctacgggaacaccgtcaccggaaccagtgggacctcacactccgtcacctttactggcctcgcctcggccaccgcttatcacttcacggtcatctctcgttcgtcgcagtacccggacgacttcgttcggtccgatgacgccatcttcgtcaccgccggagtggaggtaagcaacgtgtacgttgcttacacaggcttcagtaccgtgcgcatcgagtggacctcctccgtcgccgctacttccgtcgtccgctacggcacgacagcggcctgcaccggtttcgtagcaggaacgagcgggacgtcgcactcggttacgataaccgacttggtgccaggaaccgcttactacttcaaggtcgaatcgacatcgatctcgaaccccggggacgtcgcgtacagcggcatcggcactttcgatacttgcgggatcacgggcatcgtcgtggagaaactaatccccactgtgatacgcattacttggatgacggacattccaggcacctctgaggtggcatacgggaccactgtcgcatacggctcatcgatccatagtaacgcaggcacctcacatcaggtgacgataatgaacctcgttccaggtatcgtctaccactttaaggtcatctcccattccgcgacgaacccggacgacatcgtaatcagtccggaccgcacttttatcatcggagtgataagcgacataacgttcgatataggcatctcctccgcgcgaataacttggaccaccgatgttcccacgacctcggaaatagtttacggcaccactaccgattacggttcgtcggcccaaggggtttcgggcacctcgcactcggtgatcgtaaccggcctttccccctcgaccacctatcacttcaagattgtttcctgttcgacattggattcgagtgtagtcgtacagagcgaggatatatgccgcacgagcttccggaacggggacgccggtaccgatgaggacgttggaaatctcgacaatccaacggttgccgtccctggcataatcttcggaagcctgaacggtctagacgacctcgaagattgctatctaatcaatgttttaaagggtcaggttatcgacatagtcctcaacgtgccgagtgggttcgattatgacctgtatgtacttcacaagaccgagccgcaatattatcaaagttctcgtgcggagagcaggaccctcggcgggacagaacacatacgatggacgtccccggcccaaggtactctgaggatcgaggtatcgctccattccggctcgggcatgggcgaatatatcctttcgaccgaaatgctctcgggaggggtcgatgtaggatggatggtcgtcggcgcaaactccattttccaggagagccgatggccgggcatcgcgttgctggacgggtgggccccttccggagttcctcgttccggcatcgatgcgactatgctcttcaacatttacgacaacacctaccagatgagcaccgactatcttttgacattcaaatactattccagccagcctgtaacggtccaagtgtacaacggcgccggatgggtcaatatcggcactcttcccggccgcaccgccgactccaccgcttccgtggtcctctcgtgcgagtacttccacgactcgatgccggacgagctgggcatgaacgtcaaactgcgattggtgaacgcgctgcagctgtacaatgtcggcttcgtcgctcgctcctattccgtcgacgcttccgacgtaggctcgagcgagcacaatcccgggatatcgttcgggaccggatggaccattgatggggcgatggcaaatggagtcagtggcgctacgttcatagtctcggtccctctgacccgcgtcagctacgagctgcagttcgacttcctggacagcagggacggtcagacggtgcagatgtacacctcgtccgggtgggtgaacgtcggcacactgcaccggcacgggacatcggccgcgatcagcctgaacatggggagctactatgactccgatgcgtcgctgccgggcatgaacctcttggtcagggtgaacggaccgctgtacaatctgtcctccgttaccatggccccagtgttcgtgaacactgatgtcggagcggaaggcgacggtgactactcggctctatcaaagtacttgttcggcgtcaccatatttgacaacggggagtggtccggccggaccactgtggacggctatactgtaaggaccacgaccaccaccagcaccaacttcctcctcaacgctcccctgtcggggcagcagtaccgcatcgacatacgatacaaaacgagcagcgccggcgcggtccggcagtggggcgggacggcctaccagcagctggggacgctgaccgctgacggggcatggcatttcgactcttactggaccctgctagagttctttgattatccggccggcgcggacggcttcatcagcgcgctcttcgacatcacgtcctccggggccgtggtggatagcatattcgtttacgccgactccgatcaagatacgctcgtcgataggcaggagatcgaactcgggacgagcccgctgatggccgacaccgattccgacaacctccgcgacgatgtcgaactcgttcgaggaacgaaccccaccaaccctgacaccgacaacgacggtctcgtggacggcaacgagcagtggtcgcagacatggtcgaccgccgcgtcgccgaagatcgtcgatcgaagcaccatctcctgcgctctctccatccccacgttcgcgagctcgacggcgaaacctatcaccggactgagcctctacctcggcatcgagcacaccttcatcggcgatctgtacatctacgtcagccacgccgggaagtcggcggtcctgtggaaccgccagggcgggagcgccgatcacctctacaagagctatgacctgctgaccatgggcttcaccgtctcggacctcgcctcctcgtccgcgtggacgttgacgatcgaggaccgcgccggaggggacgaaggccgcctagaatacttcagggtacaggtgaacggaggaagcgatcctctcgacgcagactccgacgacgacggcattctcgacggcgaggaagtgaacctcggcaccgatggatggataacgaacccgatgctcaaggacaccgattccgacggcctgaacgatcgcaacgagatcatcggcagcaccccgtgcggaaaagctctcaaccccacgaatcccgacaccgacggcgacggcttcggggatggcgtggacaagtacctgggagacatggtcatccatatctgcttcgaccagttcaagccgctggaggacaaccacaacccgttcttcttcgtaatatactataacggcgaggccttgccgaccgcaaggttcaccgccccctcgggcacaatggtgaaccccggcctcgattactacatcgacgttccggatacggcaacatcgcagaccttcaacatacactgcgtggccgagcaggccggctggttaggcgacgacgtcaagatggacggcgtttccggtgacgcccgggactactccttcacttattatttctcgtacggaagctacagtgcttcaactcaagggagccaggacttactggacttcgacaccgacgtgtactatcatttctatgtggagaaggtggtcgatccatcgaggtcccgaacgatagtcgtcaactccaccgaggagaacagcgacctgtacgtggtcggagcgaacaattaccggtacactgctgatgatcgggtgtacatgctgttcctgcgagtgagcggcagcagcgaacacttcgttaacggcatcaacaccgtcatcgtgccacgctacatcgctctggactcgctcttcaacgacctgctgacggccgccccgtcgtccagcggcgcggccggcggaagcatctatgtcaccgacgcttcacagtcgtccgcatcatcgaacatcgtggccgtcatcagcaggaccacgagcatgagcgccagtcaggccgagaatctgctgtatcagctcactcacaaatcggtgagcgggcagccgaacgagaagatcgcgaacagcgtggtcatcgcgcagagcaacatctacacgctgggccttccgagcgacgtcatttcccggataccatactcgctgacctctgatgcgatcggcgatcccccggactacatcgacttcggcgaaatcgtggacacgatcgtcaagatactcatgaccgtcggcaccgtgctgtacaacttcgccgacaatctgtaccgggccggcgtgagcctgctctgtagcatcgccgacagcgccgcagcggcgatcaacacggcgatcgcgaagctccagacctcactcgccgcgttcaagacgtgggcgatacagttcatcgaacagacagcccattctatgctggattccatactatctacaataagggatgtcctgggtgctgtttgctcggatatttctgccaattctcatcgactgtataatgagatgtctgcgggagggtcgagcgaagcttcgaaaaatcgtttgatgacctctatcttcggaggggatctaactaatgtagtgatcgcgctggcaatgggcatctcgatagcgttcgctgcaatatatgcattgacgggcggatcagcctttttgatatctgctgcggtatcgactgtagccacgataattatccaaggcgtgtttggcgacatatccttatcaaaatatctcggtaacctgccttcatccatctcggcctccaccttgatggatctgacaggggtgagcgaacaaagctcaaacctgagctacaattggctggatgtagtatgctctatgctcagcttctccaccggactagttggtattttcgtcggcgcccttgtaaacactattattggcgggatcggcctgatcataggattgtccgcgctgtttatcggactatatgccttcgtagatagcgatgatcaacttgcatggatcggggtggtcctcgggttcatatctgcaaccatggctgctattgattatatctcgtcaggcgtacatgacactgcatggcttatcctcatggtgctcttgagtacgatttcaattggaacgggcttaattcccttgttgatatga
>Mmc.peg.182.5
atgacggacggaatcaaattcacaatatcaaaatgggataagagtgatctattgttccttgccctatttttttccgcatattttgtaactggaactatagtcctgataatagtcggacatattcagtggggaacgatcctcttgtgggcaatgagcatctcatttgcatcctcaatatacattgccaagatcgcccgcaggcctaaagaggtcaatataatgtccggagaatttatgctcctgtttaaaaacaatcgagaacgacgcgtaagctggagcatgctgaacggggtaaacgtcgccgagagcaccggcgctatcaagctcggccgagaactactcccgtatcccatttctcgcgaggccgcccttggtattcaggaagcatatctggaacagaccgggaaagcagcaccagtctgggatggaagatcgcccctgaggagataa
>Mmc.peg.183
atgagaaatcaaagcgtcactttactgggcaaggtatgcgacgctctcgacgccatcgttctcaaggacgtggtcaactccccgctgagggaccacggccccaacgactatctcggcgtcatcaccaacatcgtgtacgacttcttcctcggagcggtcaacttcttcgccaacttggcgcagttcgtggtcgatctcggactggcggtgattggcgcgcttaaaagtctcacacaacaagcttcgaacgccataggcgcggcggtgacggtgatatcgaacgcgttgaacgcgttcaagacgtgggcgatgcagttcatcgaggacaccctggagacgctgttcggaccgattatcaatacgatccaaaatgtcctagatgattatcgtaacaacattatacgtgcactcggtgccatggccatggactataacgctactagctcggtcagctcagcagcattaaaccaattaggaaacgcaattcaaggcgatctattttggatattgttcggagcggtaaccattattcaggtggccttgatttcattaacggccgcaacgctcggaacggctttcctcgtctcattcgtcgtttcgatggtcataagcctcctggtcgagcaagtactgggggctattcaggatttgaccgctccgggaaatgtcctaagcgacctagcttctatcgcttctggcagttcactgaacatgaatggaatatattccgttcttgaaaacgtctttgatacagccattgtctcagggagttcattgaatatgggcgaagcatactcagttctcgaaaatcccctcgataagatctataccgatgtgactggcgaaggtggtacgctaaacagcgaggacgacgggatcgatttaattctaagtttgacttcatacactttgggactattctccctgatcttcggtcctgcatttgcaggcgacgatattcctgggatcactcaggagtatgctaagaagagcattatcctgggcttccttggtacagcgattggatatatttctctctcgctcacggcagctaaaaatagctttatgtcactattgacctgctcgatcagttttctattgtctggtgcatcactattttattcggtaatggatatgagggcccataacatcgggatgaggtcgctgtccggcgtcgcctctgcactaggctttggggcgtgtgctttgtccgtcgtatcgatagcgcggagcgtcgactcatacctgtga
>Mmc.peg.184
gtgcttttctccggcctcgccggcgtgtccttgttcctcctgatggatcaggacattaccggcaagccgaaagaggtcacggtcaccgaagacggtgttctgctggtctatcggaccaggaagcaaaagttcgttcattggtccgaaatagactgggtcagcgcccacgatagcgatcagaccacgatcgtcggaaggatcgaccacatggggaagatgaagctcaagggggagaagtgggcgttctggatcacctatgatatcgcatccgccatccagaaagcgtacaagggggacctgaagccaacgaacatcggaaagttcgtggtcctgcaatga
>Mmc.peg.185 partial
atggcattcgagctactggacccgcgcatccaacaggtcctgcgggacaaggacatccacgagcccaccgggcctcagcgggaggcgatcccccacatactgaagggggagaacatcctggtggtcgcccataccggcataggcaagaccgaggcagcgatgctgcccatcctgcacaagctcctggaaacgccggggaaggggatccgatgcatctacatcactccgctgagggcgctgaaccgggacatgctgaagcgcatgaccgagttcggggaggccctcgatctcgacgtggcagtgcggcacggcgacacccctcaggcggagcggcagcggcagtccaagaacccgcccgatgtcctgatcaccacccccgagacggtgcaggtgctgttcaccgggaagaacctgaggacacatctgtccagggtgaagttcgtggtgatcgacgagatacacgagctcgccagcaacgagaggggggcgcagctggccgtggccctggagaggctggaagcgatcgccggggagtaccagaggatcgggctctccgccacggtcggctcggtggacgaggtggcgaggtacctcggcggggtcgggaggaacgtcgtcaccgtgcgggccaaggtgtccaaggacctcaacataacggtgcaggcgccggaggtcacggagcaggaccgcgacctggccgggcgattgcaggccgacccgcacctcgccgcgggcatgcggctgtgccgcgatctcatcgagaagcaccgctccacgctgctgttcgtgaacacccgcgatactgcggaagccatcaccgcgaggtaccacctgtgggatgagaacttcaaggtaggggtgcaccacggctccctgtccaaggagatccgcatcgagatggaggaggacttcaagagcgagaagctgaaggggctggtatgcacctcctccctcgagctgggcatcgacatcggatcggtggactacgccatccagtacaattcgccccggcaggtggcccggctgatccagaggatggggcgagcgggccacgcggtcggagagaggaccgaggggaccatagtcgcgtcgaaccccgacgagatcgccgagagcatggtcatcgccaggagggccatgaagggggacctggaggacctgagggtccggcccaaccccatggccgtgctggccaatcagatagtggccatgggcatggtggggcaggtggagaaggagtgggcctaccagacggtgaagagggcgtacgccttccgcgacctggagcgggacgacttcctggcggtgttcgaccagctggtgaggatcggcctggtgttcgacaacgaggacaagtaccgccgcaccagccggggaatgaaatacttctacgacaacctgtccatgatccccgatgagcgcaccttcctgatacgggagataagctcgcggcgcatcgtgggctccctggacgaatcgttcgtaatctccttcgccgagccgtacgccaccttcatcacccacgggaagtcgtggaggatcgtggaggtgggcgaggacgagctgctggtggagcaggtccgcgacatcggctccatcccctcgtgggtcggcgaggagctgccggtgccgttcgaggtggcgcaggaggtcggctcgctccgccgcaccggggacttctcccagtacccgatcgacaaggatgccaagcacgagctgggggagtacctggacgagcagaagggcgaggggggcatgccctccgacagcctcgtcaccctggagatggggaagaggctagccatcctcaacatgtgcttcgggaccaaggtcaacgagaccgtgtcgaagataatgtcggtgctgctgtccgcgaggctgggagagtcggtgggagtgaacaccgatccgtaccgcatcgtgatcgagctgccccgggacgttcgcccggacctcatcatggagacgctgcgctcgatcaagtcagaaggggtggagagcctcatccgcctggtgctgaaatcgtcaagctatctgcgctaccggttcgtgttcgtggccaagaagttcggggtcatcgagaaggacgccgactaccgctcggtgaacttcaccaagctggccgaggcgttcgaagatactcccctgttcgaggaggccgtcaaacgcgtgctgtgggaggacttcgatgtccccggcacggtggaggcgatgcggaagatcgagaacggggagatcgagttcaaggtcaccggactcagccccatcggccgggcggggctgcagcactcccgcgagctgataatgccgcagagggccgaccacagcatcctcatggccctgaagaagaggctggagagcgagacgatgagcatgtcctgcctgagctgcgggacgcagtggaggatgaaaccccaggacgccccgccgcgcatcatgtgccccaagtgcggcgggcggatgatcgccgccctgctcccgtacaacaaggaggatatcgggctg
>Mmc.peg.186
atggtaaaaatgccggaaatcaacagagagcttctcgcttgcttgcaatgcgggtactgcgtacgcgtatgcccttcttatgagcagaccccctgggagtccatcaccccccgcggcaaggtctactacctgagccagatctccaagaggtcccccatggacaccctcctgggacgcaaggtcaaggtggacgaggagttcgttgaggcagtgttcaagtgcaccggctgcgcccagtgcgagacggtctgccatgtcaacatcgagttcggcgacttctgggagaaggtgcgcgagtggatagtggaccagggaaaggggcccctgcccgcgcacgccaagctggccgagaggatcaaggagtcccgcaacccctatggcgagccggccgagaagcgcggcgcctggtggcccgcggaggtgcctcatcaggaaaggccggaggtcatattcttcgccggctgcaccggctcctacaggacgaccaacatccccaaggccggcgccatcgtgctccaccgcgccggcgtcaaggtcgacgtgctgggcgcggacgagtggtgctgcacctccccggccctaaggaccggccagaccaccatgaccaacgcctttgccgagcataacatccgctccaccgaggtcaggggcgccagggccatggtcaccacctgcgccggctgctacaagaccaccaccaacgactacggcaagtacttcgccaacccctccttcccggtataccacttctcgcagtacgcggaccggctgatcaaggagaagaagctgaagttcaccaaggagatcaaggccaaggtaacataccacgacccctgccacctgggccgccacgccggcgtgttcgaggagccccgcgaggtcatcaagaagatccccggggtcgagctggtggagatgccccgcaacaggatgggctcgaggtgctgcggcgccggaggcggctacaagagcgcctacaacgacctcgcggtgaacatcgccgcagagaggatcaaggaggccgtggccaccggggccgagatcctggtcacctcgtgcccgttctgcgtggtgaacctccaggccggcgcgaagcagatcggcgccaacatcaaggtcaaggacatctccgagctgctgctggaggccaccgaccccaacgcgaccccggctcccgccgagggcgccaaggcagcggcggagccgaagaaggcgccggcggaagcgaaggccaaggccgagtcgcccaaggcccctgctccagagaaggcctccgcttcgaaggcctga
>Mmc.peg.187
atgctttccaaggacagcgactgggcaagggacgaggaagagctgaaccgcatcctggggctgctggccgcggccgtcagggtggaggagcggggccgggactactaccgccgcctcagcgaatgcatcggcgacagggaggggaagatcatcctggccagcctggctgacgacgagatgaggcaccgttcctggctggcgcaccagatcgaccgcatcttcccggggaaggaccctgcctccatcgagccggaccggaggtacgctgacatagtgccgcagaggatctttctcgatctggcccccggggcctgcctggcgccgaaggacgaggtcaaggccgtggaggccgccatcgaggtggagaaagcctcggtgaggatgtacctggaggtcgccggcatcaccgctgacaccgagctcaaggacatgatgcaccgcctggcggagtgggagaaggggcaccagaagctgctggaggagaacctccactatctcaaaaggggcgggagctggtacgggtacacccccatcctggatgggtga
>Mmc.peg.188
atggcggaagagaactgcgctgtcgacgcgaggaagggcgtctcggccctggtggcggccatgaggatagagcggaccgggagggagttctacgagagggtggccggctgcgtggcggacgaccgcagcaggatcttgctaaaggggctggccgaggacgaggagaagcatcgctccgagctgcagggacagatcgaccgcctctcccggagcaccgaatggtcgccggcggagccggccccggagcttatggacctcgttccctccacggtcttcccgttccctccccccggagcgtgcctggcgctgaaggacgaggtcagggccatggagctggcgatcgggatcgaggagcggaagaccgagctgtaccggaaggtcgcctccacctcccaggactgccagctgagggaagcgatgagctcgctggcggaccggaacgagaagcaccgccgggtgctggaagagaacctcttctacctgaagaggggcgggagctggtacgggtacgagcccatcctggacgggtga
>Mmc.peg.189
atgatgatgtacggtaacagcatgttctttgcgttcatcatcgtctcgctggccggcgcggtcctgtccgctttcctgggcaagagggagcgcgtcgccaggctcgtatccttcggcgccgctgccatatcctcgcttctcggcttggccgtatccctggaggtcctgctgggcggcagcgtcgtaacgctggcgatccccacctcggtgccggccctgggccacttctccctgatggtggacagcctgtcctcctacttcctgctggccatatccatactggcgttctgcgtttccgtctattccatcggctacaccaaggagtacgaggggcggtacagcgccggggccatggggttcgtgttcaacgtgttcctgctgtccctggtcctggtggtcacggccagcaacgcggtcctcttcctgatcgtatgggagaccatgtccctgtcctcctacctgctggtggtgtacgagaacaggaagcaggggtcggtgtcctccgggctgctctacctcgtaatgacccacctcggcaccgccctcatcaccgcggccttcgtgctcatgtggctcaacatgcccggggagcggtccttcgacttctccgccttcggctccctcagctcggcgggggcgctgcccgatgccatcaggaacgccgccttcctcctcctgctcgtcggcttcggcaccaaggccggcctggtccccctgcacgtctggctgccccaagctcaccccgccgccccgtccaacgtctccgccatgatgtccggcatcatggtcaagacggcggtgtacatgctcatccgctgcgtcttcggcttcctgggggtccatgacgcctggtggggcctgctggtgctgctgatcgcctgcatctcggccctgctgggcgttctgtatgcccttgcggagacggacatcaagcgggccctggcgttctccaccatcgagaacatgggcctgatcttcatcgccgtcggcgcggccatggtgttccagtcctactacctggcggaccccgcggggaacgccttcctcgccgacctggccgccctggcgctcatagcctcgctgttccacgtgctgtcccactcgctgttcaagggcctcctgttcatgggcgccggcgcggtgatgtatgccacccacaccaaggacatggaggagctgggcgggctggccaagaggatgaagtggaccgggggcctgttcttcatcggcgcgctgtccatctcggcgataccgccgttcaacggcttcgtcagcgagtggctgatgctccagtccctgctgctcacccagaacatccacgacgccatgctgaacctcctcatccccatcgcggtgggcgttctcgccctgacgggagcgctggctgccgcctgcttcgtgcgcctgttcggcatgaccttcctggcgaggccgcgcagccggcatgccgccgaggccagggaggtgccgaagtccatgctggtgggcatgggcatcgccgcggccctgtgcatcctcaccggcgtgctctcggtgctaatcataccggccatagacacggtcacctcctcggtgctgggggtcagcatcgccgacaagctcgtcaacggtgtcatcctttcgcccccggccggggagttctccagcatgagccccttggtcatcggtgcgctcctcctcttcgccgtccccgccgccttcgtcatctcccggcgcctgggaggcccccggcccgtcaggaccggcgacacctgggactgcggcactcctcttggccccaggaacgagtacaccgctaccgggttctcgcagccggtggagcgggtgttccgctcggtgtaccgcccccatgctgaggtgaggaccgagccgtcctcctccccgctgatcaagagaaagatctcctacgcccattccgacgagccggtgttcgagcggtacctctacagccctgtttccagggtgatggtgtggctcgccaccaaggtgagcgtcatccagaagggtagcatccaggcttacctggcctacatcttcgtggtgttgctggtactgctggtggtgttccgatga
>Mmc.peg.190
atgatcgtcgagatcgtgcaggtcgtgcagttcgtcatcctgctggccatcgccccgctgatcaccggcgtgatccgcaaggtcaaagccctgctgcagagccgcaaggggcccagcgtgctccagccctaccgcgacctgcgcaagctgttccataaatcctcggtcgtccccgaggacgcctcctgggtcttcaccctgaccccctacgtgtgcatggccgcggcggcagcggccgcgttgctggttccggtgatcatagccagcactttcggcttcttcggggacctcatagtgctcatctacctcctggcgacggtgcgcttcttcaccgccctggccgccctggacgccggctccgccttcggcggcatgggcgccagcagggagatgatgatatcgtccatcgtcgagccgaccatgctgctgtcgatattctcggtggcgctggtggccgggaccacttcgctggggaccatctcccagcgcatctccaccaccggtatggacctgatggagccggccctcctgctggccggggcggccttcttcatcgccctcctggccgagaacgccagggtgccgttcgacaatcccgccacccatctcgagctcaccatggtccacgaggccatggtcctggagtactcgggcaagcagctcgccctgatggaatcggcctccatgctcaagctggtggtgttcatggccatcctggccaacatcttcttcccctgggggatcgccacctccgcggacccgctgtcgctggccctgggaacgctgtggttcctggtgaaggtcatcgccctggccctggtgatcgctctgatcgaatcctccatcgccaagatgcggctgttccgcctgcccaacctgctcaccgtggcgttcaccctggccctgctggcagtggtctcgttctacatcctgggggcgccctga
>Mmc.peg.191
atggccatcaactacatcaacgtgatagacgcgctcgccgcgttcatcctgctgacggcgttcatcgccgtcgccagcagccggaccgtgagcctggcgaggctcttcgctctccagtccatcgcgctgggccttctcgccctggcggtggcgttctacaccggggtcaaccacatctacgtggtggcggtcctggccctcgccatcaagggagcggtgatcccctggatgctccgggaggtcatggacaggatcggggtcgacaagagggtggagcctctggtcagcatacccgcctccctgctggcatgcggggcgctgaccatcatcgcgttctacatcacccagcccataatattcaccagcggggccatcgacaccatcaccaagaactgcctggcgatatcgctggcggtcgtcctcatcggcttcttcaccatgatcagccgcaagaaggccctgacccaggtcatgggcctgctgaccatggagaacggcctgttcctggccgccatatcggtgacgtacggaatgccgatgatcgtcgagctcggggtgttcttcgacatcctggtagcggtgctcatcatgggtctgctcgtcttccgcataagcaggaccttcgagacggtcgacacgtccatcctcaggaggctgcgggattga
>Mmc.peg.192
ttgatcgaggtcctgctgtgcatcccccccatcgccgcggccctgtgctacctggtgagaaggaagcgcgccgtggaggccgtggccgtggccggctccgccctcaccctgatggtggcggcatggctgtcctatggggtcttcacctccggcaccgtcagcgagggcatgctctacatggacgcgttctccgcgtacatgctgctccttgtctccctggtgggcctgctggcctccctgtactcgatatcgtacatcgggagcgatctccgcgagggggagatcagcgaggtgaagctgcggaactactacgtgttcttccaggtcttcgtattcaccatgctcctggtgtgcgtgtccgacaacctgggcataatgtggatcgccatcgagggcaccacgctcgcctccgcgtacctggtggggttctatgaccgcgatacctccgtggaggcggcctggaagtacctcatcatatgctccgtgggcatcaccctggccctgctgggcatcatcctgctgtacgcctcctccatacacgtgctgggcgaggagtcgtcggctctgaactggtccaccctcatgaccgcggcgggttccctggaccccgggctgctcaaactcgccttcatattcgtcctcgtcggctacggcaccaaggcgggcctgtcgccgatgcacacctggctcccggacgcgcactcccaggcgcccacgccggtgtccgccctgctctcagcggtgctgctcaactgcgccatgtacggcgtcctgcgcttccacatgatcgtgggctcgtcgccgctgggccccggcttctccggcggcctcctcctggcgttcgggctgctgtcgctggggaccgccgcggcgttcatcatactggcccgcgactacaagcgcatgctggcctactcctccatcgagcacatgggcatcatcgccataggcttcgggttcggagggttctggggcatcttcggcgcgctgttccacatgctgaaccacgcgctggccaagaccctcctgttcttcggggccggcaacatcctccagaagctgcggaccaaggacatcgacagggtccgcgggctgctgcacgtgatgccggtgaccggcgcgctgttcctaggcggcgcgctggccatcaccggctcccctcccttctcgctgttcatcagcgagttcatggtgctggtgggcggcctcgattccggctccggcctggccgcggcgttgtacctcttcctcctggcggtgatcttcgccgcgttcatgtaccacgccgggcgcatggtgttcggggagccctgcgacgaggacgcggagaagggggagaggggccggctccctctggtaatcatgggcgcgctgctggcggcggtcctcgccctggggctcttcatccccggcgagctgaacgaggtgctcgagcagatcgtgaggctgttcccgggaggcggggcatga
>Mmc.peg.193
atgagcgacgcgaagctcctgggcgttctgaactaccttcccggcgagctcgccgaaggcatctacttctccaagatagagggcaacgagctgcggctgtacgccaagctggactccatggtccccctggtccggcacatctgcgaggcgcaccgcgcgtacctgctgtccctgcacgcggtggacgagcggccgctggaccacaccttcaaggtccacgtaatcctggccccccaggacgaggaccacttcgtgtccgtcatatcctcgctggaccccggcacccggcagttcccctccctgacgccgtacatcagcgcggccaactggtacgagagggaggtccaggacatgttcggcctcatccccacggggcatcccgaccccaggcccctggtcctctacgacgattggcccagcgggcagtatcccctgcgcaaggacttcgaccccggcacccgcctccgccgggtcaggagggagtaccccttcgtgaaggtggagggagaggggatcttcgaggtaccggtgggtccggtgcacgccggggtcatcgagccggggcacttccgcttctccgtggccggcgagcccatcgtcaatctggagatcaggatgggctacactcacaagggcgtggagaagatctccgagagcaccccgtacccccagggggtgttcctggccgagcgcatttccggcgacaccaccgtagcgcactccaccgcctactgccaggcggtggagcgcctcgcctcggcgagggcgccggagcgggccgagcacatccggacggtgttcctggagatggagcggctgtacagccacttcggggacatcgccggcatcgccctggacaccgcgttcagcgtcccggccgctcacgggtacctgctccgggagaagatgctcaatctgaacgaatgcgtcaccggctcccgcctgctgaggtccgtgaacgtgctgggcggggtgaggaaggacctcaccggcaacgacgtcgagaagatcagggccgccctgatcaggatgaagctggagttcgacgacctgtccgacctgatgctgtcgtccccgtccatgctggacagggtcgagacgaccggcatgctgagcacccctctcgccctcgccctgggggtggtgggcccggcggcccgcgccagcggggtcgaccgggacgtccgccgcgatcatccctacgcggcgtacaaaggcctcagcttcagggtgcccgtgtaccgggagggggacgtgaactcccgcatgcgcgtgaagatgtacgaggtcagggagtcgatgtccataatagagcaggccctggactccctgcccggcggggacatccgcgcgggggtgagggaggtgccgcaggaagaggtggccatgtccctggtggaggctccccggggcgagctgatgcactggataatgtccggggacggcacaccgtaccgccacaaggtgagggacccctccttctgcaactggctggccatggagcaggcggtgctggggaacatcgtccccgacttcccgctgatcaacaagagcttcaacctgtcctattcggggaacgatctgtga
>Mmc.peg.194
atgctggagttcctaaagctcggcctgatgaagaaaggggtgcagacgaaggagtacccccgggagccgtacgtgccgttcagcgccttcatgggctctccggtcatcgacgctgcggggtgcgacaggtgcggccgctgcgccgcggtgtgcccggcgggggccatctccctggtcccggagggcatcgaggtctccctggagcgttgcgtgttctgcgccgcctgcgccggggagtgcccggggcacatcagcatgggcaaggagttcgagctcgccgcccggaagcgggaggacctcagggtggtgttccgccatggatga
>Mmc.peg.195
atggatgaggcgatggagcagctgggccaggggctgaaggccaggatctccgaggtcttcgggcggtccctctcgatcagggaggtggacgcggggtcctgcaacggctgcgaggtggaggtgaacgcgctgaccaatgtcgtccacgacatcgagcgcttcggcctgcgcatcgtcgcctcgccccgccatgccgacatgctgctggtgaccggcccggtctctcgcaacatggagcacgcgctgctgcagacctacaaggccaccccggagcccaagctggtggtggccatgggctcctgcgccatctccggcggggtgttccgcggctcctacgccacgctggacggggtcgaccaagtgatccccgtggacgtgtacatccccggctgcccgccgaggccccaggcgatcatccagggcatactgatggccgtggacaaatgggaacggcgccgaacttag
>Mmc.peg.196
atgcccgcggacaatccggtgaaggggaccaaccttctgttggctacggacgggaagcctcactcggccaaggcgatcaattacgctatcggcctggccaggctgacctcgtccaaactgttcgtaatatatgtggtcagccccaagacggaggcggagaagcagcctctcatcaaggaggggatggaggtgttgcaaggcatcaagacccaggcctccggggagggcgtggatacgaccacgctgctggaggccggctcgccgtacaaggccatattggccgccgccgaccgagtgaaggcagagtcgatcgtcgtagggacctccggcaagtccgccctggacagggtgctcatcggctcggtgtcggagtacgtggtccgcaacgccccgtgctcggtcatcgtggtaaaatga
>Mmc.peg.197
atgaacgccggagagacgatcgcattgctgtcggtggtggttcccgcggtgggggccctgctctgcctgatgctcaggaagaggcggcagaccgtctggatagtggccgggaccgccgcggcgatatcggtggcctcggtcgccctcttcgcgtacatggccctgaacaagctaacggtcatggagatcggcctggagcaggagttccccgcggtaaaatggctgttattcctgctggagtacgcggtgctcctgatcttcctttacgtgggggcgaaggcgaagaacatctgggtcgtcctgatagccctcttcgatctgggcctcagcacctacttgaacttctggaccggtttcggcgaggtcagcccggccatcgtggtcgaccatctcagtgtcatcatgatcctcataacctccctcataggagcggtcatagccgtgtacgccctgcgctacatgagggacgatccccgccagccccggttcttcactgtgatcttggtgttcctggccgccatgaacggggcgatgctgtccaatgacatgttgtggttcctgaccttctggagcatcaccacgctgtgctcgttcctgctgatagcccacaccgggaccgctgaggccgtcaaggcggcgagatgggcccttctggtcaacatcgccggcggtgccgctctcatcggtggggcggccctgtcctactattactatgacactctggccctttccgccgtccccgtctccggcctcggtggggcggccctgctgcccctctcgctattcgcggtgggggcgttcaccaagtcggcccagatgccgttccaatcctggctcctgggagctatggtggcgccgaccccggtctcggcgctgctgcactccgccacaatggtcaacctgggcctctacctgctgatacggctatccgaccagttcgcgggagccccattattcctcggagccctcctggccctcgtcggcggggcgtcgttcctgatcccctcgatactggggattgcggccagcaacgccaagcgggtgctggcctactctaccatcgccaacctcgggctgatcaccatgtgcgtgggtgtgggcacgccgctggcgataaccgccgccgtcatcctgctgctgtaccacgccatctccaaggccctcatgttcctgtcggtgggggcggtgaaggaccagaaagggagcgaggacatcgaggctatgtatgggctgcggaccaccatgcccttcgccaccctggccatattcgtgggggccatcaccatcgtgctgccccccttcggtatgttcgcctccaagtggctcatcagcgaggcggtgctgagcttccccttcctggggttcgtgctggccggcggcttcgcctccgtggcggtcctatactttaaatgggtaggagcgaccctggcggccgacccggaggtgacgccgaccactatacgctatgaccccatggaccggacctacaagtggactctgggcctgctgatggtcgcctccgtggcgctgtccgccctcatcggcccggtgatcttgtacctcatcaacccctacgtctcgcagtacttcgacctgcctgtcgggaccgactccgtcaccctggtcaccccctcgggagagctaccggtcctggtgctcctggtgctggtggcggcagtgttcatcgggcttaggctgctattccgtcccgggcaggagcaggtggccaagccctacgcctccggcgaggatttccacttcgagccggtgggccactattacctgaacgatgccagggtccgcgtcgtgaccctgatcggggagatcgccagcggcatcctggtcgtggcaatggtggtggcccccatcctgatggaggtgctgtga
>Mmc.peg.198
atggcgctctccgagctggccttgcaggccgccctgatagtgctaatccccctggcggtcggtctcctgatcgggatcgaccgcaagatcaccgcccgcctccagaatcgcatcggcccgcccatagtgcagccgttctacgatctggtcaagctcatcaataagcgccccatgctgctgaacaccctccaggtcaccttcgccgccgccaccctgatgttccaggccctcgccgtgggcatcattgtcaccggcggggacctgctgatcgcgttcttcatctccggagcggggtccatctgcacggccatgggggcgttctccgcggcctccccgtacgcctacatcggcgggcacaggaagctgctggccatactggcctatgagccggtactgttcctgatcatcctggccatcgggctgcggcgctccttcatcgtcgacgagatcggcggcggcctgctcagcctgtacccggtggctatgctggtcatgatcccagtgctggtcatcctgatggagaagtccccctacgatgtgcccactgcgcaccaggagctgatgtcggggccgtacgtggagtactccgggccgtacctggccatcatgaccctggcgcactggttcgagctgggcttcatcttcagcgtattcgccctgttcgtgtggttcgacagccccctgctcaccgcggtgggccgggtggccatcgtcctggtggtggtgttcgccgccatcatcatcgacaacatcaccgcccgccttaccagggagaggatgctgttcttcaccctgaccttcggggtgggccttatggccgtgaacgtcctgatagtgaacctgttcagccttggagtgatcatatga
>Mmc.peg.199
atgaagttcatcgagaccatgcgcaagaggtcgccgtggctgctgcacttcgacaccgggtcgtgcaacggctgcgatatggaggtatggtgcctccttactccccggtacgacgtggagcggttcggcatcatcaatgccgccaaccccaagcacgccgacatcctgctcatcaccgggccggtcaccaagcggtgcgaggaccggctgaggaacctgtacgatcaggtgccggagcccaagctggtggtggcgtgcggggactgcgcctccaccggggcgcccttccaggactgctacaacgtgaactggggggtggacaaggtgataccggtggacgtgtacgtccccgggtgcgcctgccgccccgaagcgctcatcgacggggtgctgctggcgctgtcgctatgggagaagaagatcgcggccctggaggagggaacgctggaaaagaagcgccgggaggcggagcgatga
>Mmc.peg.200
atgagggccaagggcgcccggctcatcatgatcatggtccgggagaaccccgacgggaccttcgagctgatctacgcctacgacctgggagggtgcgtgcaggatgtccgcttcagcctccccccggaccgggaggtggacaccatctccggcgtgtacgccggcgccaccaacctggagagggagatcgtggacctgttcgggctgaacttcaagggcatggcccccggcctgctgctggaggccgggaagagcatgaagtgcccgctgcgccggccgccggagccgaagccggagggaccgccgaaggggcccaagaaagcgggggagagaaaggggggagacgatgtctag
>Mmc.peg.201
atgatcataccgttcggcccgcagcacgccgcttacctcgagccgctgaacgtggcgctgaagctggaggaggaaagggtggtgggggcggaagtgaacatagggtacaaccaccgggggatggagcgggcgctgtccatggactacaagaagtcccagtacctctgcgagagggtgtgcggcatctgctcgttccatcattcctcggtctactgccagggcctggagaggatcttcgatgtcgacgcgcccgagcgggccaagctcatccgctccattctcatggagtgccagcggctgacctcccacctgctggcgctgggccacgtcgccgaatcggtagggtacgagaacctgttcatgcagtccttccgggagcgggagctggtgatgtggctggtgaacaggatatcgggcaaccgggtccactacagcatgaacgtgatcgggggggtgaagagggacctcgcccccgagatggagaaggagatcgccaacaccatgaacgatctgaggcccaggctgatggagcttcaccggatcttcagccgggacagcaccctgaggaagaggaccgcgggcatcggcaagttctccacccaggatgcccggtcgtacggcgcggtggggccggtgtcccgcgcgtcaggggtgccgcaggacatccgccaggacggcttcgccgcctacggcatgatcgacttccggccggtggtccgggaggagggtgacgtgtacgcccgcatgatggtgcgcatggacgagtgccttcagtcggtcgacatcatcgagcagtgcctggccctcctgaaggacggacccatcgccatgcaggtgcgcggccaccccaccggggaggtgttctcccgggtggaggctccccggggggagctgatgtactacatcaaggccaaggggaccctgagcctggagaggataaagctccggacccccgcgttcatgaacgtgcaggcgctgctggcgatgatgctggggtaccagctgtgcgacgtcggcaccatatcggtgtcggtggacccgtgcatatgttgcacggaccggtga
>Mmc.peg.202
atgtccatgctgacctccgcgctcaagaacctgttccggcgccccttcaccaccacctaccccgcggtgccggcggacctcccccccgataaccgggggagggtggtgtgggacatgcagaagtgcatctggtgccggaagtgcgagcgctcctgcccctcccgggcgatcaccaccgacaaggaggccaagacccagaccatcgtgaggcaccggtgcatcgggtgcaacacctgcgtggaggtgtgcccgacccagaccataacgatgctgcccgactactcgaagccggacaccgcgccggtggtgcacgtcttctgggtgggcatgcccaagcatgagtacagggtggagcacctgccccgccaggagggccgtccagcggtccagagcttgcccgatgaggataaggggcaagaacaacgtttatga
>Mmc.peg.203
atggcagatgtaggcccgacagagctgatgcacaacgtgatggagctggaccagcagaacttcgccgagaccatcaggaacaaggacaagctcgtggtggtggagttctaccttcccgaatgcccgcactgccagaggatggccccgatctacgaggacctctcccgggagatggcggacgaggcggtgttcacccgcatacacgcgagggacaattgggacctggcaagccagtacgggatccagggcactcctaccttcaagatgttctgccgggaccagctgctcggcgaggtggtgggggagaccagcgccacggtgctgcgcaacaccatcaaggacttcatccgccaccaggaggcctgcgcgtccggaaggaacgcatcctacgagctggacgggtacggttga
>Mmc.peg.204
ttggaggaagggagcggtacttccgactacagcgataggcggtacctctccgccggcgaggcggccaacttcctgggcacgacggtccgggagctgcaccgcctggtcagggagtcaaaggtccccgtgaccatcgccggcagcgggcagcagaggttcgacatcgcccacctgagggagatgggcgagcgcgcggtcccccggcccccggtcccggagcgcaccgttctcgaggtcaacgggaccaggcaggaggtgctgtgcaggggctcgcagagcatgggcgaactggaggacggcagcgtgcacctggtggtgacgtcgccgccgtacttcgataccaagatgtactccccccggccgctgcggggcgatctgggggacgtccactccgtggacgactggttcgacgagatcggccgggtgtggtcggagtgctacagggtcctccagccggggcggagggccttcatcaatatcatgaacctgccggtccggcagcccgacgggggctatcgcaccctgaacctggtggggaggaccatcgaccggtgcgaggagctgggcttcgtgttcaagcgggacatcgtatggcacaagaccaacggcgtccgcgcccccttcggcacctacccgtacccggggggcatcctgatcaacaacatgcacgagttcatactggagctggagaagcccatccccagagcgctacggccgaagaagtacgcccacgtccctgccgccgataaggaggcctcgcggctggacaaggagttctggctgtccataaagaacagcgacgtgtggctgatggcgccccaggccagcggggaccgccgggaccacatcgcccccttccccgccgagctcccggcgcggctgatacgcgccttcaccttcaaaggcgagacggtcctggatccgttcctgggctccgggaccacgctgctcgccgcggccgccctggggcgcaacggggcggggtacgagatcaacccccacatcgccggttccgcagtggaggcgctgaagaagagagcttga
>Mmc.peg.205
atgatggtgaagaaggccgaggcggatcatgtccccgagatagtggagatatggatggagttgatggatcatcattccaatctcgatccgttcttcacgcggcgagtcgacgggcatgaaaattaccggcgccacctcgaaacgctgttgggttcggatagctcccttatagcggtcgcgatcgaagacggccatgtcatcggttactccgcagcggagatagcgtactatccacccgtgcttgaaagggaaaggtacggcctgataaaggagatggcggtgaggccgtcgttcagaagaaaaggggtcggagagcaaatgctcgcttacctcaacggatggtttgacgatcagggggtcggaaggatagagctccgggtcgtgtccaagaacgtcatgggccgctctttctgggaaaaacatggtttccgagagtataggctcatgctctatcgggatgtcgacggagggtccggccattag
>Mmc.peg.206
atggtgcgggggcggcccgttagcgacaaggccaaggggaacgaaggcccccggttctcgatgccctccaagaatgacaagatggccctggcgcagatatcgttcacatcgatcctcctgctcgtggtcatgctgccgatgaccctgttcataaccggtggtgtcggcggttcgttatcggtcacgatggacgaggaaaaggtcagcatcgatgcacctccgtatggttggggcatcgcctattcggacatagacagctgcgagccgaatgacgggacgttccacgtcagccgcgaattcggactgagcaaccacgaaataatcgcgggtcggctgtacaacgacgaggtagggagctgcaacggtgccatctataaggatacgggcgcttgcgtgctgattaggacgtacgatggaacatactacgtgttcaacgatgcgtccgttgaaggcaccgcctcactgcacgccgaactattgagacatctgccaacgttgtga
>Mmc.peg.207
atgttcttccatagttatatggagcatggaagaataaatctggatgattttgctatcagcggatttgattacttcctaaactccgataaccaccaagaaaagaagaaggaaatatatggcctccttgcaaatctgttcaaatccagttcattagagatcgatactcttgttggtgtggatagaaagggtgcgtggatagttgataatttcttcgctgaatatcccggtttaaaaaaattcaacgtcatctccgatagcgaaatcgacgcgaaaaagagcatggtaagcaagctgagagtattggtttttgatgattctatccatactgcggatacaataaccaacgttatttccaggctgcagagatataaaccaaaaaacataatagttgcttgccttttatcgaatgcaggttccaatgtaataattaataaaaaatatccagatattaagatagtgccatgtaagaccgtatttgaagattttcccaagcagtccgaagactatctggtttgggaattaccctttgtcgatggccttaaggcaaaagacaaccccgattttccgaagctaaaaatcactacgcctgagcaagatctagataagatcgccgactccatatgtaatgcgataaagaatagtgtaaataatgtatcagatatcgaaatagaaaaagtcataaataaggttctttctcgaaacatcaacgtcgaagtcgaagctgatgagtcagtgatagcgtctccatattacaaatttgcgacggtggatgagtcgaaagttagagcattcataacaaagtacgagggccgaacggagattatcgttacgccacttgtcttccctaggttggattcaaatgggtgtgacataattgacacatctccaaatgactgtctttgtaaggccgtgaaattgaaaaagaagaatgatgagatatgcaaattgtgcttaccttactttgtgaacggaatattcttggataggctgaataaaaagatcaacgaaactctaaaggcagacaacatcctcatcgagacaataaagacagagaggcctaagataggccgatttattcggatttcttag
>Mmc.peg.208
atggttgattggtcggtcctgtcaaacgaccttaaaatatgctacgttattcgtgaataccgggaaaaaaaggagggcatctacttcacgaagttagtggaggaactgaaagacgacatgtctcgatccactgtttcgaagaccctgaataagctgtttgaccttggaattatagatggcaactgggagaaggtcaatgacaagtggactaggaccttcaaaatcgcaggagaagctgagtacatcatagacaagatctatgatacgacaaaaaggcctaagaaatccgaataa
>Mmc.peg.208.5
ttgctaattgattcagaacagatggcccgccagatctttccatttattcagagaaatttcagagacctgaccggtcatggcatagtccattcaacttccattatcagttaccttaatctattcatcagcatattaaaagcagaagggcttgaactaagtcgcactgaagttaggttgctatattcagcagcatggttgcacgacattggctatttgacctgcagtgagcggagtgagcattcgagggaatcctgtaggctcctccagatcattgaagaaaattattcattattgggcgatttaaagaactcgatgatgtatcttgtgaaatatcaccaatcgagatatgatctatccgaggtaccaaagaacgccgtacacatacatggggaccaagtacgtttacaatttctctgcgccctatttagactagcagatgcgtgccacatcggagaagatagggctaacaggttggtctactatttgatcgaaggggagataaatcctgaaagtaaaccccattggattggcaacagctctgtcttatcggtggacttcattgtcgaagatgctaagatattgattacagtaacgaacgaaaacgatgcgaaggttcttaccgatggctttatcaaagattttcaaaaactcatgccatttttagctccggcatttccattctattcagtagagatacaaagtgaaacaccgttcgagctggaagggggaagaatctga
>Mmc.peg.209
atgaggtctaagatacagacgctcagcgatgagctgaacgagaacttcaaggagagagaggacgagatcgcagggtccttgctggccatgatatcgggggagcatgtgctgttcatcggcccccccggcacggccaagagcctgctggctagggagatgtgcaaggccatcgaggaggggaacttcttctactatctcctcacccgcttcaccactcccgacgagatcttcgggccgctgtccctcagctccctccaggaggacgtgttcagccgcaagatcgagggatacctccccaccgccaacgtctccttcctggacgagatcttcaaggccaattcgtccatcctcaactccctgctcaccatcctcaacgagagaaagtaccacaacggctccgagctggtgaccgtgccgctgtactccgtgttcggcgcgtccaacgagctgccggaggagaacgagagcctggaggccctgtacgaccgcttcctgttccgttactacgtcggctacgtccaggacgagaccaacttcctggacctcatcctggggcatgccgagaacttcgcgccctccaccaagctgaacatcgccgagctggacgtcctgcaggagagggcggaggcggtcccggtgggcgaggacgtgctcgacgccctggtgggccttcgcaaagagttccgttccatgggggtgagcgtttcggaccgccgctggaagaagttcgtgcgcgtcctccgcgtggccgcggccgccctggaccgcgagaacgtggacaagaccatgctgccgctgctgcagcacatgacctggaacaagccggaggagaaggccaccatacgcaagctgctcctggaaatgacggtgtccggcggggtcgacctggagaggaccaagaaggacctccaggacctgcacgcctccgcggccctgtccaggaactacatcctgccggagaaggttacctgctacagctgcgagcgcgagttcaccgactggaactcgctcagggagcatgggcataacagccccgatcacatctatgtcctcaccggcaaggaggagaagtaccagctgaccaggaacaggaccacccctaagatgtacccgaacttcctggactacttcgagtccaagggaaggccggtggtccgggccctggacgaggacaagaaggccctgtacctccaggaggtggaggacctcgaggacgacctggggttgcttgagacagacctggagaaggaaagggccgagcttcacaaggctctcgtcgagaacatctggctgtctcaccgggaccgcgaggatataatgtccatctacgacggcaaggcggcggtcatgggtgagatgagatcccttctcggggacaccagggatatcgtcaccaccgaggagcgcgtggaataa
>Mmc.peg.210
atggtcgcgtcggcgatggtgcgctggaagaaagcctataacgatgacgcggtgcgcctggtggtggggaggccgcgaaggatcccccgccgcaagcgtgaggagatggcatccatcctggcccaggagctgttcggttcccgcaaggtggtggacgcacgccggcacgccgccaggtacggggctttccacgttgtcctgaggctgctcaaggagaccccggcgtggagcgagatgagggggatggcggccaagagcgacatcatcgccgccatggccctgaggggcgtggtgtccatggtgctggacatcatggaccggaccgtcctccttccttccgataccgaggaggagcgggccatgggcggactgatcgcgctgacggtccacgcctggcagcgccagaccgccatagggagggacgacgtcctccgcgcggtggaggagctggaggccatcgacgccagaggggaggcgaggggcgcgctgagggacctgatgggggacgcgctccgggagggcatggaggagctgcgcagctacctgagcatgctctctatgatggaacagctgctcccccccggagaggacgagatctcggtggaggaggtattcgtggcctacctccgggacgtggacaggatggcccagctgctccagatgagcagccagcttcagaggatcattgacctgatggggcagctggacgtggagttcggggccaagagggagaaggcccagagcttctctactcaagaggcgtatgcgctgggccgctccaaggacgtccagcacgtgcttcccgtggagctgctgaagctcaaggtgcccatcctgcagaccctgttcttctcccagatgctggagggcgagcttcttacctacgagctgaaggggctgaactggtccgccgcccccgagaggcgcaggaaggggccggtggtggccctcatcgacgcgtccggctccatggtgggggagccggagctcctcgccaagtcgctcatcctcatgctggccaggcgcatggcccgggagaagcgcgagatcaaagtgatcctcttcgccgccaacgactggaagttcgagctgaacctctcggacaagaagaagatggcccagaacctcctggacatcgtgtgccggcagttcgagggcgggaccgacttcaactccgccctgcgggtggggctggagaccgtgagggaaaaggagtggaggggcgccgacatactgttcttcaccgacggcatgtcccaggtgtcggaccaggacctggtgggcgagtggctgagcttcaagaagcgcacccagtccaggatatacacgctcatcgtcggctcggaccaggccggggggctggagaaggtctccgaccacacctgggtgctgtcggcggggacctgggacgtggagggcagcccgtccaacatcatcaagctcatcgccgacggctga
>Mmc.peg.211
atgggagcggagacgacctcgccctggctggcccagctcaggcggaccaggccggtgacggagcttcgggagagcgacgccgccgacgttgcgataatcgggggcgggatcgcggggatctccaccgcgtacttcgtcctggagcgcaccgacctcgacgtggtgctgctggagaaggacctggtggccggaggagctacggggcacaatgccggccaggtggtggccgccttcgaggtgccgtaccctgagctcgtggagaggtacggcgccgccctggtggagcagggacttgcggagacgttcgagggctggaagcacctccgggacatgctgaagtatatcgacgcggaagagctgctccaggacgtccagggccatcttgccctctcgtccctggaggacctgcaggggcgattggaggaaggcgctcccgccggcacaaggggccaggtcctgatcgcggacgatatcatcaaggaggtgcccagcatccccaagggcgtgcgcgcggtgacccgggaggggttgctggaagcgttgtggtcgcgcgacccccgctacatcgccgcgatgggaacgagggtggggacgatcaacagcgcggtgctcgccgagaagctggccgagcgcctggcagagcgctacgggaaccgcttccgcatctacgaacgctccgcggcgtcctcggtgcgcctgggggaccgagcggcggtgaaggtcaatggccacgcggtccacgccgggagcgttgtcatgtgcaccaacgggtatccggaacctcgctacgaggcttgtgccttcccggtgggaaagggggcggtgcgcggggtggaagggtacatgatcggcaagtactcctccgccggcagccccggggtcaaggtgttcttccccggcccctccggaaatggaccgtactactacgtcaccaggcggaggttcggggaccgctggctcacctcggcgggagggcccgaccttcagctgcgcccgggggaggggcccgaggacgagagccttcgggacgaggagttctacggcctcatcgaggggttcatggcccgcaccgttcaagggtacgaggggccccgggacgtccagtggaaggggctgatggggtatacgtcccccaacgtgaggctggtgggacaggaccccgggaacggggcgctgtactataacctgggatgcaacgggatcgggatactgacctctgtcgccggcggcctcaggattagcaggttgctggagggcgaggtgctccctccgtccatgttcgacccggcgctgcttatgtcggggaggaaagcatcatcatcatcttcgtcttcggtgcggtag
>Mmc.peg.212
gtgaacgccaggagattcaacgccatatgcatcggtatgatggtgatcgtgaccgtcatagcgatgaccatggtatactacggccccggcggactggcgggcgaggaccggcacatcgatctcagcaagctctcgccgctggcggcggacgcttccgagaaccccttcctgaagtacaacatcaacaccggcctggccgtggcggtcataggcagcttcgggctcatgacggtgggcctggtggtcctgttccaggacggccccgtgctaccgcaccgaagacgaagatga
>Mmc.peg.213
atgaacgcacccccggaccgctggagcgaggtgccggtgagggaggtggacgaccggccgcccaccagcgggctcgagtggagggtccccgccaccatactgacgctggccgcatggctggccttcgtcatcctgtggctgtccttcttcgcctcggacctggacatatatcagaatctggccatggcgctcatctccctagtggtcctgttcggcgcgctgggtgcggtctgggcggggttcggcatgcgcatgagaatgatgtacggccccggccgcgagtggtcccgccccgccggggagcggcgggaaaggtgggcaaggcggatcatctggctgggatgggcggtgttcctagtcctctggctgctgtactatgccgacggcttcacgggattccagaacctcgcggtgctgatagcctccctgctggtggccggcgccctgtccgcggcggtccgcgcggcgtggtcccgctga
>Mmc.peg.214
atgagccctgtcaggaacatcagcacggagcagatgaaggaggccgccaaggaggacaagtgcaccatcctggacgtccgggagaaagtggacttcgaggcggagcacgtgcccctcgccatcaacatgcccatcgatgagccggacgaggacgtgaaggacctagacaaagacaagaccctgatcgtgtactgccgggccggcggggagagcaggaaggtggcccaggacctctcggagcaggggttcaaggacgtccgggtcctggagggcgggttcatgggatggaagaggggcgtgcaaaaggagttcatgaaatga
>Mmc.peg.215
atgatccacatcatcaagcgtgttcacggccttaacggcagtcccgtcatcctgggcatatccaatctctcgcataatgtctgggaagttcaatcggtgcatgcccttcaaaaagacataagatgcgtgaaggctcattgcatatga
>Mmc.peg.216
atgatggatgaggagctcaggaagctttctgagatcagggcgacaacggtctttgtcatgggatgttcaggctctgtcggatcttattggttctccctttatgagaatgggataacgaaacgcaagttcgcggcatatgagggggaaatcgaggagaacaagggcacccagttgaccgtcgaaaggggaaaagataacgaatggatgactgacgaagaaggaatgattggggtcactgcagcggtgacgggaatagatgcatacagcatacctgactttgttagagaatccaagatgctcgttggaaaattcgttgagaagtaa
>Mmc.peg.217
atggccgtccttcgttccatcaccatgcgcaactaccgaagatatcagggcgaggtcgagctggagctcggggacgacgtgacggtcatatcgatgcccctggggaatgggaagaccactgtcctggaagcgataacatggtgcctcttcgggagcggggccgctgacacttcagagatcgccaatgcccaggagatgtgccggggcggtgccgaggtcatggttgctttggggttcgaggggggcgctcgcctggagaggtccgcctcctgccccgcggatggcggggcggaagcacagaacatcaggtggtccctggtcgaccagaacggcaaggcggcccaaggaaggcccaacgacgaggacgagttcatcgacctccaggaggagctgttccccaacgcctgcgcgtactccaacctagtcagcggacccggcctcatgggcggctccggcaggatcgagaaggcggtgatggccagcggcgagtggtgctgcaccgacctgccgctcagagcgggggcgcaggccaccgcactgttcttcgaggcctgcccgagctcgatgatcgacctggtggcctacgaccccatagggcggccggaggtggggatcgaccctggcggggaggtggaggcccaggaggtccagatggccctgctcgcccactccctcggattcatcaaggcccatgaccgggacggcaactgccccatcttcctcgacgatccctttcatggcatgggcgccgagctcaagggacgcgcgcttcgggccatgctgaacttctttgaggggcgccaggtcatcttcctattatccgacccctcagaggtggaggccctccgcgccgccggggcggtggacaaggagctggagatctggggctga
>Mmc.peg.218
ttgaagaggaaggcaagggctgagggggaggcgttcgttcctgtcctggagcgggacggcctccgcctcgggctcatcgcagctcatcgccaagggagggtcatgctctgcatcgaggcgttgctgatattgctgcccacgggatcgccggtagaccgcctggagcttgaggccaaggtcggatggctatgccgctgggtagagatggggtatacgctccagcacttcgacggcgagtgggtggtggcgatcaagcgttcgaacgatgacgacgtgcaggcagagctggataggctgctcggcacgctcggtgaaggaatttaa
>Mmc.peg.219
atgaaggacggccttattgttggggcggcggtaggcgccgtgagcgccgtcgcggtgatggccatagggcctcacttgactgacgtatctggcaatgtggcgggctgggcgggcaagtgggccctgatctcggtggtgttcggcgtgttcgccgcgatcgcgtacggcgcgctgtcccagcaatgggactggggaccgcagcatttcctggtcctggcggccgggctggccgtcgcgctgacggcgatggagttcctgccgatatacggtggcggctttgcccccaactggcagctgtacacggtgctgaacttcgtctacgccctggggttcgggtacctgatccccctgctgcactag
>Mmc.peg.220
atggacgacgtggacgtccgcctgtgcggcatgctcattctcgactcccgcatctcctaccgggacctctcggaccggctgggcctcagcattcaggcggtccaccggcgcatccaggtgcttcaggcgcacgatgtcatcaggggattcaccgcctctctttcgttcagctacctcaatgcggcggtggcgtacatcttcgggacatcagaggccaagagcatggaccaggtcgtgcaggccctctccctcgacgaccgcacctacattgtagtggtcaccgggcggaaccgcctatccatcggggcggtgctgcgagatcactccgatctcgatgattacgtggggtttgttaaaagggaggcgaagctgaccgacctggccatcggactgatgtccatgacccgggtaggggcggacaggaccgccgcagcggaccgggaggcctcgctgaccccgttggactaccgtatcgtccgtaccctgaaggacgattccaggcagcctgtggaggacatcgcctccgagcttcacgtctccgccgccactgcccgcaggaggctttccaggctcattgacatcggggccatcagcactaccatcgactggcatccctcggcgtcgggggagatcgtggcgcagctgcacatccgtatgaatcagggagcggaccggtccaaggtcatcaacgacctggccggaaagagcgacggccgcatcatctcggttatcacgttcagcaacctcccggacttcatcttcctggtggtctgggcccctactctaaagggcatcgacgagatcaccggcatcgtccgggacgaggggggtgtggactcggtgttccccgacatcatcatctcggagcaccgattcgatacgtgggtcgataggctggtggccgagagggcggccagcggaagcgttctgaaggattatcaacagagtcgttga
>Mmc.peg.221
atggtccgcgacgagtcaccgtcatcaccgtggtatgatgtccgggggaggaaggtcgtcgacaacatcagccggccgttcgacgaaggcttcggcaccgacgaggaggtcccgaggtcgtaccaggcccccgacccctccccgccgccctggcggccatcccgccggccatgggtgaagagcacccccctggccgtcatactggccatcctggtgcccggactgggccacgtgtacctgcgcaggttcgtccagggcgcggccatattcctcatcgtggccgtcctcctgttcttcttctggctcatcgtcccggccgtgatcgcggcctttgtctgggcgtggcaggtctacgacgcctggaggacctccaaggaatacaaccgcagggtcgtggacacggggggccggccatggtga
>Mmc.peg.222
atgaacgagaagaggatagaggacaggcagctggcgttcctggtcgacggggacaacgcttccgcaacgcacatcgaggacatgctcgccgaggcctccaagtacggctcggtcatcatccgccgcgtgtacggcaactggaccgccggtgggcaggtcaacacctggaagaccaagctcaaggagtacgccctgaccccctaccagcagttccccaacatatccaatcgccacgtgaccaagaacgccacggacatcgcgctcatcatcgatgccatggacatactccatgacggcatcgtcaagggattcgtcatcgtctccagcgattctgactacacttccctggcgattaagatcagggagcacgggctcttcgtgatcggcatcggcaagaaggaaacgcacgactccttccggcgcgcctgcgacgtgttcgtgtccaccgagaacctgggcaagggcgtggaggaggaagaggacagggaagctccgacccccaaggcccacccccgccccaggaaggtgccgcgcgacgccatggacatactgaacaaggcgttcgactacgccgtcaacgacgacggccgcgcgctcaacggcgatatcggcgccgccctgaggaggctggaccccgccttcgacaccaggagctacgggaagccctccctgctcaacctcatcgaggagctggacgacgtgttcgaggtggagcgctccgaccatggcgccatattcgtgcgcagggccggggacaagaagctctcccccacgccgtcggggccgtgccccgctcccgagcgcagggagggcgaggccgccccggcgccggagcgctcggagggacgtaccgccctggacgccctgcccctgctgaatcaggcctacgaggccgccgaaaagaaccgcgatggcaccgtggacacgttcaggttgttcaaggtcgcccgcaagatcgaccccagcttcgacagcgcgaagtacgggaaggagaaaatatcgcacctgctggaggcccttccctcccatttcaccctgctgcgcaggggcaagaacatgctggtccagaaggtccagagggtcgagccagaggaactgctccctactcccgagcccatgccggcggaggagcccgcgccggagccggaggcccggcccgagccgatggtccccatacgcagccagatcgacgtgctcaagataatcaccgccgccttcgacgccgtggtcaaggacgacgggaccgcgttcttgcctcagatctccaaggaggtcaagaggctcgccccggacctggacttcaaggactacgggaagaagggggtgagggagttcatcgaggagttcgacgacatcttcaccatcaccaagaacgggcgcaacgtgtacgtgagcaggcggaaggggaagcggcagtcccgccccatcagcgagcttgttcggtga
>Mmc.peg.223
atggacgaccgtcggaaggcgggtttcctcatcttcatcggtggggccatttttttgctggggctgcacatggccgagatactgtatcctggctacagtgtcagccagaactacatcagcgaccttggggtgggcccggagccgtccgcaatgctgttcaacggctcgctgttcctgttcgggctcctggggctgacaggttcctacttcctatggcgagatggcgccgaccgagtggtgccggtgctgctggccatttccagcataggggccatgggagtggggatattccacgagtacgtggtcgcctaccacaacacctcggccctcctggcgttcctgttcgccgctctgaccgcgctgctctcctaccgcctggtgggaaggccgctgggatacctgtccgcggccctcgggctgatgagcatgggggcgatcgtgttcgcgaacctgggctacgatctgggcctcggggtcggagggatagagcgcatgatcctctatcccgcgttcatctggatgatcggcctgggggcgctgctggccagcagggtatgcgtcacggggagcgccgtcaccgaacaagctcgctga
>Mmc.peg.224
atggacaatgggcacaaggccgggctcctccttctggcgggaggggcgctgttcctcctggggatccacgttgccgaagcgctgtacccggggtacagcgtgagcgggaacaagataagcgatctggggacgggcccggcggccccctccctgatcttcaactcctcggtgttcctgttcgggctcctgggggcgctggccgccctcctcctgcggcgggacgccccggaccgcaagctggcgtgcgcgctggcgttctccggcatcggggcgatgggggtgggagtgttcccttcgagcgtgggcgccccccacacgatctcggcattcctggcgttcttcttcggggccctggtggcggtgctctcgtaccctcgcgcaggaaagccgctgggatacctggcgggggcgctggggatcacgagcctggcggccctggccctcttcgccgccgacatatacctggggctgggggcgggagggatggagcgcatggtcctctaccccgtcctgacctggacggtggcgctgggagggctgctggccggccgctccggggacgcgccggaggagcgcgggacccggcgggcccgggacgatgaatatataccacctcggcaggaataa
>Mmc.peg.225
atgttcaaggtcagaatagaggacctgaccgatctggtgttcgggctcgccctgtccataggagccatagccctcatcaaccgttccgaggacgacatctccgacgtactcaccggcctgttctggttcaccttcagcttcctcatcctcatctcggtgtggatctcgtactcgcgcatcatctcccgcctcaagatcgaatcgccccggctgctggtcctcaacgtggccctccttctcctggtggccatcgagccgtacctgctgaacgtcatggccttcgacgtcaactcccagaactatcccgaactgctgaacggggcctccacgctgtacgcgctggacctgggagggatatggctcatcatggccggcttcaatcagcaggccttccgccagggagtggaggggcgcgaggccttcgtggccgcccgcaattcccgcctgatcgacgcggccatcttcctcgcctccgccctcccggtcttctggaccctggccctgttcgacctgccggtgcgcttcctcatctggtacgtgtccatccccctgggggtgatcgggcacgggtacctggtcaggcgggcccgcgagaggtatggcggagaagatgacggagcgtga
>Mmc.peg.226
atggcgggcgtgcccattcaggaccagaggcagaaggggctcatgtggaggtcggtcctcaccatcgtggcctccttcgcctggctggtcttcatcgtgatctggctctatttcttcaccggcgacctgagctcaagccagaacctggcggtgatgctggtctcggtgctcatcctcctggccgtgctgatagtggcatgggtcacctgggggatcaagtacccgaggccgcagatgccccagggttacgggtactaccttcccaacccgaagaagaagtccgtcatcggcggcctcaccggcatcatctggctgacgttcatggtgatctggctattcttcttcgcctccgacttcacgctgtaccagaacctcggcgcggtgctcgcttccgcgctcatagtgttcggcgcggggtgggcgatatcgatgctggtgcgatga
>Mmc.peg.227
ttggacgactatgtcatagtccgggagggacggaccgtcggctcgatgggcgtgagcgagaggggggtctgcatagtcggcgggcccggcaccgatgacatggggcggctggcgaaatgcctgggaacgatccccggcaccatctggaagcgtaacggctccctggtggtggacctgctgaggccccggagcaccccgggggcggtcctaaggctggtccgcagggaggtcgagaggggcggcttcgtcctgcggggaaggtcgaccaggcgctga
>Mmc.peg.228
atggagcgcatacagatgagctacggcatatccatcgacgttggcaccagcggcaccaggatgcacgctgtcgacctgagcgacaataagatcgtatcgaccgccatcaccgtccgccaccccgttccgggcgcgaacgtgatggaccacttgacattctgcatccaagttgacaggggcatagcacaccggctgctgatagatacgtccaacaagctgatgaagatgctggagatcgacctgaacaaggtagagagggtcgcgatatgcggcaaccccatccagctgtcgatgttccagaacatggagatacgggacctcgcgttcgctggcgagcaggccctcaagtcgagaggcgtggtgccgcaaaggcgggacgcccgcgtgatcgacgccgtcgatctgggcctggagcttccggacaaggtgcaggtcatgatccctccggccatacgccatgagatcggcgccgacgcgctggccatgatgtaccagaccaagctcctcgagcagaaggagaacattctggtgaccgactacggcaccaacgccgaaatggcgcttaaggtcggcgatgagatcctcaccggctcggcggccgccggtccggccattgaggggcagtccatcaaggcgggcatgctcgcctcccccggcgccatcagcgacgtcaactccgacgggtactggagatgcaccgtccttgacgacgccatcaccgctcagaacggggacttgatcgagccgaacaccggcagcgtggtggagcccggaccgatgcacggacgtgccctgggagtaacgggaacgggggtcatcgccgccatcgccgtggccatggaatacggcctcatcaagtggccccacatcaccaccgcggacaacatgctgcatctgcaggacgggatcactctcaccgagcacgatgtcctggaggccgccaagacctttggggccatgagggccggccacttcaccctgcttgagcatgccggcctcatgttcgatcagctcgacgtcatgtacatgagcggagcgtccgggacctacgtcgacgcgctgaaagctcagcgcgtgggcctccttccccccacgcccaagaagatctaccagttcggcaacacctcgctggccatggcgacggacctggttaaggaccccgagctactcgatcacctccagacactggcgaactcgatacgcgccaaccatgtgatgttcgccagcgacccgatattcgagaaggtgttcgttcaggagctggcgtactggcaggaaggtatgcccatggacatgtacaacatgatgctggagatggcggagatccagcccctcccttcggagatcaggccggccgaggtcatcagggtggtcaagagggacattccggacctggggtcgaaggggctcaaggtcctgagggacatcggggtgcatctcagcggctccttcgagggctgcatcggctgcgaggcgtgcgtgaaggagtgccccgagcatgccctaaaggtgtcgcaggcaggggacgggttcgagcttgaagtgtcctcggacctgtgcaatgggacggcatgcatgaggtgcgagcgcgcctgccccgagaaggtctaccggttcaacgagctgcacaagggcctggtgaacgccgggtga
>Mmc.peg.229
atgtcgaccacgggcaacacccagatgatcgccgactccattttcgaggcggtccctggcaaaaaggagatcaagccaatggatgaagtgaagaacctcgacggctacgacctggtattcgtggggttcccggtaaactcgggcggggcgcccaagaaggcccaggagttccttaaggacaaggccgcaggaaagaagatagcgttgttcgtcacccatgccatgtccccggaggctcccccgctgcagggcataattaataactgccgggccgccgcagaaggcgcgaacctggcgggcttcttcagctgccagggcgtactggacaaggacctcgccaccaagctgatgagctcgcccgaccctgccatgaggatgttcggggagcagcgccacctgaccacgggacaccccgacgccgccgaccgctccagggcgcgcgcgttcgccaaggagatcgcgtccgggaacgagtga
>Mmc.peg.230
gtggaaagcgattcattggaaaagcgattggaggacctggagcaggatttcgacgcgctgcgcgccgccaccatcgcttccaaggagagagagtaccggaagctggtgctgaagcaggtccaggaggtgttcgacgagttcagcaagaacgaggtcgtggaccgcatcgaatgcatggacaacatctacgactgctccaagcggaagttctgcaagaaccagatgcagagcaaggtggaagctatcagcctggcttacatgagtggagactacgatcgagccatatcgatgctcgacgagatagagaatggggtccgggggctcggttcggactgcgaatctggacaatgccaaaaatatgtgctcgtgctcatctcggagatcaggaccgtgctgaccctggccatcaggatagagaagaaggccggggagctgccgccgaatgtcgtgcctacgcaagcctctcccctggactcggtcacagcgtcagaggccctggcaccgctggcccaccccgcccggctggacatactggcccatctggagaacggggagatgggcttttccgagctcagcaaggagctgggcatgaagaccgggcacctgcagttccatcttaagaccctggagaaaggagggtacgtgagaaaggaccgcaagggcgggaaatatcgcatatccctgcaaggcgtcaccgcgctggatgggctgaggggcttcatgtacaacctggtgcgggtctga
>Mmc.peg.231
atgatcgtcaccgactctctcagaatgggctccagggtgcgcctcggcgggggttcggagatgccggtcctggggttcggcacctggaagctcgccggggggacctgcgcaagggcggtgcgcgaggccgtggaggccggctaccgccttatcgacaccgccagcatgtacaataacgaagaggatgtcggggagggcatcaggcagagcgggatcgacccagaggagctgttcgtcaccaccaagctgtggagcaatgagcacggctacgagaacgccatgcgggcctgccaccgcagcctggggaagctgggcctggaccgcgtcgacctgtaccttatccactggcccgggggcaggaacctggacacctggaaggccatgatccggttgatggaagatgaggctgtgggagccataggggtgagcaacttcagcctggagcaggtagacgagctgaccgcggggaccggagtgaccccggaagtggaccaggtggagttcaatccggagaacagcgacgatgctctgctggccgggtgcaggtcccgcgggatcgtgctggaggcgtacagccccctgcgggggaccgacctgagggatgctgccataagcgagatcgcgcgccggcattcccggaccgcggcccagacggtcctgcgctgggtgctgcagaagggggcggtgcctatcgtgaagacatcgcaccgcgacaggatgctggagaacgccgagctgttcgacttctccctgaccccggaagagatgggggccatagacaaagtgggcagattttga
>Mmc.peg.232
ttgagcggcctggacgatacgttcttgcagaggcttcggtgcgcctacttcgttttcgtcagcaccggactgagggatgaccatgccgaggagcgctcggcgtggacctcggccgcggaggagctgcgggagaccgtatcggacttcctggagcggaaggtcaacttcggcacagtgaagtaccgcatggaccaggcggggacgggggactccttcgcctttccctcccgcgcggtgtcgcaggccatgagcgacctggccctgggcgtttcggtggacgatctggagccggcgctgcggagggccttcgagctgccggaggacctgggggaggccaaggggaggctgctggacttcgaggccttcgcggaggaccaggtggaaaggggcgatctgaagcgccctcaggcccgcccggagaggtggcccgagctgctctcgacggtgtggcacatccaggaccccgctggctggcccgcggcgagctccgcagcgtcgaggttcctgatcgagaacgatctcgtcgaaccgctggaaccggcccaggactacgccgacctggcggcggtaatgcgcgacctctccgacgccctggacctggacctgcccacgctggacatcctgttcgcctccgtcctgagcggcgagctggagatgcccgaaaacggggactgcttcgaggccaccatgagatgggcgggatcgctggacctcgccgggcaggccgatgcggccatcgaggcgtacgagatcgctctgtccatcaggcccggtacggccagggcgctggagcgcaaggccgagctgtaccaggccaagggacttgtgatgctggccatcggcgaggcggaggcgctcgtcgagctggggccaagggacctccaccaccaccgcaggctcctcgccctgtaccaccagcagaagatggtgcgcgagtacaacatcgaggtccgccggtacaagacgctgatggcctcgaaacaagaatga
>Mmc.peg.233
atgaagcaacaggagaaggcggtcctggacaccgtggccggacggcgggccgcgcagctgcagaagcaggaccccgccgtcaaggcgagctatgtcctggatgacgtgctcccccgcggcgtggtgaagagcgagagggacgggaagatcgtggacctcgagttcctggaatcggcggccaccgccggggaggtcgcgaacctcgaggactatgtgttcgcggccaacgagttcggcgccgtcaccgtgcacctgccggaggagaaataccggaaggacctggcggcctccatactgggcaccattcaggacagcatccgcaccggcggggccaatggcgagttccgcttcgccgggtatgtgtacgacataatggggaacttcaaaagggtcaggtaa
>Mmc.peg.234
atgatgacagacctgaggtccgaggtcctggcgaagtgcgctcacttggacatccccatggtggggttcgcgccggcggagcggtgggacgaggcatccgagctcgaggtccctgcggagttccggccccggtccatctttccggaagcgaggtcggtcgtcgtgatcggcatcccggtgcacctgccggtgctggagaccaccccgtccatctggtaccacgagctgtacggcacggtcaaccgcctgctggaccaggacgcctaccgcatcgcgaccatgctcaacgagcaggggcatccatcggtgtcggtcccccgggacgggtacggcgggttgagcgtcctaaaagaacgcccgatggcgttcttctcgcaccgccacgccgcgtactacgccggcctgggcaccttcggggtgaacaacatgctgctgacgccgcggtacgggcccagagtgcggttcacttccatattcacctccgcggagctgccggcggacccagtcatgaaagaagatgtgtgcatccgatgcatgcgctgcacccgcgcctgtccggtcggggccctctcggatggcgagtaccccgaggcgctgacggacaaggccgcctgcgtctcccagcacgaggagctgtacaagaggcacgtgtcgccgtgcggcatctgcatcaaggtatgcccggtcggccgggacaggaagcacttcgccaggaccgatgccgctctgtactccgaccgcgagggacacgagcgatatcaccgggcatgggagcacgtccggagatatggcggcaagtaa
>Mmc.peg.235
ttgcagggcgaggcggcgaggaaggcgagggcggaagagcagtaccgcctggggctggacctcgagaacatggggaagatcgacgacgccatcatcgcgtacatccgcgccctgaccgttctcccggagctgggggaggcacatctgcgcctcgcggacatctattccaagagagggaacccccggaaggcggagcaccacagcgccctggccaagagggggcggagcgcttcaccccccgccccgatcgcctcaccggccccgccggcgagcaggccggccttcgttccgctgccccggagggcctcgcgcccgagggagctgcccgacaagctgccttcggtgctctccggcacgctggatccgcccagccaagaatctgaggatgagcaggaggaccggcgggtgctcgccatgctcccccttaccggggacaacttcttcgggcggttcagcgggctgagggagatccagcggaagtcgatacccgcgataatggagggcggggacgtgatggttctctcgtccaccgccagcggaaagaccgaggcggtgttcgctcccttgacggagatgatgatctcagagggctggaagggattgtcggtagtgtacatctcccccaccagggcgctgatatcggacatccggcagaggctggaggacatcctgctgcctctcggcgtcagggtggcccagagggacggggacgtcaaggacctcaacgagagcgatccgcagaacgtcatcgtgaccacgccggagtcgctggactcgatgatgtgctggaagcgccgccagctcaagaacgtgaaggcagtggtgctggacgaggtgcacatgatcgacagcacctaccgaggcgaccagaccagggcgcttctgcggaggatgcgcatggagctgggcctgcggttccgcgtgtacgccctgaccgccacgctggggaggccggacaaggtggcggcgaaatacatggactcgccgaagctggtgcaggccgggggaggccgggggctggaataccacatcgtgcccgagctggagaacgcgctgttctgggcgaggcagaagaaggcctccaaggtcctggtgttctgcaataccccccgggaggccgaggaggtcatcaacaacacgctgcgcttccactatcctcccgaggtcctcagggtgcaccacggtaagctggagaaggagaggagaaaggaggcggaagcgctgctaaaggagggcgagagggcggtgtgcgcatgcacctccacgctggaggtgggggtggacatcggcgacatcgacctggtgatcctgcactccctcccccgctccgtctcgtccctggcgcagcgcatcgggcgctccaaccgccggggggaccgcatctccgtggtggcggtaggaaagggaggcaccatgctctactacgagagggtcttcaagtccatcctcagcggcaagttcgaggcgccggagatggagttcgacccgtcggtggcggtgcagcaggtgctgtcctcgctggtcggcgggccgcgcagcgaggggttcttcgaggacctgttcgacgggctgtgcgccaaggacgatgtggcgtcgatcctcgcctccctccgctcgggcgggtacgtgcgcgaggagggcgggaggctgttcgcggacaggggctgcctggacctgggccccaaggtgtactccaacatcgccggcttcgagagcatcctggtggtggaggaaggttcgggaacgccgatcggccaggtggacctgccggtggacaacatcttcgttctttccgggcaggcatggatcgtcaaggagaggctggaggacatggtcgtggtggagagagcggaccgcagcaccaccatcgccaagttcgcttcctacgagcgcaagggggcgttccaccccctgctcccggcggatatcagggagaggcaggagaagagggccaaggagagcaaacgcgaataa
>Mmc.peg.236
atggcatcgctctccctcacaagcaccgtcgagctttccaacggcgtgcgcatgccctccctgggcgtaggagtgttcaaggtacctaaccgggaggcttaccagaacgtacttgacgctctcgatctcggctaccggcacatcgacaccgccgcatattatcagaacgaggacgcggtgggccgggcggtggcgaacagcggggtgccgcgagaagatgttttcatcaccaccaaggtgtggaactccgaccaggggtacgatgaggccctggccgcgttcgacaggagcctggagctgctgagaacggactacgtggacctgtacctcatccactggcccaagagcgacaagcgcctggaaacctggagggcgctggagaagctgcttgacgatggtcgggcccgagcgatcggggtgagcaactacctgatccgtcatctggacgaggtgatcgccaattccgaggtggtgccgatggtggaccaggtggagttctcccccttcctctaccagaaggagctgctggagtactgccggtccaacaacatcgtcctggaggcctacagccccctgaccagggggaagaagctgggcgacccccgcgtggtcgccgtcgcggagaggtacggccgcaccgccgcccaggtgatgatccgatgggtgctgcagaagggcatggtggcgataccgaagtcggtgcaccgggagaggctcgccgagaacgccgcggtgttcgatttcaccatctccgagggggacatggccgagctcgactccctcaacgaggactaccacaccacctggaacccctcggacataccctga
>Mmc.peg.237
atgtcgcgcaaagggataaacagttttcttgacccgtccgacggggccggaggccccccgcgctccgctctatgctatccgtggttaccgttacatactgctatgcaataccggccgtacggcatacgacggacctcgcatccgttaacggccctccgcagaggactggccaattgttaa
>Mmc.peg.238
atgtggggcgtgttcgctggcggaatggccatcggtgcgctgaaggcgcctagggcggtgctgttcctgctggccgggctgtccctgctgttcttcctgctcgccgccgcccagttcaccgggagtgccgacatcctcaagatcgccggcatctggggcatcatcgacggtttctccggcgtgtatatctccctggccctcgtgatcaacgagtccatgggccgcgagatcatacccctgttcgcccccaaggccgccaaggccgcggcttga
>Mmc.peg.239
ttgaccagcgagcacgaggtggacaaccagctcgaggcggagaagaacaggccttatctgggcacccgagatgacttcacgaggccgtcggacgactgcagtgagcatcagtacatcgggatctgcttgaacaaggacgtatacgccgatcaggaacagttcgtgggcagatcggactggaacgcccagagcagccgggcccccgagaggcagtacatcggcacctcgggcgacttcgacagccagagcggccggggcaacataaagcagtacgtgggtgccagggacgatttctcccggccggacgacgcctgccaggaaaagcagttcctcgggacgtgctccgccacgccgggcgaggcgccggcggtgaagtgccccgtatgcgggcagcagctgaccggagtgagcgatcaggagctgtcggacaacctgtgcgggcacttcgaagcgaagcacatagtcagatga
>Mmc.peg.240
gtggagaggagggaagtagctcctccccccagaaggacccccggacggagaagggctctgtgggccattttggcggccgccgtgatcatcatagcagcagccattgcggccttggccctgaacaaccaggactggctcaacgggggagggtcggagggtgagatcaccgagacccccctggcggtcaacagccccgtagcgatgaaccagagcgcggccaacgtgtcgctgtccgctgcgtatcctggacagggacagctgggcagctacaccttcgtgcggggtgaatcgagcgcgttccaggtggtgagcacgccggtcaacggataccagggcccggtgctcaccaaggtgttcgtccagagggagcctggcgggatcaaccaggagggcatagagcacaacttcggtaacaacaactctgtgcactggacgttcaactacatcaacgggacccattacggcgcatcggacataggtccggtctggcagagcgatggatcgagcacgcaccgggacgacgtgaacctgatcttcaaccgtaccggcacctacaacgtgacgttccagtcgttcaaccccgagaccggcaaggcgctctcccagcctctgagcatcagcccgatcaatgtcccggagaacggaacgctgacggtgaagaccatagggaacggtacgcgcgagggtgcttactacgcggtacagaccaacatcaccaatgattggaacctccgccgcgacgtgaacgcctcggggctggtagtctacagcaagaccgctgcggcggtcccggaccctgagatgacctcgttcaagtctcagagcctggacatcggacagtccacgcagttcactgcgtactacaagatcgccgatgacccaaccctgatggagtaccgcgaccagaaaagcgggcaggtgatacaggtaccgttcaacgccaccgcagcaaagtag
>Mmc.peg.241
gtgaccgcgggcctatgcgtgctggtgggccaggtgctggcgctgggcgcgttcccgtcggcaggggaggcgttcctgggcttcctggtcggctttcttgtgtccggctcagcgatgatatccaatgactacttcgacctcgaggtcgaccgggtcaaccatcccggaaggccgctcccttccggcagggtcaccgtccatgagctggcggccctggcgatagcgttctcggtcctcggcctgctctccgcggcactgcttggccttcctgccctcgctctcgccctgggcatatgggccctgggcctgctgtataactggaggttcaaggagagcgggctgcccggcaacctgatggtggccacctcggtggcctcgaccttcgtgttcgggggcgtggcggtgggagcggtgaacggggcggtgctgtccttcgccgccctggccttcgtgttcgacctggcggaggagatcgccgccggggccatggacctgaagggcgacgaaaagaggaaggtcaggaccctggccaggctgagggggaaaagtttcgccctccgcgtctccggcgcgctgttcgctatgttcatcgccctgagcttcctgcccttcgtgatgggctggctcggcgtagtttacctggtcctcatcgtcatcgccgatgcggggctggcttatctcgccctcaggctgatgaggagtgagactcctgaagagggaagggggaggatgcgccagctgtacctctcgctcggcctcttcatagtcgcgttcatcgtcagcaggctgctttga
>Mmc.peg.242
atgaggatcggcatactggcatgcgagatactgaagaaggagatagagcagctgaccgcgggggacccagaggtcgttcaccgggagtacctggagttcttccttcatgacgagccggagaagctcagggagatggtcctcggcaggatcgactcgctgataggcaagatcgacgtgctgttcctcggctacgcgcactgccagaccttcaacggcctacccggccatgtgcccatgcccaccgtcatgctggaagtggacgactgcgtcgccgccatgctggggccgttcgagtactgcaagcagaaggaagtttgcgccggcacctggttctcctccccagggtgggcggagaagggcatggacgccgtggtcaaggagcttcatatcagccaggacctcctggaccagggcatggatggcatgtacttcgccaaaataatgttccagggctactcccggtgcctgttcatcgacacgggggtaggggaccgggagcgctacgaggccatgtccaaggacttcgcggagcagctcagcctgaggcacgagagcgttgctcacagccccagggtgatagcggaggcctgggagcggacaaagaagacggctcgcgagctggcgtaa
>Mmc.peg.244
atggcagcggccaagcccattgatatctttgaaacgtacgaacgttccaggaagggacagaagctcgccgagagcgagtgggactaccaggtcatcccccagaacctcgcgaagctaaaggagaaatacaaaatcaagttcggcaaggagatcatccctgaggacaaggacctcaaggaccgcctgttccaggccggcctggagatgctggtcacctccggagtttataaccaggacctcggcaggatcatcaaggtgaccgaggaagaggtctgggaagggatcaagaagacccctaagttccttcacaccggcgagggcagggacatggcccgcttctacccgaggaagggcaactcctccgtgaagcccatgatccagggcggccctaccggcgcccccgtgagcgaggatatcttcatccaggtgatgcagtcctacgcccaggaggccaccgtcgacattctcgtcaacggcgtcatggccaccatcgagggccaccccgcgaagaccaacactccctgggagatccgcgccaccatggccgagctcagggcggtgaaggaggcgcgcatccgcgccggaagaccgaacctcggcatatagggcccggagaccccgctgtccgcagcgggacgtctcgtcagtgatagcccgtacgccatgaggagctgtgagcaccacgaggtatctcagctcaacgagctcaagatagacatggccgcgctcaacatgatcgccggctggaccgccaacggtgacactatcatggtggagcagatgcccatcttcggcggatatactggtggagttgaggagaccgctatctgcgacgtggccaccaccctgtcctcgttcgccctgttcagcgggaacttccacctggacggaccgatccacatcaggtggggcataacgacggctagggaaacgctccagatcgccgcccacgctgccgccgcggtcgacgcgaacaccgacctgctgctggccaaccagtactaccccgcggccggtccgtgcaccgagatgtgcctgctggagaccgccgctcaggccattagcgacactgccagcggccgcgagctgctgtccggttccgccgccgccaagggcgtggtccaggactacaccaccggtatggaggctagaataatgggcgaggccgccatggccaccgccggcatgaaggtctccaaggtcaacgagatcatagaggcccttataagctcctatgagaaggactatgccaaggcgcccaagggcaagagcttccgcgaatgctacgacgttctgaccgtcaagccgaccaacgagtacctgaaggtctacgataacgcggtcgccaagctaagggagctaggcctggagatccggtaa
>Mmc.peg.246
atggcaaataaggacgagattctagccactcttaaaaagtcaatagagacttggaacatcgaacttgccaagaaatcggcaaatgaagcactcgcagccgggatctcgccggccgaggccgttgagaacggcctgggaaagggcatggagacaatcagcgttctcttcgacgaggccaagatctacctgccccaggttctggcggcggccacggccatggaagcggccctgaaaatcttcgagccccacctgaaggggtccgcgctggcgaccaaggggaccgtcgtcctcggcacggtccagggcgacattcacgagatcggcaagaacgtggtcgcggctatgttgaccggcgcaggctacaaggtcatcgacctcggcaaggatgtctccgtcgagaagttcgttgacactgtaagggataacaacgcccaagtggtcggcgcttcggccctcatgaccaccacggtcaccatacagaaggagatcgtcgaggcgatcaaggaggacgatgtccccgtgaagaccatcttcggcggcgctccctgcaaccaggaatgggtcgccagcatcggcggcgacgcctactgcgagtccggcgcggaagccgccgcgatggtcggcaagctcattaaggggtga
>Mmc.peg.248
atggttaaacactactatccagggaggcaacgctttgaaggtgccggtctggaactcttcgccgaagagggtttaagggccattgactacgctaccatggatgttttgcagaaccccggtatccaggtatcggatcccgaggccctgcagatattcaaggaagcaggctgcgaagtcgatgagcagacctctgtggtcaagatcccggaatacctggtaagacgcgctttgagcactgcgccctctaagtacaccatgtacggtagggaaaagaagaataaagtggagatagagcaccttggcaaggtccattggacctgcttcggtaccggcatcaagatgtgcaactacatcgcccccggccagtacaagaccgtggactccaccgacaaggacctggccgcgaccgccaagctggtggactgggctgagaacatcgattactactcacttgctgtatcggcgagggactgggccggaaagggcaaggaagacgttcacgagatgtacacctcggtcatgaacacctccaagcacttccaccacatcgaccccgtcggcgagaacgttgagtactacttcgagctcgccaaggccatctacggtggcaatgagcaggacgctctcaagaagcccctgttctctatgctggtgtgccccacgagccccctggagctgagccacaacgcttgccaggtcatcatgaagggcgctcgctttgggatacccacgaacgttctcagcatggccatgtccggcggctcgtccccgatattcctcgccggaacgctggtgacgcacaacgctgaggtcctggcaggcatcgtcctgtctcagctggtcacccccggcgcgaaggtcatgtacggcagctccaccacgacattcgatgtcaagaggggtaccgctcctgtcggatcccccgaactcggactgatcagcgcatcagtcgcaaagttgggccagtactatggtctgccaactttcgtggcgggcatataggctgatgccaagattccagatgtgcaggcgggccacgagaagaccctcactactcttctccccgctctggccggtgcgaacaccatctatggcgccggtatgctggaacttggcatgacattctcgatggaacagctgctgatcgacaacgatatcgcttctatgatcaagaaggtccagcagggcatcgagatcaccgaagagacgcttggcgtggaatcgatccagaaagtaggcatcggcaacaacttcctcggccacaagtccacgatgaataacgtcgatctgccttctgatcctcagttgttcaacagggacatgatcggcgactgggtgaaggaaggttctagggatctggtcaccgtcgctcacgagaaggtccttcagatcatgaagacccacgaggtcaccccgatcgatgctgacatcgtcaaggcaatgaaggccgtcgtcgacaagggcgacagggctttcaagggcatcaaggagtga
>Mmc.peg.250
atggcaaataaagaccagatactagaagacgcaaggaacgcagtgctggagtacgacgctgacgccgcggtcgaagcggcccaggcatccataaaggcgggcataagcccggtcgatatgatccaggacggcttctccaaggcaatgaacgaggtaggcgccaaattcggcgagaagaagctgttcctgccccacgtgatcgcggccgccgaggccatgaccaaggggatcgaggtcctcactcccgagctcgagaagcagggaacgaaagagggtcccggcctcgggaccgtggtgatcggaacgatcgagggcgacatccacagcatcggcaaggacatcgttgccatcatgctgaagatcgcgggcttcaacgtgatgaacctggggagggacatccctgtctcccagttcatcgacgttgccaagaagaacgacgctcgcgtgatcggcacttccgcgctgatgaccagcacaatggtcaaccagatcagggtagaggagctcctcaaggaagagggcctgaagtccaagatcaagaccatggtgggcggggccccggtgacccagcaatgggcggaccagatcggtgccgacctgtacgctgagaacgccaccgattccgtcaacaggctgaaggcggccttataa
>Mmc.peg.251
atggtagacgtaagtgtagaagaaggaaaaacgcaattaaatcaaaatctatcacaagatttggaaacgttaagacagaacgagcacaagaagagggtgcgcatcgggtacatgatggccctgttctgtgccgttctctgggggctttggtacgtcccggggactaccgtgtgggtgctgaacccgttcgacacaatgttcgcggaactggcggttactcatggtgattccgcctccctggtggtcaccgcggtactcatatccgggctaaatgcggcgaccgtcatcatcgcgctgatgatatggaacggtgcgctgggcaagttcaaggagatggggcggacaataagggagctgaagccttgcactcgctggtacttcctcgcgtccatctgcggcggcccgatagctattctgggctcgttcatcgccatgggctttgtcggcgccggcttcgcagccgtcgcagccttgctgtatccggtcatcgggtcggcggtgtcttacaagtatctcggccagaagatctccaagagggccatgttgggcattctgatcatcatcgtgggcggcttcataatctatgtcggcaagctcatgctcgacctggccaatggcggcgggtcgaccatcggctacatcggcgggataatggcggcctgcggctggggtcttgagggagcgatcgccgcaaaggggctggacgtctctgagcccgatgtcggcatcaccataaggttcctgggcgagaacatcatctggtggatccttatcataccggtcctcgcactgctcggcttccccatgtacacctacgcgatccaggtctttgagccgatgacgctgatcaccctgataatcctgggcttgacctttggtttctgctatgtctcctggtacaagtcattcccgctgataggggtgggcagaggtcaaggtgtcggcaacctgtacggtctctttgcggtggtattcctgttccttttcctcgggacacctcaggactggaccctaattctgggcggcatactctgtgtcgcagggagcctggtgatgttcacggaggaaagtctggagcttcaatctctaaggagggagtaa
>Mmc.peg.252
atggtggcgaagcgcaggcccatcaagttccggatcctggaggtgtattcggacggcaaggagcactggaacagcgaggttgtcaaacagttgcaggccgaatacgggatgaacagcaactatggcagggactcggtgaactggaacctcatcgagcttgctgcgggcggaatgctgaaggagatcgatgtgaggatggacgacgagggcaagtacaagaagaacgcccttctgcacaagtacatcatcactgactatggaaggaccaaggccaaagagtcttgtttcaccaatctgtga
>Mmc.peg.253
atgcaatcacaggaagcattcgacgcatataacgcgctgttcgccgaaggcctattcccgaactcagagatgctgttcttcatcgccgttctggtggtggcggccattgccctttggcaggccaggacgttcgtctccaagttctaa
>Mmc.peg.254
atgaccactgcagagtctgcaagaatcgaattgatagattcgattgtcgcatacaacaaagagaaggtattggccgctgtcagcaaggccagatcagtgatgaaagctgaggatatcattaacgccctggctgcaggaatgaccgaggtcgggactcgttttgaaaggggaaagctgttcctccctcacgttatggtagctgcggacgcgatgacggccggtgtcaagctcatcgagggcgacctgcccaaggatgcgagcggtggaagcaaggcggtcatcgtcaacgggaccgttgaaggcgatgtgcacgacatcggcaagtcgatcgtctctacgatgttgcagtgcgcaggctacaaggtcatcgacctcggcagggacgtccccatcaggaacttcattgaaaccgcgaagaaggagaacggccggatcatcggcatgtcctccttaatgaccacgaccatgcagagccagaaggagtgcattgatcttctggtcgaggaaggcatcagggccaaggtcaaggtcatggtcggcggtgcgccagccactcaggcctgggcggacaagatcggcgccgacgcgtacggagagaacgcgggcgaggccgtcaggaaggccgcccagctgcttgcgtaa
>Mmc.peg.256
atggcgaaagaatacgaattgcggagaggcgacgggaagcgcctcttcatgaccaaggagcagatcaagagcgaccttgaggaaggctccaacgatgcagccgagctcggctccatacctgctctgagctcggccgacctcgacaagctgatggagatcctgacccttccgggcaggatggtcggcgtggagcccggtaaggaagtgccggtcactcacgacatcgggaccataaggctggacggcgaccagggcaacagcggggtaggcatcccctccagccgtctcgtcggcatgatgttccacgagagggccatgggagcggacaccatggagctgggccacatcgactacagcttcaagccagtgaagcccgtgatcgcccaggagatgcagaccatggaggtctgccagcagaacatgatcgtcccggtgctttatggcgccatgtccaacatgggcctttactacacccctgacggccccttcgagaaccccggggacctgatgaaggcgttcaagatcaaggaagctcaggaatccaccgagcactccgcggagcacctgacccgcgacatggtctggatcatgcagcgcatgatgaagtccggcgccgacggcgtcaacttcgacaccaccggcgcggccggtgacggggacatgtacgccaccctgaacgccattgaggcgctgaggaagcagtaccccgagatgttcatcgaggccggcatggccggcgagatggtcctgggcatgcacggagagcttacctacgacgggaccgtcctggcagggctgtggccccaccagcaggtgaagctgatcgccaaggcgggcgccaacgtgttcggccccgtggtgaacaccaacaccagcaagtcgtccccctggaacctcgccaggtccgtcgccttcgtgaaggagacggtcaaggtgtcgccgatcccctgccatgtcgacatgggcatgggcgtgggcggtattcccatgctcgagaccccgcccatcgatgcggtctcccgggccagcaaggccatggtcgaggtggccggcgtcgacggcatataggttggggtcggcgaccctatgggtatgccgactgcacacataatgacctccggcatgagcgggatcagggctgctggcgacctcgtcgcgaggatgcagttcgccaagaacatgaagatcggtccggccaaggacttcgtcgccaagaagctcggggtcaccgccgccgacctcagcgacgagcacgtcatgagggaggtcagggaagagcgtggcatcggtgtcatcacctcggtggcaggagcgcccaagggcatcgccgccaagatgaacatcgagaagcttctgggcctcaagatcaactgctgccagaagttcagggaccagctgaagtga
>Mmc.peg.258
ttgtttccagtcgatcgtccttcgcaactcgttcgggtcgcagaccgcagcgctcgcgtctttggtgcactgaggaccgttctcccaatcgataccgctgtttttctcatcagacgttctactcccctcctttaccttctcctctccgtctaa
>Mmc.peg.259
gtaaaggaggggagtagaacgtctgatgagaaaaacagcggtatcgattgggagaacggtcctcagtgcaccaaagacgcgagcgctgcggtctgcgacccgaacgagttgcgaaggacgatcgactggaaacaaggattggcaatagccgtgggggtccccctgctgatactgccatctatagggtacaccgcgagctacctgtgggcagcggcgatcatcctgtgggccatgtcggtcttccagggattcatgcagaaccttgcgtacggggagctggctaccacgttccccaaagcttccggactgccggggttcgcccagcaggtcttcgggagcaagaagaacggttcgaagtatgatcgaggcaaattgatcggcgggttcagcgcgtgggcttactggttcgcctggaacccggtgctggccatattctcgctgctcatcggcagctatctgcagggcctcataccggcgctggccgatgtcagctatgtcctgttgtccctggtggcgggagcggtgatcttctcgttcctcatcctggtgaacgcccgcgggcttgccaacggggccaggataggactggttcttgccgcggtatccatcatcccgctgatcataatcacgatcgctccgttcgttaccggcgatttcgtctggtccaacgtcaccaccgcgatcctgcccactgactggcagtgggacatgaaccacatactgatactcctggggctgttcggcatcgcccagtggagcgcctgtgcgtgggagacggcggccatctacggacctcagtacaagaggcccggtttcgacgttcccagggcgctgttcgcctgcggggcgatatgcctgttcacgttcatcttcgtccaggcatccgttaccgggacgctcggcatccagggggtcatcgatgagcccatctcccccctgctgccggtggccaacatagccttcggcgagttcggcggggcgataatgatcgtcatgctgatggcggctatggtactcatcatccagaccgcgtacctggggtcctcgaccgccatgcactccatggcccaggaagggaaccttccccggttcttcgccaagctgaactccaacggcgtgcccgtcagggccatgctggtgatcggcgcgttcaatctcttgctcataaccctggaaacgcccacggccattctggctgcctcggccatgggatacgcgtgcgccaacggcatcagcctggccgcgtattggaaggccaggaccgatccgggaatggccaagctcgaccggccgttcaaggcgccgcggggctggaagttcgtggcgatggcgttcgcgctgttcaacatccccctgtgccttatcggcatcatgtacctgaacggacaggagttcgggtccaccgcgatagtggtcgggatcatcgtgctgtcgctatacctgcccatatggttctacacgcagcgcaagaaccacgtggccggggccgtcgaagcggaggtccgccccaaaacggagtga
>Mmc.peg.260
ttgggcttgtgcaggtgtaagacgtgtatccatggtgtccctcggtcagtctcatcaaactatttcagggattatgccctatgtgaatggcgaagtgcccgggagtcgaacccggctgccgtggctgtagaggcctggtggtcgccgaaccaacactccatccgtcggcacgactgcatggcatttcgaagttataattatttctattttgtaactatatgcattcatattctgatttattacctgtttttatga
>Mmc.peg.261
atggatacacgtcttacacctgcacaagcccaaagaatccgtgagatgggaggcaccgtggacccgtccctcgctttttcttccgaagcggaaagagagtcggcgttccagaggatcagcgccgacctgcagggcgccaacctcgccaagatccggcgatgcgcggaggcgcccgagcgccaccccataggctccctggagaacaccctggcctgcgccctggcggcgaaggggttcatcgaggtcaagacccccatgatgatccccgcggacggcctggtcaagatggggatcgacgaatcccatcccctttggaaccaggtgttctgggtcgggcccaagaaggcccttcgccctatgctggccccgaacctgtacttcctcatgaggcacctgcgccgctccgtccccgcgcctctcctgctcttcgagatcggcccctgcttccggaaggagtcccgggggtccaaccaccttgaggagttcaccatgctgaatctcgtagaactcgctccccaggccgatgctacggagcggctcaaggagcacatcgccaccgtcatgaacgcggtggggctgccgtacgagctcgtggtcgaagggtccgaggtgtacggcaccaccatcgacgtggaggttgacggggtcgagctcgcctccggcgcggtagggcccctgccaatggacaaaccccatgggatcaccgagccgtgggcgggcgtggggttcggcctggagcgcattgcgctcatgcggacgaaagagcagaacatcaagaaggtcggaaggagcctggtctacgttaacggcgccaggatcgacatatag
>Mmc.peg.262
atggaagcaaaactcgacgtcatcctgggaaaggccgtgggcagagaggagctctcccgagatgaggtatcctacctgctgtccctgagggacagtggatcgatgggccgcctcttcgaaacggccagagttgtcaaggagaggaacttcgggaacaaggtgttcctgtacggcttcgtgtatttcagcacccactgccggaacgactgctcattctgcttttacaggaggtccaaccaggagagcgtcagataccggaagaggctggaggaagtggtggccctcgcgtccgatctggacgatgctggcgtccacctcatcgatctcaccatgggagaggacccccagttcaggggtccgtccaactgggatgcgctgctggaagtggtcagtgcggtgaacgagaccactgacctgcccatcatggcgtccccgggcaccctgccgcaggagcggttcgggcccctccgggacgccggggcggactggttcgcctgctaccaggagacgcacaataaggacctgttctcgaggctgcggccccatcaggattacgatgtcaggctgaaccagaagaggtgggcccgccggtccggcatgctcaccgaggaaggcatcatgatcggcgtgggcgagagcatcgaggaccgcgccgactcgatcgaagcgatggggcagctgggggtccaacaggtgagggcgatgaccttcgtgcctcagaagaacacccccatggagctgctcccccccaccccgtacctcgatgaactcgtcaccctggcggtcatgcgcctggtccaccaggacaagctgatccccgcatcgctggacatcgagggcgcgaagggtctgaggccccgcctggacgcgggagccaacgtgatcacgtccataatccctccgcgggaggggctggccggggtggcacaacacgagctggacatcgacaccggcgacaggtccgcgggtagcatcgagcgcatgctcgacgaactggatgtccgcgtggcgtccccgggcgagtaccgcggcctcgtggacggatggaagagcaggatctccgttgagggagtggtctga
>Mmc.peg.263
atgaagctggggatagtaggcggcaaacttcaggggatggaggccgcgtacctggccaagaaggcgggcatggaggtggtggtcgtggaccgccgagccgacgctcccgctctctcgctggcggaccacgggatcgtgatggacaccatcaaggacgacaaggccgcggccaaggtgttcgccgactgtgacgcggtgctgccggccaacgaggacctcgcgacgctgactcacctggtccgcctgttcaaggacctgaaggtccccctgatcttcgatatgagcgcctaccaggtctcctcctccaaggtccgctccaacgatctcatgaggcgcctgaaggtgccgatgccctcctcctggccggagtgcgggttccccgcggtggtgaagccctcgggggaatcgggcagcgccggcgtcacctgcgcccacaacaacggcgagctggaggcgggcaaggagaggatccgccggatgggcgacgagtgcgtggtccaggagttcgtggacggaccgtccatatccatagaggtcatcggcaacggcgaggaattcgtgcccctggtcaccacccagatctacctcgacgacgcctacgactgcaagatggtgcgctccccctgggtagaccgcgacatgcgcgtggaggaggagttcgccgaggcaagcctgaggatagcttccgagctgagggtcaggggcatcatggacgtcgaggccatcgtctgcaagaggatgcccaagatactggagatcgacgccaggataccgagccagacccccgcggcggtgctggcctctcacggcatcaacatggtccagatgctggcggaggtgttcgtcaaggggaacctgcccaagccgtccgtccgagggggcggggcggccgtctacgagcatttcgtggtggaagggagggccatgaggtcctgcggcgagggcggcttcgccgacgtccgcaatccccggctcgttcccggcctgttcggctccgatgagatgataaccgactaccggccgggcaaggggacctggagggccaccatgatatgctccggcagcacccccgcgcaagcctgggacaagaggatgaaggcgctgcggaacattatcgacgagaataacatcacccagtacatcgacccggagccggaggggtacacgtga
>Mmc.peg.264
gtgacccgcctgacccccgtgatgatcgaggaggtgccgttcacccttcatggccgcgacggggacctccagagaaagctgggcgtgagcctgaaggaccttgccttcgaggccctgaggctctgcaaggacgatctcgacctcgcatccttgaaggtcgccgcggtgcccgtgtccagcggggccggggtgatccccaccttctgccgctcggtgtgcgccgtcacccagcatctggggatgagcagcttcgtgacgcggaaaggggacgtggcgggcatggccgaggccattgccgagggcgctgacataatattcatcgccgacgacgaggagttcattgccttcaatgtccagggaggcatgttctcggagaacagccgctccaccgccttgggctactgcaccgcgctggagatggccgctgggggcctccgtgggaaggacgtcctggtgataggggccggcaggatggggcagtgggtcatcgaatggctcggcgccgccggagccagggtctcggcggtcgacacggacccggcgaaagcggccctggcacgggagcggttcggcgttaccgtcatcgaggaccccgaggaagggatcaggaatgccgagctcatcttcaacgcctcccccgcccggatccccgggccctggatcagggaaggcgcgatcatagcctcgcccggggtcccctacggcttcgatcgggagggcgaggagagggccaggctcatcgtgcacgatcctctgcagatcggcgtggcggtcatggcggtatggagcgccatgtattccggcaggcccgccccgaacctggggccggccccggcaatggccgcggctgagcagtga
>Mmc.peg.265
atggaccgcgacgacagcgacgactcgtcagtgactatatcctacagggtcgccaagggcatcgccgagcagatggacgaatacgtgaaaaagaagaagttgtttaggaaccgttccgagttcagctctatggctgttcgatacttcctcgagcaccttcacgagaccgacgagaagagggtgtacactcagaggatagatgttcagcgtcttttagagcaagggaaaagtgtctga
>Mmc.peg.266
atggaccgaaatctgctgttcgaaggaatgctctcgcaaagctcctccctggacctggcggtggataccgatggcaggctcctgtatgtcagcccatctatggccaaggccctggggctgagcgtcgatcagctgatggggaagctgtggggggaagtggagctccccgctgaagtcaagacccccatcgagggctgcttcaagcacgtgctggaagagaagcagagcatgaccacccggatgggaatatccggggccatccacccgaagcactacgagtgcaccatctcgcccataatggacgggaacggcaacgtcgggaacatcatggcctcgttccaggacgttaccgagctggaggaggagagggagttcagcgcccagctggacgacgccctcctccagttgcagtcatcttacgacatcgaccgtgcgatccccgaggtcctcacggacatgtccaaggccctgggcgcggacatcgccacgataaccttccggcaggacgagtactggtcccccaaatatctggtgggtgccaacgactctcccagggacagtatattcctggaagagcagctcgatctcatgaaggagatatccaagcagaagtccatattcgaactcaacgatttttacgctcccggctccgtccccgacctcgacgagacctggggggtacgcgcgctggtggccatccccctccatgtgcgcggcgatgtgttcggcgtgctgaccttcgcccatcgcatcccggtccctccttatggggtcacccgaaagaacctcatacggaagctgggcgccgcgctgtcgctggcgttcagcgaggaccggtacatctggtcccgggacagcgataccataaactcgcacacccccatcggaataaccacgatagggatggccgtgctggacggcaagagcctccgcgtcaagtacgccaacgggacgtacaatgccatcgtgcccaagaggtacaggggcatcggcatcctgcgcatgccgccctactatcccgcgtcccatactgtggagggggacccggaaacgatcatcagggaggtccaggcgtccggcgagccgttcatccacggctgcatccaggagaggatcaggaacggcgtgatgacattttggcaggtggtcctcgttccctcgggccaatcctccgacgtcacctgcctgttgatagacgtcaccgactgggagaggtccagccgcaaggtcgctcgcctgataaccgccatccaggaggagcagctccaggtgcgggcccttctggaatcggtccccgtgggcgcatacctcagcaacgcggagggccacatcatggagataagcaaggtgggcccccgcatctggggtgacaatgtcccgctcccccggaacatcgaggagtatggggactacaacggctggtggccggataccggcgagcggctgaaggtcgatgactggccgatagtgcgggccgtccgcaagggggagaccgtcatcggcgccatcatcaactaccagagcttcgacgggaagggcggcacggtcattaactcggccgcccccatcaggaaccggctgggcaaggtgatcggcgcggtggagatcgaccacgacatcaccgagatgaagaacctggaaaggaagctggagaccgccaaggcccacctggaggcggtcatcagtcagatgcccgcgggagtagccatctccgaggggccctccggaaaggtcaccatggggaacaccgccctggggcgcatcttccccaccggcggccgcatgcccggcagcatcgaggagtattccatgtggggcctgctggacccctacgacatgagccccctgagccccgaggagcaccccttggccagggcgctgctggagaagaagaccgtgagcggggaggcggtggtcaggcgcgccaacgggaaggagacgaccgtgctcatgagcgccacgccggtagtgggcccggaggaaaagaccatcggcgcggtggcgatattcaccgacatatcgcaccagaaggacatcgagaagaacctggagcagcaggccagggacctcgccaagttcaacgccgacctccagaggttcgcgtacgtggcgtcgaacgacatcagggaatcgctgaagtccctcaccaattacctgaacctgctggacaagagcagctcctga
>Mmc.peg.267
atggccatgcacaagagagatggcgactcggtccccgtgggctacttgagccccagcggagtgctgagagatatggagcgcatgttcgacgacttcaggctcgggttcatggacgccgtgtccccggggtccgcctcatgccgcctgcccacgatggacattcgggacgagggaaaggaatacgtagctgaagcggagctccccggcctgaagaaggaggaagtgtccatcgagataagcgaggacttcctgatcatcaaggcggagaaggagaacagcgcagaggagcagggcgaaggcttcgtgcgccgagagagggggcgggcctcgttctatcgccaggtccccctgccggagggcgtcgacacctccaaggcgtcggccaagatggaggatgggctgctgcgcatatccctccccaagaaggaagaggcttcagtgccccgcaagaaggtcgagatccaataa
>Mmc.peg.268
ttgatcgtcgccattgcggcgggcctgatcttcggaatgaccctccccgggctggtgcaggactggttcgacctggtggtctacctcttcctcatattgctggtgttcagcctggtgctgggcgcacagttcggcgatgtcctgcgctctctaaggaacgtgcgcttcttcggcatcgcctggttcctcaacttcgtggtcatcccgctcaccgcctttgccctggccctcatcttcctgggcccgtacccggcggtattcgtggggttcattctgtactcgatagcgccctgcaccgactggttccttatcttcacttccatggccaagggggacgtgccgctcggcctcgcgctcctgcctacgaacctcatcctccaggtcgtgctcatcccggtgtaccttttcctgttcgccggcctggtagtcccgttccaggtgtccgccctggtggagacgttcctggtgttcatcatcctgcccttcgccctggccggcgcggtccggtgggccatgaagaaggcaaaatcagtggagtggagggacgacgtgctcggcaaggtgctcccgaacctccaggtcctaactctcgtggtcatcatcttcttcatcttcgcctcccagaccgacgtgatcttggagaacctcgacaccctcgcgataatcttcatccccaccgcgctgctgttcatcatcgcgttctcgctgtcgcagatagtcagcaagaaggcggggttcaagtacggggagtgcgcgctcctgagctgcaccaccatagcgaggaactcgcccatcggtctcgccatcgcggtgggcctgttcccggaccagccgctcatccaggccgccatcatcatccccgaggtcatcgagctgccggtgctgctgctggtggtcaggctgctaatatcgatcaagggcaagtactactgcggaggccccgagcaggccgacgtgaagccgcagtga
>Mmc.peg.269
ttgcaagagcaggccatgatccaggcgcctgaccatcttcccggccgggccgatgctcaacggcaagggagggataacgttatgagtaggccagaagttggaacccgcaaaagtctggttttaataacgttgaggtccagatggattacggggcagaagtgtgtggcgataagaaagatcggccggttgaacctgtgcaatattctggcctggaccctgatgataaccgtgaacgggctggcgggaaacactgccatactgggcggaaagacgactggggaaatatctaacgcgaaccccacactgatcacccccgcgggatatgcgttcgcgatctggggtgttatctacatcctccttggggtgtttgttgtatatcaggccttgccgcacgttcgtgacagaccgttccaaaaaaatattgggtggctgttcatgctgagcagtgcatcgaacatattgtggcttttcgcttggcaatacgaatatctcgttgtttccgttgtcatcatgttcgtcctcctggccgtcctcatcacgatctatgtccgtctgaatgtcgggagagcgaaactaggatggggagagcgattgatggtccatcttcccttcagcgtctatcttgggtggataaccgttgccgctatcgtcaatgtggcagcgacattggtttcgatcggatgggacggtttcggtatcgagccggagctctgggcggtcctgatgatcctggtcgcaacgacgatagcgatcctcgttgcggtcaccagacgagatgtcgcttacgagctggtcatcatttgggcgctcgtgggcatcggcgtcaatcaaagttcgaaccaggtcgtggcattcatgatctcgatatccatagctgcagtggtggccgctttaatcgtcagcatctttctcaatgggtcagaaatcaggagggccgttggatag
>Mmc.peg.271
atggaatcagcaatgctggccgatggatcgagcggagcaagtgtcctattcaccaatgtcagcgtcttcgacggagcgcacaagaggcgcgtaaagaacgcctgcgttctggtcgaaggcgagatgatcaagttggtgtctgacggcaggatcgatgtggagggggcggcggtcatcgacgggggcgggcgcaccctcatgcccggcctgatcaacgcccactatcattcgatgttcgctagcatcaccatcgccgagggcatgagcgtcccggagggatacgtgaacatccgggcggccaagaacgccgagaaggtcctgatgaacggcttcaccacggtgcgggacatgggaggcagctccttcggcctgaagcgcgccatcgatgagggcctcatcgccgggcccaggatctacccctccggccccatcatcgggcagacctccggtcacaccgacttccggccgtactcggccgttcccaccagcgcggccgagccgctgccggattatctgaacatgtaccggtcgggccatcttgccctggccgacggcatccctgaggtcatcaagcgcgcccgggagtcgctgcgcatgggggccacgcagatcaagctggcggccggaggcggggtcgcctcggactacgaccccatcgacgtgggggagtatacctacgaggagctgaaggccgctgtggacgtggcggccacgtggaatacctatgtctcggtccacgtgtacacctcgcgctccatccggacggccctccgggcgggggtcaggagcatcgagcacgggcagatgatggacgaacccaccgccaagctgatcgccgagaaaggcatctggctctccacccagcccttcctggacgacgaggacgccgttcctttcccggaggggtcggagaaccggaagaagcagctcgagatgtcatcggggacccaccgggtgtacggatgggccaggaagtacggcatcaggacggcgttcggcaccgacgtgctgttcagccccccgctcgccgagagggacggaaagatgctggccaagttgaaaaggtggtacacgccgttcgaggcgctgaagatggccacgcacgacaacgcgcagctgctcaagatgtgcgggcctcgcgacccctacaagaaaggggacctgggggtggtgagggcgggcgcctacgccgaccttctcctggtcgacggcgatcccttggaggacctcgatcttgtcgcagaccccgggaggaacttccgcgtgatcatgaagggcggaagggtctacaagaacacgctcagttag
>Mmc.peg.272
atgatattagatgcgctgaatcagctggtcattgatttcgtttcttcttcgggttacctgggattattctttgccatgttcatcgaggggatcatcacacccatacccagcgaggccatcgtgcccttcgccggctatctcgcctccactggacaactgagcctcatcccggttgttctggccgcgaccatcggggcgacctgcggctccacagtgtcctattgcctggcaagatgggtgggacgcccgttcgtcctgcgcattgggaagtatatcggcataaacgagaacaccatcggcaaggcggaccgatggttcgaaaagtacgggacccgtggggcgctctttggtcccatgtttccggggatacgatcgatcatagcctatcctgcaggactgaccaagatgaacctgaagaagtatgttccgtacttcttcatgggtagcctggtgtggaattccaccttgaccatcgtgggttattatctgggagacggatggatagagttctggaaaagcacggcaaatttcgacgttatagtgctctcggtcctggcggttggcatcataggtttcctggcgtatcgacactataacaagaagagcattgctcctgaacccaaggagtga
>Mmc.peg.273
atggacctggagaccttagagattctgctgatgttgagcatcgaggttgtcaatatcgccctactgctggtgctcatgcacaccttttggaccaactaccgtcaactacggtccccgttcacccgaggcttgttattgttcgtaacagcttttttactgaaaagcatcctctacctgggctttttcgcgtccctggcttacgatcagatatatggaggacggcctcttcctgacgatgatgtattcttcatattcaacatcttcgagaccatagcgctgatcatcctcatccgagttaccagggaataa
>Mmc.peg.274
atggcactgcacgatcggccgttcaacgctcaccagctcagcgaaagagtggggctggactataagaccgtgcgacatcatttgaagttactttccgaaaatgggatcgtcgaatcaaatgcgggagagagatatggggccatgtacttcttgtccaacaacatggaaggaagctatgatcttttcacagacatctggaacaagatcaaggataagtcggatgagggaaaaggggaggagtga
>Mmc.peg.274.5
atgaccctgcccttcaagttcaatgccgacggcctcgtgctcgtgaccgtccaggatgccgatacgaacgaggaggcgtacggcctcatgctcacgaccagccgcacccacttccggctccacttccttttctcgttacggcaccggacgtggctcctgcacgcaaagcacctgacatgccatttgagatcgatgtcttcttacccatgctcatattcttcccgtcgaggacctagaatgggccgagacatcattatattggcctatggggatggatag
>Mmc.peg.275
ttgaaggagcgggacaagttcttctacggtctgagcctggctggcggcctggccatactcagctcgaccatgtccaagaaccctgtgctgggactgttcgccctcagcctggggacggaccaggccatgctcggcctcattgccgccgcttccaccatccctgggatactggtctccctccccgcgggctcgctctcggaccgcttcggacgaaggaaggtaatgtacgccgcgggcacggtgtttgccactgccccgttcctttacctgatagtgagcacgccggccgagctcatggcagtgcgtttctatcacggcttcgccaccgccatcttcgggaccgtggccaacgcggccatcgtcgacacgttccgcgatcagaaggctgcgaaagtctctttcttctcgtccgtgaccattgtggggagggggctcgcgccattcctgggcggagcggtcctcctgctgaccaacagcaactatcgcgacgtctattggattgtcggcatcgctggcgtatcggcacttctggccatcgccttcatctaccgcggcgggagggacggtgagaagcgggatgccgtcgctggcacacccttgcgtgaccagctccgatccatagtgagggacaggctggtgctggtagcctcgtccgtggaggcgatgcaatacctcgcttatggcgggttcgagttcttcatagtgatctacgcagactcggtgggcatcgaccttggctggatcgtcctcatcactggcgcccagctcctcacggtgatattcgcgaagccgatcctgggcaggatgtcagacaacaaggggcgggaccgattgatcagcggcggatgcgcggtgggaggactggccctactggtcatgccccttacgcaggaccccatcgtgctgatctttctgtcggtggtgttcggcctggggttcgccgccgtgacctcgtccaccgctgctctggtgtctgacctctgcaccggctccggctcagggtcggcgatgggcttcctgagcaccgtgatggatgtcggacaggcctccggccccatcatcgtcggcggggtggccgccaccgctctggggtacctgggagggttcggggcgatgggcgtgggcctgctgtcggcatcggcaatatttgctctcgcattcatgcggcctggcactgagaccagaacgtcttcggcccgtcggtga
>Mmc.peg.276
gtgttctgcgccgggggcggcgcgatcgggacggccgctgccggcaccgcccggtccctgggcatgagcgtggcagtaatggacatcgacccggattgcctggccagtagatcggatgatgtggaggtgatcacgctgtccgaggtcgacccggaacgcatcggcagtatacagttcgtggtcggggattccgtcggcggccttctccggctgtgcgagacgagggtgccggacctcatcgtccccgccatgagcggccacttcgcggccagggtggccgtggaattcctggcgcggaggggtgccagggccgtcccgtgcacctcccttctggacaggacggcccgcaggctccccccgggcaagatcctgtcccgagacgaggccaacgctgtgctggttgtcagcaacatgcctgggggagggacatgcgaaccgggctgttcccagccgaggaagtgcccggtgaccgatgagatccgcaaggcccccatgcacgagctcatcgggtcgatcatcgcggaggaagcggaccgctccacggtgctggccgtgggtacgctgggggagataggcgtgatccaagggccggacctccataacatgcttggccggctggagcccctcggggacggccccaccttcgccctggcgaccgcatgcaaatgccatgggatcgtaaacttcctggcaacgggccgcgttgagcgcgatggcgtctag
>Mmc.peg.277
atgaccgaagggacgcagagagcgacgttcggcgcaggatgcttctggtgcgtcgagctgacgttcagcaagatcaagggagtgctgtcgacgcaagtggggtatatgggcaggaccacggaccgtccgacctaccaggacgtgtgcaccgaccgcaccggccacgctgaggtggtggagctggagttcgatccgtccgtcgtcacctactcgcagctggtcgacgcgttctggtcgatgcacgaccccaccaccctgaaccggcagggaccggacgtgggcacgcagtaccgctccgtgatcttctaccacaccccggagcagaggggggaggccgaggcgtcgaagaagaaggcggaggcgtccgggatgttcaacgcccccatcgtcaccgagatagcgccggcgggcacgttctggaaggccgaggagtatcaccagaaatacctggagaagcgcggcagggccgcctgccgcatctga
>Mmc.peg.278
atggactgcggggcggccgctgatgagcatcctcccttcagccggggcggctatgtcatcggagcggtcatcgtggcgctggcgtcgatcctcctgggcctcgcgctgataacatcgaaccctttggcctcgggcctcgtgctggcagcgggggcggccatcgacgggcacatcgcgcggcgggtgggcgcgaggagcatgacgccgcgcttgtacgcgctcgcggccctcgtcctcatcgcctgcatcctgctctcgtggatatttcgatga
>Mmc.peg.279
atgtcctctcacgccgatctcgagaagctttgcaacgtggccaagcaaaacggcgcctcgggcgcagcggtcctggccgctcacctggtggtcctggaccacagggtgcgccttaagtgcatggtgcccatgtgccccaactacgggcgcaacctgatgtgcccgcccaacgtccccgcgctggaggagttctccacggtcctgaagaactatatgcacgccatcctggttcagtaccccatatccgtggacgacgatttcatccagggcataaaggaccatacactggaggaggtctaccagaacgaccagtactctccgctgatgataagcaataagaagggcttcagcgaggtgatggccgaactggagaaggaggcattgagaatgggataccgcttcgccgccgcgttcgagggagggccgtgccgcctgtgcgaggagtgcgtgggccaggggtccggggagccctgccggcatccgttccgctcccggccgtccatggaggccatggggatcgatgtgttccagaccgcccagaacgcgggccttccgttcgagatcccgcccaaggaccgtccggtatggacgggcctgctgctggtggactga
>Mmc.peg.280
atgacggccagcagcgtcctcaccagcaagatcgagagcgagatagatctcctgcagcgccatgtcaggatgctcaaggccatcatggacaacgagcccatcggcatcatccgcctgtccgagcttctgggggtgccccagcacaaagtgcgctattccctgcgcatactcgagcaggaaggcctgatccgcccgtcctccgacggggcggtgaccacggagtccctcaagccgttcatggagcatctcaaggtcatcctcgacgagatggagaggaccgtgaaggagctcaagacacagctgggctag
>Mmc.peg.281
atgatggaagaggagaacatcatcgcgtgcaagcagtgcgggaagaagacctccaaggtgcggagcgacctcagcatgcccaaggtcggccgggagtgctcccagtgcggcgactgggtatgcggggactgcaccgactggaacgtctctcaggcggacaacatagtatgctcgaagtgcgcggggaggatcgctccgcgcaagagcgggtgcgactga
>Mmc.peg.283
atggcagctacaagaccaataagcgtgtacgagacgttcaaccgctcggtcaagggaccgaaggtgccagagagcgaatgggactaccaggtgataccgcagaccctgaccaagatcaaggagaagtatggcatcaagttcacctccgagatcatcccgaccgacaagcagctgatcaacaatctgttcctggcaggaatggagatgctggtgaccgcggggatgtacaactccgataccggaagggtcatcaaggtcaccgaggaggaggtgaaagaggggatcaagaggacccccacgcatattactctcggggagaacagggacgccgccgacttcgccccccgccgcggcaacgccgcgaagaagcccatcattcagggcggccccaccggagcgccggtctctgaggacatcttcacccaggtgatgcagtcctacgcccaggaggccaccgtcgacactctcgtcaacggcgtcatggctaccatagagggcgttccggccaagaccaacaccccctgggagatacgcgccaccatggccgagctcagggcggtgagggaggcgtgcgttcgcgccggccggccttacttaggcatatagggcccggagaccccgctgtccgcagcgggacgtctcgccggagatctgctgggctgccttcgcacgtgcgatagccacgaggtgtcccagctcaacgaactgaaaatcgacaatgccggcctcaatatgatagccggctggaccgccaacggggataccatcatggtggagcagatgcccatcttcggagggtacaccggcggtgcggaggaaacggccatctgcgatgtcgcgacgacattggcgtccttcaccctgctgagcgggaactaccatctggacgggccgatccacatcaggtggggcatcaccactgcgagggaaacgctccagatcgccgcccacgccgccgcggccatcgatgcgaacaccgatctcctgctggcgaaccagtactatccgatagctgggccgtgcacggagatgtgcctcatcgagacggccacgcaggcgataacggacaccgccagcggaagggagctcctatcgggctccgccgcggcgaagggtgtggccttggactacaccaccggcatggaagcgaggatcatgggcgaggcggccaccgccgtcgccggaatgcccgtcccgagggtcaacgaggtcctcgacgcgctgatcaagacctacgaatcaaactacgccaaggcgcccaagggcaagagcttccgggagtgctacaacgtgcagaccgtcactcccaccaaggaataccttgaggtctacgacaaggcccgtgccaccatgcgcgacctgggcgtgccgctgaagtaa
>Mmc.peg.285
atgacagataaacaagctatattggcagacctaaaaagatcggtagagacatggaacaaggacctggccgccagctcggcgcaggcggccctggatgcaggaatgcctccgtcggaggccatcgaccaaggcctgggaaagggaatggagaccatcagtgcgctgttcgacgaggccaagatctacctgccccaggtgctggcggcgtccaccgctatggaggctgcgttgaagacgctggggccggccatgtccggcggcgcagcctcggccaagggaacggtcgtgctggggaccgtgcagggcgacattcacgagatcggcaagaacgtggtcgcggcgatgctccgcggcgcgggctacaacgtcatcgacctgggaagggacgtaccggtggacaagttcgtggagaccgcggagaaggagaaggccaaggtcatcggcgcgtcggcgctgatgaccaccaccatggtcgggcagaaggagatccaagatctggtgaaggagggggacctggacgtgaggaccgtcttcggcggagcagtgtgcagcgccgagtgggtcgccagcttcggcggcgatgcctattgctccagtgccgcggaggcctcggcgaccgtcgcctctctgacaaaggagtga
>Mmc.peg.286
gtgacctcctctcccgcggtcccgtgttccttcgacgagggggcggagcagaaggccgcgataattcacgatcccctgcagacaggggtcgcagtgatgctggcagaatgcgcggcgctctccgcggagcgcgcccgcgctttcgcctcgatcaccctgagcgaaaccaaggaggtggctcgaaatgacagataa
>Mmc.peg.287
atgatgaagctggcgatcatcggcggggcgctgcaggggatggaggccgcgtacctggccaagaaggcgggcatccgcaccctgctcatcgaccggtgggccggcgcaccagcgttctccctcgcggaagagcatgccgtgctcgacgtcgtgaagaacgaggatgaggccatgaagctgatcgaggattgcgacgcggtcctgccggccaatgaggaccccgccaccctggaccacctggtgaccatgatgcgcgggaccagcgtaccgctgatctacgacccccgcgcctgccgtatcaccagctccaggctgctgtccaacaagctgatgcgcagcctcggcgtgcccatgccggcgccctggccagactgcgggttcccggtcatcgtcaaaccttccgactggtcgcgcagcgtgggggcctcgcgcgcagacaaccagcgccagctggagaagggcatcaagaccgcccgcctatacgggggcggcgtggtggtccaggagttcatatcggggccctccatctccctggaggtcatcggcaacggcagcgaggccgtccccctcgtcggctcccaggtgctgttcgacgagacctacgaccgcaagatggtcatctccccacccgagaacgtcatctttgacgaggatctgctccggcgcgcctgcgagaggatggctgtcgagctcgagctcggggggatcatggaggtggaggcgatggtgtcgaggggcgtcccccggatcatcgagatcgacgcccgcttccccagccagacccccgccgcggcgtaccactcccacggcatcaacatggtgcacatgttgatggagctgttcaccaccggccggctgctgaggcccgacacccggggagggagggtggccatctgcgagcatgttctcaagcagggcgaggtgctccgctccaagggggagagcgccctgacccagttcaaggggatgcaggtgcgccccggcctgttcggttcggacgagatgatcaccaactaccgccccggggagcacgcctgggcgggcaccgttatctgcaccggaagcaccatcgaggaggcgcgcgggaagagggacgcctgcatccagagcatcatggacgagaacagcatcggcacgttctccgacccggtgccggaggtgcggaccgcatga
>Mmc.peg.288
atgatgaagatcgatgcgataataaggcctgagaagaccaaccaagtgaaggctgcgctggaagagatcgatgtgatcggcataaccgtccacgacgtgcacggccggggggagcagaaggggcttgagttcatcaaccgcgcgggcaagtaccgcgtggacctccttcccaagaccctcctgaccgtggtggtccccgaccctgatgtggacaaggtcatcgataccatcgtgaccgccgcccgaacgggcgagatgggggacgggaagatcttcgtctccccggtggagaggtgcgtcaggatacgcaccggggaggtggacgagaaggcggtctga
>Mmc.peg.289
atgaacggacaaaggaaaatcatggcggccgtactggcgggcgtaatagtgatggtcgcgctgaccttcgcctccagcccggtcgcggcgttaagcgatgaggacattgctctaggcatcgatggcggcgacaccacatggatcatcgtggcgatggtcctcgtgttcatcatggtcccgggcgtcgggttcttctatggtggcatgctccgcaaggagagcgtgctctccatgctcgggcagtgccttgctgtgaccgcgctcgtgacagtattctgggtggtcatcgggtacactctggcgttcggctccggcggcgccatcgtcggcagcctggaccacttcttcctaaaagacgtcggggccgcgccatacggctatggcacggaagcggccggcaccatcccccagtcactgttcatgctgttccagatgatgttctgcatcgtcaccacctgccttctgaccggcggcatcgccgagcgcatgaagctcagggccctggccatattcctggccatctggagcgtcctggtctacgcccctgtggcccactgggtgtggggcggcggctggatcatgaccgagctcggcgcccttgacttcgccggcggcaccgtcgtgcacatcgcgtcaggcgttagcgttctcgccgcggccctggtcatcggcaagaggatctccgtggccaaagggcacgaggaggtcccccacaacgttcccatggcggtcctgggcgcagccctgctgtggttcgggtggttcggcttcaacggcggcagcgctctcggcaccggctcgttcgctgccaacgctctcgtcaacacccagatcgccgcggccgttgccaccggggtttggggcctgatctcctggctgcacctgggcaggcccagcgtcatgggcctgatcaccggcgccatcgccggtctggtgggcatcactcccgctgccggcttcgttgacgcctccggcgccatcgccatcggcataggcgccgccttcgtgtgctacggcggcctcatactccgcaggaagctgaagcttgacgatgcggtcgacgtgtggggcgttcacggcctcggcggtaccttcggcgccatcgccacaggcttcctggcctccactgcggcaggctctccagtagagggcctgctctacggcggcacggtcgacgtggtggtcaaccaaatcctggcggtggccgcggtgtgggcgttcgtgttcgtggtcaccttcgcgatcctgaagatcatgagcttagtgggcgagatcaggatgaccaaggacgaggagcgcatcggtgctgacatcgtgcagcacggcgaacgcgcgtacaactga
>Mmc.peg.290
atgacgttcctaacccccgccatggccgacgcgggcgcgatgaccaggaggttggtccacctcgccaccccgactttcttagtgtactatttcctgccgtcccccctctggtccggcggccccacccgggagctgggattgctggccttcctcgccgcggtgctggtgttcgaggcggtgcggctgtggcggagcctcagggtcccgggcatgaggaagtatgagctgaaccagatgtccgcggcggcatgggccgccatcgcgctgaccttcgccttcctgctgttcccgttcgaatatgccgcaccggtcatctgcggcatggcgtgggtggacccgctgatcgcgacggtgcggaggaccaagtggtacccctacctgccgttcgcggcgcacttgagcataatggtgacagggttcgccctgctgaccccattcacgatcgagatcatattggcaggcctgacggcgtcggtcctggccatcgctgccgagagctataagtcaaaatatgtggacgacgacttcctcatgatcgtcgctcctcttctgggcttggccgcggtactgtacctggcttag
>Mmc.peg.291
atggcacagaagccaaagaagatattatatcagtccttgtgggacggcaggatcttcaagaccaaggaagaggccgagaacagcccctacccttatcaggtcttcatgaccggccatgatcggtatcccaagaggggcttcttcggtaccgtcgccttccgcaagaagggcaggttcttctaa
>Mmc.peg.292
gtgaaacgcgaggtcctcaaggaggtaacgctggaatggcgcaccgccaaagaggtcgaggcaaagttcggcgaagagggtgccgatgccttgaagttttttgagaagatgaagcttgttgaaaccagatggcaatcgaccagcggctcttttccggaaaaggcgtatcacacttactacacctcttttcacatcaacgcatcctggcccgtgtatgagatctccgacgtccttgctgcagccatgatgcccgaggacgagttcgagaagcttgagaagcagatcttcaaggaggtcgggccggaggggcgctttgccggggacatcgcggagaagcttggcataacgtccaccatgctccgcagcctggtcaagcgctcggtccgcctcgattaccgtggccataggattgagaggctcaaggagtga
>Mmc.peg.293
atgcctgacatctacatcctgaggctgggccatcgccccgagcgcgacaaaagggtcaccacgcacgtcgcgctgacggcgagggcgttcggcgcccaggggatcttcgtctccaccaaggacgaggagctggagaggagcgtccgctcggtggtgaagcggttcggtggggacttcgccattaccaccggggtgaaatggaaggatctcctcaagaacttcgagggcaccacggtgcacctgaccatgtacgggacgcacgtcgacgacgccctgcccaagatcaaagaggccgtgaccgataagatgctaatcgtggtcggcgcggagaaggtccccccggacgtatatcagtggtcgaccttcaacgtgggcatagggaaccagccgcactccgaagtggccgcgctggccgttttcctcgatcgcctcaagagcggggaggggctgcgcaacgacttccacggcaagatgacggtggtcccttgcgccagggggaagaaggttgtccacgataccgaatga
>Mmc.peg.294
atgatggtggcgaacgccatcgctgcaagttgccacgccgaccgcgacctggtcagggcgggggcgctgctgcacgacatcggccgctctaaagtgcacggcaacaagcactccgcagtaggggctgagatcgcccgcgacctcggcctcccggatgccgtggtcaacatcgtgcggaagcatatgggggccggcttcactcccgaagaggccgccgccatgggcctgcccccgggcgactatatgccctccactctcgaagagaagatagtctgccacgccgacaacttggtcgccgacgacaggatcatgaaggtcagcggatcgatcgaggatgccaggagaaaagggtatgcgggaaccgccgagcgcatggcggcgatgcactccgaactctccgccgcgtgcggggaggacgtcgatctcatcgtcagcagggtggacctatcaagccaccaaggtccttgtgcgaggtacctgcgcatgccgatagacaagtggcatggctga
>Mmc.peg.295
atgctcgaggaagcgtcagaactgatagggctgcaggtatacacatcgaacgggatctttctgggaaatgtcaacaaccttgtgatcgacctcgagaataagcgtgtggacggccttttcgtcagtgagaccaatcccctgctcgtagaggaatccaaggcggtgaacgttccgttccgctggatcatgtccgttggcgacatcatcctcctgaagtacttccccaagagggtcaccaccaagaaggccgcggccaagatctga
>Mmc.peg.296
gtgattctcctgcacatctgcatgaagtgccggaagaccacccatcggggcgtggccaggagcctgagcggttgcgcctggggtgagggtgcggtgccgcgtttcctctgcctgcagctgctgtcggtgctgttcagaagaggcatggcctcgtga
>Mmc.peg.297
atgatcagagcacaagctacgctaaccaacttgaggaacgtggacctcatatttttccccgcgagtggaatcacttacgaaatatatattaattatgttattaaggagtataattatttaattatattcatgtaa
>Mmc.peg.298
ttggttagcgtagcttgtgctctgatcatggtcctgacgatcttccaggtcgctgtgaccaacgtatcggccgatgcggggggagagatgcgcatcgacgatcctgtcgctcacgatcaccggcagctcaccatatcgaactacggcgcttcgggaccgtcgttcataattcagaacgggacccttcacgtcgcctggatcgatgcaacgttggacggcgtcagacttgattataagaactcggtcgataacggctcgaccttttcccccgacacccctctcacaccctcgttcttctccatcgacaacatctcaatcgtctcctccggtccgttagtaggcatatcgttcgaaggacgcctcacggtcgaatcgaaccgcaccgtctatgtcctcgtctcatccgataacggctcatcgtggagcagaacgtatcaggtatgcgacggctcgtcctcctcggtagccgtgcagaacgacgctctctatctcggattgatcaggccgtacgagaactcgtcagtgttcgcgatactggagttcgagctcgacggcaatgatgtcgtgaacgcaacctccgtcatggccatggagactggcaacggcatcgggcgcatcgcaactgacggctcattgattcactattccgtttactgcacttccccgtatcgtgcagtggtgcacggcagcatcgatcgctacggcacgcaggtcgatgcgatatctctgcttgcatcgtactctttcggctccgttgccgatctcgacctgatatcgagtgacggaaaagtgttcgtcgcgtggacgtacaacagcgagtacggctccgtggtatcggcggcgttctcttccgatcgtatcgcgtggaactcggccatgatatcgcacggtcccggagcgaacggcaaagtttcggcgacaacgtatcgcgacggcttcttcgtggcatgggagaacggcaccagggcgtggaccgagatatcagcgtcagtgatctcatcgaccggcgttgtcgcagatgtcatgacgctatcgaccagccgcgtcgaagcgtcatccccgtccgtcgcggtcgatcagaacggagagatcaatgcggtctggaccgaagcgcatcgccacatgtcagagctgttcatgttccaggacgtgctgtacgactcgctgacgttcgacgagctcgacgattacattgcctctttggacaacagcgcgttcaacgtcccgtcctcgaaagcatggcttctcgaccgggtagcttcgatcaaggacgacatcgagaacgagaactacgcaggcgcgctggacacggtaagcgaggtcatggccacagtagacggcttcgccggcgggagctggagcgatgacgtcgctctgccgttcgcggcgcaagagaagatatatgatgtgctagcgggcgaagaagaggaactatcgtcgatggtcgcgccgtcgctttccggagcaggatcgatgttgcccatggccacatcgagcataaccagtgtgcgcatcgaatcgctcaccgctacctctgtgaccatttcatggagagtgtcacttctcatcccggcgactctaaagtatggcaccaccacctcgtatggcggctccgtgagcggaggcattggactgaaccagcaggccactcttaccggcctgttgcccggaacgacatatcactataagatcggctctttcctgctgggatatacggacgatcagacattcactacgcaatcgataatgatatccgatgttgtatggcgctgtagttcggacaccaatggcataaacgttgtgataacatggaataccaatattgctggcacatcaggcgttgagtacggagcagcatcatcgtatgggagcaccgtctccggcagctcaggaacatcgcatcacgtcacgctaaccagccttgtgggagggactgtttaccatttcagagccgtatctgccgcttcatcaaatcccgccaacgtggcttacagcaacgatatgacgttcagcacgaacatcgtgatatctgatatttctgtcatgcagatgacagcctacgccatgataatatcgtggtccacaaacatcgccggttcgtcccgcgttgactatgggacaagtcaatcatatgggcaatcagcagatgggaccagttcaaggacgcccctggtgatagtgaccgatttaacaccgggaactacctactacttcagagtagcttccgtcaataactacaactcaaacgatgtggccactggtgtgaacatgcagttcaccactcagcaagccaacgacgccgagcagaacggcgatgccggcgatacgacgtcgacggccttgcagatagtgtctggcgtgttctcaggcgagctctccagtcctatcgatatttcggactattacaagctttacgtttacagcggccaaagcatctccgctcatctgaacgtgctttccggagtgaacttcgacctcgcgctcctggacccgtccggtgcggttaaaagaacatcaaccaacggcgcggggacgagtgaatcgataaccttcacggctgattccaccggatactggtacctgaggatgagctacgtatctggcagttcggccggcatttattcattctctgtgtatcttacagcgggacaggacatattcgtcctggacgtcggctcgaccaatgactatatcatcaccgagcatcttctgggcatatcgctgctcagcggaacgggatggggcgatgcggccggcggcatgagaaacggcacggtcggttcgtcgttccttcttaacttgtacgacaactcgtaccagagcgataccggctacctcataacgatcacctacatggcatcgcagaatgtcatagtccaggtgctgaacaacggagtgtggatcaatgtggcgacgctgccgggcaactccgccaccgttgcgaggagctggtctttcgtcctcgattcagactacctgcaggattcccagtccgacctgggcatgaacgtgcagctgaggttccagaacgcgttcaaggtcgacaagattggcgctgtcgcttactcatacaagagtgatttctcatcgcccacgagccaacataaccccggcatctctctgggccaaggctggattctggacggcccagtggccaacggcacagtcgaagccactcttgtcgtttccgtgccgctgacccgcgtcagctacgagctgcagctcgacttcctggacagcagggacggtcagacggtgcagctgtacacttcgtccgggtgggtgaacgtcggcacgctgcaccggcacggctcgtcagcatcgatttacctggacatgaaggactactacgattcagacgcgtcaactccgggaatgaacctgctcctccgggtgaacgggccgctgtacaaccttacctcggtaacgatgacgcctgcgctggtggacacggacatcggaatgcccggcgacgagagcatttactctcagccgatgtatatgttcggcgtcaccctggtagacaacgggaactggtctggacgtacgatctcggacaacggaagaacggtgaggaccaccctcaccgccgaagctgccttctattttaacgctccagtgtccgggcagaagtatcgcatcgacatcagctacaagactgacaacgccggcttggtctatcaatgggacgggacgatgtaccggccggtgggttcgctgatagcggacggagcatggcatctctgcacgttctggacgttgtccggcgactacttcaattaccctggctgtgtggattcattcatagccacgcctttcttcatctcttcgtcggggaccacggtcgactatatatttgtcaacgccgactccgatcaagatacgctcgtcgacaagcaggagatcgagctcggaacgagcccactgatggccgacaccgattccgacaacctgcgcgatgatgttgaggtctccaaaggaatgaaccctaccaaccctgacactgacaacgacggactgatcgatggaaacgagcagtggtctcagacgtggtcgaccgacgagttcatgcggatcgacggcagcgggagcaacgattggtatgtcgcgagctacaaaactatctacctgcccgcaatcccgagcaccccggccgctccgataacttcggcgtggttgcatgtcggcatcgcgcatagcgacctgagcaacaccagagtggtcatctacaagggcggcgacagctacaacgtgcacttgaccgagaggaatgccgtcagcggcacccatcttttcagaagctggaacttattcagccttggatacgatgtgagcgacttcacgtccgcgtcgtcgtggagcctgtatatcgatgactggagttcagggggcggccagctgcagtacttccggatacaggtgaacggagagaccgaccctctcgacgcagactccgacgacgacggcattctggacggcgaggaggtgaacctcggcaccgacggatggatcaccaatccggtgctatgggataccgattccgacggtctgtacgatctcaacgagatcatcggcctcaccccgtgcggccaaaagaccgatccaactcgccaggactccgacaacgacggcttcgacgacgacgtggaccgcaagctgggagacctgctcctcaagatctcggtcgactgggtctccagctcaacatggggaaacgtgttcatccggttccacatcgacggcaacgactacgtgacgccggtgatcaacatgcctagcaatggcgacagagtctatcccggctatgcatactacatcgatatggtggacagccgctcctccgtttccacgttggtccagccatggaaccagggctgggtgagcgattctcagctgaagttcaacggcgacagcaactgcgaggcgccgccgtacgctctcggcggggccagcgattaccacgtctggtacgggaacgacgtcaatatcgggatcaccttcagcacggaagcgaggcagccggccaatctcatcgtggtcagcggcgtggacggcgatgagagctacggcctcgagaagtacggcaacgagtataggtacaccgcggacgagcagatcatcgtgctgtacgtgaactgcgttagcggagcttcgacagctcacttcgtcagcggggtgaacactatcatgctgccacgctcggtggcgatggagagcaacatgaactacaccttcgccgacctgatggggcggagcggaggaaccatattcaacggctacgacctcaaagtgtactacggcggcagcaacgctgccggcagcgtcatcatgatcgtgtccgccaacgacatgaccaccgatgaggcggaaacgcttctgagcgaagtaactcacgctcacggcggcaaggtcgtcggagagagcacgcggatatccggcgacgcggtgtatcgcttgcatctgcctttggacgctctcgacgccatcgttcttcaggacgtcgtcaactccccgctgagggaccacggtcccaacgactatctcggtgtcattaccaacatcgtgtacgacttcttcctcggagcggtcaacttcttcgccaacttggcgcagttcgtggtcgatctcggactggcggtgatcggtgcgcttaaaagcctcacgcaacaagcttcgaacgccataggcgcggcggtgacggcgatatcgaacgcgttgaatgcgttcattgattgggtatccagctatgtacgctcactaacgctctcagtgctaggccagtacggcatctctttatcctcttctatggaaggactgcctgctctggcgagggcaacaaatgatgccgacgctgaagtggtccaatatggcgaagtaagcggaaatacgaaaaacaagatgatggttgccttactgggcgatttattatctgcggctctagttctggtgatagctatcgatgccattttaatcgccacaaaagtgctcactgcaggcatggcctacctcgtcggcgtcgttatcagcatgatcgccacggtcatcatcgtagagatcatgagatcccatatgatgatcacatgcggtggtcagacccatcctttctctacctatgatacggcggtagatctgggaactgcgatgggaatgaatgaccctaatgcgcacaatgccctcttatggatatgtgcaatagtagacacatttgcgatcggccccttggcaaccatcgtcgcagcggctacggggcagctcgatctattgttagccatcatggcgttgtctatcggtctttattcgttcatcaacaacgatagaatagtggggctgtttgcaatagcgatggcggcaacctctctgttgacaacacttggtgaatacattctatcaaagctcttaccctcgccgtttgagaataaagagctaaagattctatccgtcatattggattcatcctctattggattggcaatcatagtgaattaa
>Mmc.peg.299
atgacccgatacgatattcctttcagcaggttcgctctgcgatgggccgttatcttttttctggcctctgtgactggggggctgttagtttatcctctggcaggcatcggggccgttcgcgtcacgtttgttcttgggctcatcctcttctcattcccgatcttgatcgagctgatcttctctccgtacaagctgctcctgggagatgacgggattaccatgttcttcaggttgagaccctcgaagttcgtctactatttggagatggaaggaattatattggacccgaacgacaagatcccctcactaagattgaagggaacaaggatcgcgtatggcatatctccggatgcggcaagggagctatcaaaaagaataaagagtgaatgttcagtttactga
>Mmc.peg.300
atgggcggcgtcctcaacagcgaccccgagcagcacagctatggctggcgggtcaacgctctctcgctaggcgtggcgtcattctcgttcggcatgaacggtctcctgctgggaatggcgatgtcggtgaccgcggtgatggaggttctgggaacatctctggcagagaccttgggaggcactcctgaaaatgcggtcacttcagcctggctatcatag
>Mmc.peg.300.5
gtgattgacgggatagccacgattgtttcattagttggcatggtgtctctattcaaaatattctcgaatagggggatgaacgccatgtcctcagatggatccttacttgccactaagccggatgagaatatattcatattcgagctgataatgtctcccatattcctagtcggcggctcgatcggctcgctcatagctcagaacctgatccctttgctctcgcttgttccaatggcagttgtttggtatcttgtcattcatcatgagctcatccgccgtcccgttcgtattcatatagatggcgacgtccgcttggaattcaggaccagacctccgatgagcatcccctttgagactgttgaatggatcgactcttcccctggggatcctaagacacgagcgggaaggatcaaccgaggagggaagatgaagatcaagggaagaaaatacccgatcccgctaggctacgaagcggccgaggcagttcggcgagcatacgcgggaaagcaaggaaggtatccgccaccgcatccgcgtttggctggaacgtataatatgagcagagaatga
>Mmc.peg.301
atggaagacaacagttacggcgcagaccagatccaggtcttggaaggtctgcaagcggtcaggaaacgccccgggatgtacatcggctccaccgacacccgcgggcttcaccatctcgtttacgaggtagtcgacaacagcatcgacgaggtgatggccggctactgcacgaagatcgacgtcactatcaacgccgacgggagcgtcaccgtttccgacgacgggagaggcattccgaccggcatcaacgagaagtacggcaagcccgccgtggagctggtcgtcaccatgctccacgccggcggcaagttcgaccgcaagagctacaaagtgtcgggcggactgcacggcgtgggcctgtcggtcgtcaacgccctctcggagttcctcgagaccaccgtcaagagggaaggaaaggtccactccatgaggttcgagcgcggcgaggtgtcgagcccgctgaaggtcgtcggcgagaccgccgagacgggcacccagcagcgcttcaagcccgaccccctgatcttcgagaccgtggactttgacgcggagatactgtcgcaccacctgcaggacctcgcctacctcaacaagggcgtgaagataaccttccaggacctccgcgaggggaaggaacgggaggaggtcttccacgccgagggcggcatcgtggagttcgtggagcacttggacaagaacaagacctccatgcacccccagcccatctacctcacctgcgagagggacaacatcgtgatcgaggtggcgatgcagtacaccgacgcgtactcggagagcgtgttcacctacgtcaacaacatcaacaccatcgagggcgggacccacctgatgggcttccgcgccgcgctgaccaggacgctgaacgattacgccaagcagaacaagctcatcaaggagaacgaggagaacctcaccggcgacgacgtgcgcgaaggtctgacggccatcatcagcgtgaagatccccgagccgcagttcgagggtcagaccaagaccaagctgggcaacagcgaggtcaagggcatcgtggagtcgtgcgtgtacgacaagttctacaccttcttagaggagaaccccaaggtcgcggaggcctgcgtgaagcgctccatactggcgttccaggccagggaggccgccaggaaagcgagggaactgacccgcaggaaaggcttcctggagggcggcggcctgccgggaaagctggccgactgccaggagaaggacccctccaagtccgagatatacatcgtggagggcgacagcgccgggggttgtttctccggcgacaccaaggtcgctctcgccgacggccggaacctcagcttcgaggagatcgtggccgagcaggcggagggcaaagagcactactgctacaccgtccgcaacgacggcaaggtcggtgtcgagaaggtcatcaacgctagggtgaccaagcgcgacgccgagatagtgcgcgtcaccttggacaatggagaggtcatcgagtgcacccccgaccaccgcttcatgctccgcgacgccagctacaagcaggcggttgaactcagtagcaccgacgctctgatggcgctctacgagaacgaggtcgaaggcttcagttcacagcaggaactggtcgcggccgcgatgaaccaccgcgtcgcaagcatcgagaagatgagcgagcggaaggacgtctacgacatcgaggttccgagcactcacaacttcgccctcgccgccggcgtcttcgttcacaacagcgccaagcagggccgcgatcgcgcgttccaggctatcctcccgctcaggggtaagatcctgaacgtggagaagtcccgcatggacaagatgctcaagagccaggagatacgcaatctgatcaccgccatcggagcgggcgtgggcccggagttcgatatcaccaagacccgctatcacaaggtcatcatcatgaccgatgcggatgtcgacggcgcgcacatcagcaccctgatgctaacgctgttcttccgctacatgaggccgctcatcgacaccgggtacgtctacctggccatgcccccgctctacaaggtgacccggggaggcaaagacctctacgcctacaacgagcgggagagggccgcggccatggagcagctgggcaagggagcgaccatccagaggtacaagggcctgggtgagatgaaccccacgcagctgtgggacacgaccatgaaccccgattgcaggatgctcaagaaggtcaccatcgaggacgccatccgtgcggacgagctgttcaccatcctgatgggcgaccaggtccagccccgcaaggagttcatcaccgcccacgccaaggaagtggagaacctggacatctga
>Mmc.peg.302
atgacagacgatactgcaacttcacaagatcagcaaaccccggccaacccgagggagatacgccgccccatcgaggcggagatgaagaagtcgtacatcgactacgccatgagcgtcattgtaggccgcgccctccccgacgtgcgtgacggcctcaagcccgtgcaccggcggatattgtactccatgtacgacatgggcctgccttccagcaaacctcacaagaagagtgccagggtggtcggcgagtgtttcgttgccgggaccagggtcctgacgaagcgcggcctcatcccgatcgaagagatcgagaggggagaagaggtctacacccagaagggcaggtcgaccgtgactgaactttgggagatgccgaaaaaggaccttgtccgggtacggaccgagaatgggatcaccgttaaggcgaccccatcgcagaagttcaaagtcatcaccagaggccttcagtacgtttggaaggaggccaaggacctgacgcccgaggacagcctcgtcctgcgccttgactatcctgatgacattccgtatgtgaagctcccggactggaatggaaaggagatgaggctcgacgagaacatcgcgtaccttatggggcagttcctatccgacgggaatttcgagcccaagtatgccaagggcatggggcgattcaacttctactcgacctctaacggcgtgatggaaaggatcactgagatcttgaaggaggcctttggctacgaagctttgaccgaaggccgagggacccacatcgaggacctgccccatcatccaatgatgcgccacatcagggtgaacagtcgggcgctgaacgattatttggcatcggccctggggatagaccgcacctggaaagctggcaccaagcatgtgccagaactcttcttccgctctccccgaccggttctcgccgctctgctctcgggcatgatcgatggggacggctcggtccataagagccgctccatcattcactacggatccatctcggagagaatgatcgaggatgtccagctcatcatgcagcatctcggggttccgagccacaggtatgttcagaagcccagcgacttccacatgtatgagggcgcgattatagtagacaactatcctctacattctatagaagtaatgggtcgattcacaaaggtactggctaagcaactagacctccgcagcgagacgaaacgggagcggcttgagcacatatttggcgctgaaaatgtcgcttgtgtgttcgaccggataccatatgctgcggaagcggtattcgatgatctctccgaagctcacatcgggagcggctggtatcaagacgtaggggggaacaagttccgtgccggaataacctatcctgacgggaccaagatacgctattcctcagatctcagggagcgccctctgggccgcacgcagatcatggactggggcatacactccaagctcgagaggataggctccaagatggcccctattatcgaagagatgatggagaacaacatcttcttcgttcaagtcgccagtgttgaagcagctccggcggagcacacttacgacctcacggtcgcggtcgtgcacgagttcgtggcgaacgggatagtggcttctaattgcctcgggaagtaccatcctcacggtgacacggccgtgtacgacgccctggtccgcatggcccaggatttctcgctgagataccccatggtcgacggccacggcaacttcggcagcgtcgacggcgactccgcggcggcgatgcgctacaccgagtgccgcctcaggaagctcgcggaggagatgctgcaggaccttgacaaggagacggtgaacttcgtcgacaacttcgatggctccctgaaggagccggaggtcctgccggcgaaggtgcccagcctcctggtcaacgggtcctcgggcatcgccgtgggcatggccacgaacataccgccgcacaacctcagggaaacatgcgacgcggccatgcacctgatcgacagccccgacgcggacagcatcgacctgatgcagttcatcaagggccccgacttccccaccggcggcatcatctacggcaccaacggcatcgtggaggcctactccaccggcaagggccgcatcaaggtgagggccaaggccgacttcgaggatatggaagggggcaagaggcgcatcatcgtcaccgagatcccctaccaggtcaacaaggccaacctcatcgagagcatcgccgacctggtcaaggagaagaagatcgagggcatcaccgacctgagggacgagagcgaccgcgagggcatgcgcatcgtcatcgagctgcgcaaggacgtcatggaagagatcgtgctcaaccagctgttccagcacacccagatggaagtgaccttcggcgtcatcaacctcgccctggtgaacaatgagcccaaagtgctcacgctccgcgagatgctgcaggcctacgtcgactaccgcaagcatgtggtcaccaagcgcaccgagttcgagctgcgcgaggcgaaggcgagggagcacatcctgcaggcgctgatcaaggcggtcgacgccatcgatgagacgatccgcattatcagggaggcgcggaccacggaagaagcgcgcaacggcctgatgcagcgcttcgagatcgacgaggtgcaggccaaggcggtcctggagatgcgcctgcgcgccctcaccggcctggagatcgaggacctccgcaccgagttcaccgccatcgaggagcgcatcgccgatctcgagagcatcctcgccgacgagtgcaagatcttcgccatcatcaaggccgagctgcttgagatcaaggagaagtacggcgacgaccgcaggaccgagatcgtcatggacgccggcgagctggacatcgaggacctcatccccaacgaggagatggtcatcatgatcaccagcgacggctacatcaagcgcctgccgctggacacctacaagcagcagcaccgcggggggcagggtctgctgggcatggagaccaaggaggaggacgaggtggtcgacctgttcgtcaccatgacccacaactacatcatgttcttcaccaacaagggccgggtgtacgtcctcaaggcgtaccgcatacccgtggccggccggcactccaagggaaagccgatcatcaacctcctgcccaagctggaggagggcgagagggtggaggacaatatggcctttgacaagttcgacgaccgctacgacctggtgttcgccacccggaacggcatcgtcaagcgcaccgccctccgggagtaccgcaacatccgttccaacggcatcatcgccatcagcctggaggatggcgactccctcgtcgacaccaagctggtggagccgggcgcggagatcgtgctggccacccggagcggccaggcggggaggttcgacgcctccgagatacggtcggtagggaggcaggccatcggggtcatcggcatgcgcatggaggacggcgacgagatcgtcagcatggccgtggtgaggccggaggacaagctccttagcatcaccgagaacgggtacgggaagatctcgcgcgtgtccgattaccggaagacccaccgcggcgggaagggggtcataaccatcaagaccaccgaccgcaacgggcccgtagtgtcggtaagggccatctccgacggcgaccagatcatcctcaccacccagcagggcaaggtcatccgcgtccccgcggaggagatacgcaccatgggccgctccacgcaaggagttaccatcatggacctctccgacggcgacaagatcaccgccgtggcccgcctggtcggcgccaaggagcagctgatggtcgcccggaccgagtcgaaggaggacctcagcgtgctgcccgtcggaggggacgaccccgccgaggagtga
>Mmc.peg.303
atgaagacaagcttctgctactcgatcatgtccacataccttcagaagaccggacagttcgggctctatgtgactctggaggagacggcggccagccacgtgaccaacatgcgcaggctgggcatcccaccgagccccaacatggagatatccgatttcactgacctcagggagctggacggtgtgattgacgaggagggctccaccgactacgtccagttcatccagcagaccgtggagtacaccaagaagaagcacggcgacaagttcaccgtcctcgcccttgactccctgggagcgctgtactccctgatggaggataacgacaacatccgcaagaagatgttctacttcttcaagatgctccgtgatcagaacctcgtgtcgttcatcatcatggagcggtcccccggcggcccctcgagcctcctgggcaacgagggcttcctcgtcgacgggatcatcgagctcggactggaccgcgatcggggcaagatggccaggttcatccgggtggagaagatgagggcctgccagcacagcatggagaagcacaccatggaagtgggcgagaagggaggtctcactgttctgggaccttcactcggttag
>Mmc.peg.304
ttgtccacatccgatgaggtccccatttgggaggtcattgaacagttcaaggagaaagtgaaatcccaggagctggaggtccgtaagcggcaggaccgcgtcgaggcggaggagtccgacctcgataagaggaagcagcagcttgaggagctgtcccgggacctgggcacccgcgagaaggggctgcgggaccgattggccgagctggagccgcgggaggccgccgccgaggagaaggagtcccgcctcagggccctggagaaggaggtccggcagcgcgaggaggcggtgcagaggtcccgcgcggagctggagtcgaggcaggcggaactgaccaggcgcgaggacgagatcgtggcactttccgagcgcagcgccgggtacgagagcggcctcaaggagatgaacgagagcatccgcaaggccgaggagggccttctggccagcgaggtcaagatccgcgacctgctgggcgaggtgtcctcgtcgcgcgagagcctgctggccaaggagaaggcgctggccgatcaggaggcgctgctggccgagggcaggaagatagtgctcgaagagcagaggcggttcgtgagctgggagaagaccctcaacgctcgggaggaggctctccgcgagcgggaaaggtccgcgcccgtcgcgaccgatgatggcaccccggtcctcaaggccgagcccgaagcggcgatcgaggaggctatcgagataggggcgcctaagccggccgaggtcgagcccgaggcgttccctgcggaggacgagcccgcccctgtcttcaaagtggagccggaaccgcagcccgaggaggaagcgcccaccccggtgttcagggccgaaccggaaggccccacctgccccgagtgcggcgccatcgtctccgaggacgaccgcacctgcccctcatgcgggtacgagctgaaggaggcccccaagccccccgaggccaagccggaagaggcggagccccccaagaaggcagtgtccgtccgaaaggtcagcatccggcgccggtaa
>Mmc.peg.305
ttgttcgcggggacgggcggagcgcaggccctgccttcggaatattccaacggggaccgcatcatcggttccggttatgacacaccgacctgggagatcaccaccgagacctacatgaacgggaacttgacgatcaaggaaggcggcgtggtggtcgttgaccacggcagcctggtattctctcagaccctcggtcatgacggggtcgtcagcgcggacgacttcatctataccctcaccatcgaggacggcggcaagctcatcctcaagaactccacccttactacgcggctgaacaaccttaatgcgttccccagcctcggcgtctacgtccataacggaagctcgctcgaagcttacgactcgacccttagattccccggccacctcgttgtcgaggactccgccctgaccctgtggaggtccaccatcgaaggccatgacaccgatttaattgagcgatactgcgaccctacgatcttccccgccggtgagttcgacgatgcccctgtgatgttattagttgacgccacggtgaacctgtacgactcatatctgagagatatctacgagcccgaaacatatgacgcccccattcccaacctcgctccggtgtatgattacgactatccattcgcttctgacacatacaacctcgacggcaccaggagtgcggtcgcctatacgctcgattcggggagtaggactctttccacttacaagagcgtgaccctggccggcaacacgaacctgacctcggtcaacacctacattggggtcgatttttcgcctgacccttaccggcacaacaatatggtgcttctggacaactccaaggcatatatctacggtctcaccgtggatgagtcacaagaccctaaggactatactcgcgagcctgcgttcgtgacggtcgaaaccacgttcgaggcggacgttacggctcggggatctagcgacaccacgacgaatcaaccaatctccaatgcaacagtatatgatggcaattattacgtgattaaaatgggccagatactgaaccttaatcagtttgatacgggaggttcagcaggcagaatcaatggcgcaactttgaatttccaatatactactgcatatccctatggtggagatagttatgttcaatgggctctgaatggcgagagctttgtgaatacgaatatccaggttacccaagtcgatggattgactaacgtcacatacgatttgtatcagaatggggaaggagcgatttcgatagaggatataaaacgcattgccatccaagtaatcaatgacgccactgcatcttcacatgatatctatgtggataggatctggatcgaggtcactctagcccccactgtctacatatatcggtgggccaacgtgaccgccctcgacgaccagggcaactcggtgatcggcgcagaagtatccgcgaagttgcaggacccctacggcgagattgcttactacgtcaccccgggcggtgtgcagagcgctccttccgatgatgtgatgaggtacctcggcatcgatccctcctccttcactgcctgggtgaccgggaacgacggcaaggtgacgatcccctatctttccgagataatcgacgcgcgcaaccccaatccctacaagaacccgtcatacaacctgacggtcagcttcaccgacgacagcgacggtgcgacatactacaactatgtcggcctcccattcgaaaggtaccccgacctggtcggtaccggaatgttcgtccagctgccggtctacctgatcaacctgatattcctgcccgacctgtacgttgcatcggaggacatggcattcagcgatgctaccgcatcgaccgaggccaccgcgaggatcactgtccacaactcgggcgccgtagcggccaagaacgtggtcgtcgagatatatgccggtaacaggagcaccggcggacagcttctcagtacaacgacgatctcggtccctgcccactcctctctggaggcagtactggtgtggatccctgaggagataggcaactatcccatctacgtctacgtcaaccccgacaggaccgtacaggaatccaggtacagcaataacaacgcattcaagaacgtcaccgtgtccatagagctgggcgattccgacctcgtgatcgggggcacctcgcagttccaggatctggtcttctacacgcccctgagcccgaccaccaatgtgatcgtgaccacgggcggcaagctcaccttcgtgggcacccagttcgccatgaggcagaacggaaacctgaacgtggtcgtggaaggcaacggccagctccgcttgctggatggatcgaccatgacctcgaccggcagcatcggcctggtcctgttcgacaccgctcgcctggagatcgtgaggtctagcatagcggcggaggtaagcatattcgcgtacggcgaatccgtggtcgatgtgaccgagtccgcggtcagctccgagctgagcgccccggccacctccagcatgcatctggcagcggtcaactccaccttctccgcggtgaccctggccaatacgtcaacggccgcgctcaccaatgtggacatcatcatattcagcgtgcaggactcggcatatgtcgagtactaccggtgggtggaggtcaccgtcgtggacggcaggggcgccatagtggaaggcgccgatgtctccatcagccggatgtatgccgccataacgccggcgcatggcgcggagaagctctccggtgccaccggcattgacggtacggtcatgctcctggtgctgtccgatgtgataaccagcagcccggcgaccacccgcagcgcgggcgtttacttggtgacggtgtcattcgaagcccccgacggggtgacctactacggggccagcaacgacgtgataaacgtgcccgcgtacgttcgcggcgcctctctcacttccggagtggtaacgcccaccaacgccgatgggtccgagagatacctcgcgctggagggatgggagcctgaacttgacccggccaatctctcagtatccagcctgcgcttcaccccgaccggttccgtgcaggtcggcgccaccgtatccattctggtggacataacaaaccatggggagagcgattccaacgaagctcagatcctgctctacgtggacggcgtggccgttcccaccgccgcgaggcctgtgccaggaggcataggggccggggatacgatcactgtcagcactacctggacggcaagcgtgcctctcggctccagggatgtcctgagggtcatcaccgtcgaggtcgtccccggctccggcgattccgccagcgatgacgaggagcaagggaccatcagagtcctggactcccgccccgacgtggtgttcctcggcaacatccaggtgatgaagtcccagaaggccgtgaccaacgctacggccggtgaaaaggtgaccatctccgccaccgccgccacttcctccggctcacccaccgcctatgcgatgaagttctacttcttcgtggtgaacgagaccggcgtccgcactctgatccacgtgaccaacagcatggacgtgaagaacaccgatatcgtggcgctttcctacacctggaccatcaatgtcactaccggcgactacgacatagaggtcgtggccaactacgacggcaccattgatgagagcaggaccgacaacaacgtgatcagcaccgccttcgaggtgaaaacgcccgatccgtatgtcactctcaatattccgtacggccagacctacaagcccggcgaaaccatcttcgtcagcggcacggtcaccaacaagaacaccaacgccgccataaacggggcgacggtgtcggtcagcctgtacaggaacggtgtgattgtagacaacggcccattcacccagaaaacgggttcggacggcaacttctacatagcggtccacatccccgaagggagcgaggacggcacgtacgagatccgcgtcaccgcggacgtcaacggcaagaccttcgaccaatacgaccaggccaccgtgaaggccgcggccgagggaggcgccccctggtggctctacgtcatcatattggcgttcgtctccgcggtcattctgatcttctccgcgtacctgtacaagtatggcctggggaagatggtggagtgcggcgagtgcggcgctctgatacccgactcgtccaagcgctgccccaagtgcggggtggagttcgagaccggcaccgccaagtgcagcaagtgcggcgcctggatcgccgcgaactcggtctcctgccctgactgcggcgccaagttcatcaccgaggccgtcgaagaagaggagaacgagtacctcaagagcatgagggagcagtacgaggccttcgtcgacacgtaccgtgaggaggccaagaaggtcctcgacaagaagtactccgacgccaagttccccgactggtggaagaagcaggcctcttacgtgaccttcgagacctggctgtcccaggaggaggacaagcgcaagatcggcggtgtggcctgcccgacctgcggcatactgaacccccgcggcgcatcgatatgccacaagtgcggctctccgatggaggcgcccaaggcggcgcccgtggagctgcctcctcccgaggagaagaagcctgaggtggtcccgcagcagaagccgctccggcgcatcatccgcaggacggtggaaaagaagcccgccgtgcccatcgaggccaagcccgaggacgctcccgtttcggacgctcccaagcccgccgaggcgggggaggggacctccagctctgaggggcccaagcctgaggaggccaaggcggccgaggagcctaagccggaagaggacaaaccctccgcttga
>Mmc.peg.306
atggacgaggccatgaagcgggacatgagcgacgagctggacgatatcttcgccgatgatgaggggaaggtcaagaagaaaaagttcaacgtcagcaccaggtacctctcgttcctggtccgcctaaggaacaagcccatgaaggtcctgctccccctgggctccaacgccgagcagaccgccatcactgagatacccaagatcgccgacgccagcgtggaggaggtcgagaccacccccatcgaggagccgtactcgtacgtccgcatactgtacgatggcaccgcggccgagtacatctacgaggtccacgaacccaagctcaccgacgacgagaggtcgctgctcgacggcatgaagagcgccctcatcgtgtcgctgaacctcgcggacaccaaggactccgaggagaagaagaagatactgaacgcggccatcgaccagctcctgaccaagctgggggtggcgctgcaccccttctccaaggaaaggatcgcctactacctgcgccgcgacttcatcggctacggcatcatcaatgtcatgctcacggacccctccatcgaggactgctcctgcgatggcatgggcatccctctgtacatctaccaccgcaagtacggcagcgtaaagtcgaacatcaagttcgagagggaggacgagctggacgagtacgtggcctggctggcccagaagtgcggaaagcacatctccgtggccaatcccatcctggacgccaccatccccgacgggtcgaggctgaacgccaccctgggaaagcacgtgaccaagagaggatcgaccttcaccatcaggcgcttcaaggacaaccccttcaccccggtggacctgctgaggttcaagaccatgtccaccgagatgatggcgtacatgtggctgtccgttgagttcggatcgtccatgatggtgtgcggcggcaccgcgtccggcaagaccaccacgctgaacgccatcctgctgttcatccctccccagatgaagatcgtcagcatcgaggacaccagggagctgaacctcccccacgagaactggatccccgggcttacccgggaagggttcggcgggaaggggggagagagcagcggcaacatcaacatgttcgacctgctcaccgccgcgctgaggcagagacctcagtacctgatggtcggcgaggtccgcggcaaggaggcgtacgtggtgttccaggccatggccaccgggcacatttcctattccacgttccacgccgaggacgttcaggcgatggtccatcgtctcgagaacgaccccatcaacctgcccagggcgctgctcaccgcgctgaacatcgtcatgctgcagggccaagtcaaggtcggcaccaagatgaccaggagggtgaagggcctcaccgagattgtgggcatggaccccgagaccggcgagctcatcaccaacgcggcgttcacctggaaccccgccgacgacaccttcaacttttccgggcactcctatgtgtacgagaaggtgcgggcggtacgcaactggtcctccagggagatggagaaggagatcaagaggcgcatggacatcctggagtacatgaagaggtccggagtgtccaactaccgccaggtggccaagatcgtttccgcgtactacaaggaccccgagaaggtcatgaaggaagtgcgcaagagcgaaaaccccgagtga
>Mmc.peg.307
atggccgccgaatacgagaacataatggacctggaccaactgaacctggaaaagatagactatggccggaccatactcatcatcagcgcgatggtgtgcgcgctgttcgcggcgatagggttcctggacgccatcgggggcatcgacgccccctcggattggctcacctacaccttcctggcgctgatagtcctcaccggcccgtacgggttctacgcctcgcgggaggtcaagcgggtcagggacatcgaggccaggctgccggagttcctccgcgacgtcgccgaggccggccgcttcggcatgaccctcgctcaagccatcaaggtcgcctccaggggccgctacgggaagctgaccccggagatacgccgcatggccgcgcagatcgactggggcgttccggcgtcggaggccatccgcctgttcgcggagagggtcgacacccctctggtcaagaggatgacctcgatcatcatcaaggccaacatcgccgggggcagcgtcgccgacgtgctgacgatggtggcccacgacgccagggaagcgatgctgagccagagcgagaggaagatcaacatggtcacctacgtcatggtcatctacatcgccttcgcggtgttcatcgccactatattcatcctcaacaccaccttcctcccgaagatgatggaggccggcgcctcggtggccgagggggcggagaaggccgggataaccaacatgcccgtcaatatcaagacggacgtcatccccaccatccagatactgttcgtgctcgccgtgataatccacgccgtaggggacggcatactggcgggagtgttgcaggacggccagatatccggcggcatgaagcatgccttcatcatgctgctcatcggcctggtgggcacgaggttgatctga
>Mmc.peg.308
gtgctcccggactatatcgagctgaccaactaccagatgctctcctggcgcgtgatgggcaagatggtgaagctgaacgccaagcccaaccccaagctggagcagcagctgctgcaggcgcacctgcgcataaggccggaggagtacctcgcctacgtgtggatgaccaccttcctggtgttcgccggctcgctggccgtcgccctgctgttcggcggcgttcttctgggccttctccacgtggcggcgggcatggtgatggtcttcttcgtcatgatcgtcatgatgcccccgctgctgacctacatggtcatgtcggcgatgccgggcaccaaggccaaggccaggatgcgcgacatcaacaagcgcatcggcccggccatgagcttcatctccgcaatggcgtcggccgacgtcaacgtggacgtcatcttcaaggagctggccaagcaggacatttacggcgagatcaagaacgaggcggaatggatcaccagggacaccgatctgctgggcatcgatatcctgacggccgtcaagatggccgcgcagagaagcccgtccaccaagttccaggagttcctgcagggcgtggtgacgacctcgacctccggcggacagctgaagccctacttcctgcagaaggcggagcagtacgagaaggaaggaaagctggagatgcggtcgcagatggagtccatcggacttctggccgaatcgttcgtcaccgtggtggtggcgttccccctgttcctggtggtcatcatggccatcatggccatagtgcccggcggaggaggcagctcgtccacgacggtgctgttgctggagatggtcatactgctgatgatcccgatgtgccagttcggcttcacgttcgtgatctggaatatgaccaaggagtcgacgttctga
>Mmc.peg.309
atgcaagcggccgaacccaaacccagcaagaagaccaagacgcaaatgccagatgacgctcccgagggagcgaccatggccggcgcggtcagggacggctacctcaaagtggtccgccgggcgatgccccgcagagcctccagggtcatgctgtccgcccacgaggtggcccagcgcatcgagtggtccaagggccacggctccgccgtcaccgagatacccaagatcgatgaccccgccgtggagacggtggaggtgtacccggtcctggaaccctacagctacacccgcatcacttacaacaacgagaccagcgagtattacctggaagctctggagccgaggctcaacgcggaggaccagaagctcctggcgctgatcaaggacaccctgggccgcaccctcagctacgagtgggacaagttcaccagcctggacaagagggagtacctctccgagagcgtggagtcgtacatcaagagcaggggcgccaaggtcaacccgctgcttaagaagaagctcaagtactacatcctgcgcgacttcgtcggctacggcaaggtggacatcctgatgcgcgacgagcagatcgaggatatctcctgcgacggagtgaacatccccctgttcgtataccaccgcaagtacggcagcctcaagaccgccctgatgttcgatgacgaggacgccctgaactcctacgtggtctctctcggccagagaggtggtaagcagatctcggtgtccaaccccatcctggacggcacctccccggaaggccatcgtatccaggcgacgtattcccgcgaggtcaccaccaaaggctccaccttcaccatcaggcgcttcaaggagaagcccttcaccccggtggacctggtcaaagggaaaacggccagcccggagatggtggcgtacttctggctcggcgtggagaacggcgagtccatgatcatctgcggcgggaccgcttcggggaagacctccacgctgaactccatttcgctgttcataccccccggtgccaagatcgtcaccatggaggacaccagggagatcaacctcccccaccagaactggatccccggcaccaccaggtccggggtgggggagaggggcccggacggcaaggccccgggcgagatagacatgtacgacctcatgcgcgcctcgctgaggcagcgccccaactacatcatcgtcggggaggtccgaggcaaagaaacgtacaccatgttccaggccatggccaccggccataccacttattccaccatgcacgccgactcggtgcagtcgatggtcaacaggctggagaaccagcccatcaactgcccccgcatacttctcaccgcgctgcgcaacgtcatcatccagtcccaggtgagggtggggcaggagctcaccaggcggatgaagcaggtcatcgagatcgtggggttcgagccggacaccaacgagctgatatccaacaccgtgtacgagtgggaccaggccaccgaccgcttcatcttcaagggccacagcttcctgttcgacaagatcatggaaatgaagaacctcacccacgaggagatgaccgccgagttcgagcgcagggtggacatcatcaagtacctggtataccgggacatcgtggaccaccacaagatctgggagctcatcaatcactactgcaagaacccggagaggaccatcactaaggtgcgcaaggaactacaggaaggggggatagagactggcgcctga
>Mmc.peg.310
gtggcgtccacagtgggcaccatcatggccctcatggtgttcatagcgttcatggccctgatcaccaactcctacgtgccggcctggatgatggacaacgaacgttcgcacatgaaccaggtcatcgaccagttcggtcagctcaagaacaatgtggacagcatgaccctgcagcagggcggcagcggggactattccatcaacatgttcgcccccgtcaagctcggctccgagggcgtgccgctcttcgccacggccaccgtgggcctcttgtcatacgttcctcaaggaacttccacgtccggggtcaatgtccgatttaccgacccggtgtccggcgctctcatcaattcgaccggcggggggagggcggacctgtacgtccccaaccgctattatgtgccgcaatggatctgctacgagaacggcgccatcatactcaagcaggatgacggacagtccatcaaggccaagcccaacctggacatcagcaaggtcggcgggaacatcaacgtggacttcaccgagatagacctcatcggagcgagccaatccgtcaccggctccgacgcggtggggttcagcctggacctggtgtatgtcgactctcaaaagtacacctggggggcggggagcagtggcacgctgcagctgaccataactacagtatacggcgcggcgtggcaccaatatctcaaggactaccttagcgagaagaaactggtcggggatggcgtagactatgacctgtcaccatccgattctcccagcgcgtcgacggacagagtgaccaccatcacccttactctttacaaagtgacagaagtgaactacaaccgggcccagatggaaatgaagatgctcaccacgtga
>Mmc.peg.311
atgcagatcacaggtttcgagaccagcaccatcgaggccaagaggttctcccgggcgggagagcacatcagcaatatcaggatcgatcacaacagcgcggtgacacagatcaaccggtcctccgaccgcgccgccaccgtggagttccgttttaccatcaattacaccggcatggggtacatcaagatcgagggctccattgcccttgacggggaagcggaccagctgatcaacgagtggaagtccaccgggtcgatgccgaacgacaccgccaacatggtgcacaacgccatcgtatcgaactgcatccccaccgcgttgctcatagccagggacatccgccttccgcccccgttcccgctgccccgcatcaacatcgagaagaaggcggggcccgcgccgaggagcccctccgggcccgagttcgcgtga
>Mmc.peg.312
gtgcagcctttgtcccgcaagaaaaagaccggagagaacgatccttccgacgacgccatagacggcgatgtcgccgtgctctctcccgtccatgacgatatgctgcgcggatggatgtccggcagcaccgccctcgcggcatggctcgaggaggaccccgcggaccggcccacgttctactcccgcaaccttgacgataaggagctggatgacgagatcgcggagagattgcgcgatcgcgaggaggaggtggcccggctccgcaggatgctggggaacggggacgacatcgacaccgttctggaggagaacgcccgcctcaggaaggaagtggagaagcttacccgctccaactcggagctgatgtccaacgcctcggccgacctcgagaagagggaggcggccctccgagagagggagaacgccctgaacgagagggagaaggggctcaaggcccccgacacctccgagctggagcaacggtaccacgccgagctggcgcagaaggagatggagcaccgcttcagggaggacgagctcgcccgaacggtggagaggctggagaacgaccttaagcgcaaggccctggaggagcgggcccgggaggacgagctaaagctggccaagttgtccaagagcgaggcgagcaaggaggtccaggagaagctccgccacgcccaggagaaggagcggcgggcgctggagctccaggatgccgtgaaccacctcaatgacaccatctccgagaaggatgacgagctgaagggcctcaaggagatcgtcagctacaaggagcaggagcttacccgccgcgaggaggacctcctctacagggagaacctcatcaccgaggagaagcgccggatggaggaggccaagcgctccgccggagggttggcggaggcggagctcaagaagcgcctggaagagctcaggtccgaggtggaccgccgcgagaaggagctgaaggccaaggaggacttcctccgcagcaaggagtccgagctccgccagcgggagatgggggccatcgaggaggagctcaagaccaaggaccaggagatcgccctggagacggactcggccaaggtgaagaccggcagcccccgcctggacgacctgctgctgggcggcatccccttcgggtccaacatcctgatgtacgggcctcccttcgttggcaaggagaccatggtcaaccagttcatcgccgaaggcctgaagaagggcatcccggccatctgggtcaccaccgacaagacccccgtcgacatccgcgaggagatgaagctggtcctaccccagtacgaggagtacgaggccctcggcctggtgaggtacgtcgattcatactcccgcagcatgggcgacgtcagccaggacaagtacaccacgtacatcgacgtcccgaccgcccacgaccagatcatggacgcggtggaggaggtggccaagatgtacaaggagaagcacgagtactaccgcctggccttccgcaccatatcaactctgatagcgtactcggaccccaacactgcgttccgcttcctgagccccttctgcgggcgccgcaagagggaccgcgcagttaccatgtatactatagaaaagggcatgcacggggagcaggagatccagatgctcggctccatcatggacggcatgatcgacttcaagatcgagcagctgaagaccttcttcatggtgaagggcatcaccgacgtgcagtcgcgctcgtacatccggtacaacgccaccaggcacgggctcagcatcggtagctttgccctcgatcatataaaataa
>Mmc.peg.313
atggagaaacagatccacgtcaagatcgacaagaaaagcgacttgacgctgcgcgaggtgctcaagaagatcgaggagatccaggccgagcaccctgaactggatgtgttctttgacggcgatatctacgccatctgcagccgcccccgggccgtacccgcgataaagtaa
>Mmc.peg.314
atgccccgcctgggccggcccaccatcgctctgtacaattcctacgaccccaagaacttccgggaggcgcaccgccgcgccctcgcccgcgccggaccgctggccctggcgttcgacctgaacctggcgacgttcgggttcccttttccacgggagctaggcacgccgcaggagatcgccgattgggtcgccaccaccacgtccatcggcgagcacggcgggtttctcaaagagcttaccgccaagggccgtttccagaccttcgattacccccacaggggcttccccccgcagctgggggaagtggtgctcactacccggaagccggaccccggcaagaaacgggacgtggacgaggtcgtggccatgctggcgaaggggcagagcgtgatgatcttgttcggcctcggccccaaaggggccccgaaagaggtgttcgagatgacccgccaccacatggatatcacgccgggagggttctctttggagacctgcaccgccatgggagcggtggcgggagtcatagcttataaactgaagggatattatcaaaacgtattatcataa
>Mmc.peg.314.5
atggaaacgagaaaaattgccataggcatattggcgataggcatagtcgcggccctctcgggcggcatgatctacgcctatttcaccgatagtgacaaatccgaaaataacgaatttactgctggaaaattatttctgcagcttaacgacggtgtgaccaagaccgtaactccggctctcggcacttttgacaacatgcagcccggtgatagtgatactggaagcattaccgtaaagaacgcggggaccgtcgatggctatgttacctttaaattcagcgactttggcgagacagacggtcttcccactgaagtagatggaacagatctaccggatccttcaaagccgcaaaccctaggcggtaatctgggtaccgtaattactgtgaaatatggtgatggcggaagcaagaccgtagagttgggagatgacttttttaccactataatggctgagatagaggatgatgagtaccactttgccctgcctgccggtgaatccctcacaatagagatttcgtggtcgatagctacctctgtagggaacgagatccaaggggactcgctatcttttgatatcgaattcacgctgacccaatcaactcataactctctcccacctgagatcaattcgtggtaa
>Mmc.peg.315
atgatgaacaagaggctaagccagctcggcaccgtggtcgtggtcgtactgttagcgatagcgctgacaggccttctcgctcccatattcggataccgcctcgacgtggtgcaatctggaagcatggagccgaatatcggggtcggcgatctggtaataacggctccagaggagttctccgatatccgtacaggcgacgtcatatcgttccgctctcccgacaacggagtgttgatctgccaccgggtcgtgggcgtggatgagagcaacagcacccttcagacaaagggcgatgccaacgaggacaacgatccctatgttctcaaagaacagcacgtggtcggcaaggtggtcgcgaacatcccgctgatgggatatgcggtcgatttcctcaagacccccttcgggtgggccgtcataataatgctcttcgcgctggtcctggttatgggcaatgacaaaggcgccaagggcgggaaggacagcgatagtagcgctgtcgaaaccacaaagaaggacgatgcatga
>Mmc.peg.316
atgagccagcgaaacgtcgtccttgcagtcgctacattattgaccgtgatggcggtgagcgacagcgggacctttgcgatattctatgacaccgaatcctcgatgggcaataggttcaccgcatggagtttccatgggtgggttcagagcaccggggacgacttcactttggggacgacaggctccaacgtggacacaacgaccagcccgggcgatgtatctctaagtagaggagatgccgctcaatgcctgtttgccttcggaggcggaggctcagcaggcttctatcgttacgatgtccaatccaatgcctgggccaccatggccagcgcccctgagggggtgactgacggcgccgccctggcctatgatcaggaccgatacatctacgccatccgcggcggaggtcacagcgacctatggagatacgatgtccagagcaactcgtgggagtccctggcctctgcacccggaccggtaggaagcggcggcgatctggtatacgatgacggcgtactatacgtcctccagggcggcggcaacaccggcctgtggacttacgacattgccgccgagagctggacaacattaagcagcactccttccggagtgagcagcaatggtgctctggcatcatatcagggcaccctatacgtcatgcgcggcagcggcaccctgacgatctggaccttccacgacgggacctggtccagccttaatttcccggagcagtggctcaccaccgggatggacatgttcctgagggcggacggaaaactggtcatcctctggttgaacgggaaccagggatgcggctacatctatgacattcaatcgaagacctggacccgcgaatcgtcgctggacctcggcacgaacatacaggacggcatcgacctcgccttcgacggtagctacatctacgcgcttcagtcgctggatgcgggcggatactggggccctttctggagatacgtccccaacagcggctggtggtcatggggggaccttgccaagaaactgcccggcgcggtgggctccggcgcgtgcctggtcagcgcgacggcgggcggcgaccatgccactccgggggtcttgatatcctcggtattcgatgccggcagcaccttcgtcaagtacactgcgctgtcctggagcgcgatccttccctccgggacggagatacgtttcgaggtcagggcggcggatacagaaagcgaactggagaatgctgcatggattcccgtgaacggctcgtcatccccgatcagcgacctcttcggccgctatgcgcagtggaaggccacccttaccaccgccgatccgactcggaccccggtgctccaggaggtcatactgtactacatgcagtcccccaggagctgggtccagaccacctatgctgacttcagctcggggtcctggtccaatatcgacatcaccaccagccccggctccgcgatgctgaccgcagggaccgcgggccagtacatcttcgccttccagggcgggggctctgcggccttccaccgctacaacgtggcttctgacacctggaccgccatgaccgccgctcccggggcagttacggacggcgccgccctggcctatgaccatggcaggtacatctatgccctgcagggagggtccagcgcactgtggagatatgatatggtacagaactcctgggccgtcctggggaatgcgcccgggatagtgggcagcggcggcgatctggtatacgatgacggcgtactatacgtcctccagggcgggggaggcaccggcctgtggacgtacgacatagctgatggcgagtggtcgacggccatcaatacgcccgccggggtaggtgccggcggtgccatggtatcatatcagggcaccctgtacgtcatgcgcggcggcggtaccttgggcatatgggcataccacggcggaacctggtcaagcctgaacttccaggagcagtggcttgtctccggctcagacatggtgctggggccgaacgggaagctgtacacgttctggctgaacgggaaccagggctgttgctacatctatgatcctcagctgaaaacctggaacagggaatcgacattggattggggtacgaacatacaggacggcatcgacctcgccttcgacggtagctacatctacgcgcttcagtcgacggagaccccggggtcctggtggggcccattctggaaatgtgaccttggcagtggttggtgggcttggggcggtatcgccaagaaacttcccggcacggtaggtcccggcgcaagcctggtcagcgtgacctcggggggacaataccacacccccggcgtcctgacctcatcaacattcgacaccgggaccgacggggcgggatacggcacgctgtcatggaccgcgacattgccgcccggcaccgccgtccggttcgagataagggcttccaacaccttggtatcaggccagcccgatgctgaatggaccccggtgagcgatccgagctcctccttgagctccatctccggccggtacgtgcagtggagggccatcctgaccaccgatgagacaaatcaaacgccgatcctccatgaggtcaagctccaatacgtgggctgggaccgtgggaatgggacataa
>Mmc.peg.317
atgatgctgttcctttccgccctgccgtcgaccccggcgaaggttgccgatgtcccgtcggtgcgcctctccctgggcggccaagggagcgtgccctggtccatggaagcgatcaagccgggcgatcacggcaccgaggtgacggtgctgcagaacaccgggagcaaggacgggaccgttctgctgtggatcagcaacatcaaggagaccgacgccgccggggacggagcgttcctgggccaatacatgaggttcagcatcgacgccgagggcctgtgcacggaggcgcggttcccgtgcacgatatacgagctgccggagtacccgtcgagcagcagcaagatcattataaggtcgctccccgcgggaagctccgtcacgatccactggacctgggagttcttggagaccggcgctccccagaacgaggcccagggggacggcctgagctttgatataaactacctgctctacgagccgccgccggccggtgaggactaccagtggatatggatggagatcctcggcctgggggcggtggtggggatgaactccaccgggcacgtggtggagacggtccaggtcactgacccgtcgggggcgttccgcctcactatccccaaggggaccagggtcgtcaccgagggagggcagctcccctcagccatcatcatgacgaccgatgccggggccgggggagcggtcccggacggatggacgaaggtggggccggcctacgtcctcagcggttatctggaaggcaccgggacggtaaacgtcctcttcataggccaggtaggcctgaccttgggtttggacccttccaccgtgccggagggcaccaggatgacgtccatgttcatgctggccgcggacggccagtgggcgatggttagcgggtcctccaccatgacatccagttcctgggaggcctgggggatcatcggccgcaccggcacctataccatcctggccagcgagaacgcctcggaccacgccttcatcgaggccagggacctgacggtacggccggggacctcggagctatggtggccggtggtcctggcgacctcgaccggcaagaccgtgtcggtaggcgccacactaaccaatcacggcgacgtcgtcgggaacatcaccatctcgctgttcgtggacggcgaggtcatggggtcggcgacggtcacgctgcttccgggagagagccgcgaggtcgtcctcacggcggacgggcttcgtgacggcgatcaccaggtcaggatggccggcctcaccagctcgttccggacggaatctacgatcaattggccggccatagttctcgtcgcggcggcgtcatggtccctgctgatgctgatggccgccaagctgggccgctcccgtccggaagtgccagaagcgatgatggcggaccgcaaggaccgcgtgcttgtggagctggggtcccgcgacctgtccttcgaggagctatctcaacggacccgcctcgaggatgatgatctcctccaggccctggaggtcctgtggaaggaaggccgtctcggggcggagaggagggaccatatcatctatttcatgaggccggacggcccgacggccgatacggcgggcgatgatctcaatacgtctcgtacctcaggcccagggaggggagcgtga
>Mmc.peg.318
atggtcgacaagcagaaggagcacatgacgtacgcccgggcaggggtggacatcgacggcaagtccagagcgatcgaggccctggtcaagcagctgaagtaccgccgctccggcaaggtgaggatgatcgacctgccgggccagttcaccgggctcatcgacttcggggacatcgtcctgacgctgtgcaccgacggcgtggggaccaagctcctcctcgccaaggaaatggacaagtgggacaccgtcggcatcgactgcgtggccatgaacgtcaacgacaccatctgcgtcggcgccgagcccatctccttcgtcgactacatggccatcgacgcgccgaacccccctctgatggagcagataggcatcggcctcaacaagggctgcgagctcgccaactgcgacctggtgggcggggaggtggcggtgctcccggagatcatgaaggagctggacctctccggtgcctgcctaggcatggtcccccgggaccgcatcatcgacggttcgaaggtcgcgccgggcgacgcggtcatcggtcttgcaagctcgggcctgcactccaacggctacaccctcgccaggaagatcctgcaccagaacgaggtcgacccgttcgagaagttccccaaactggggaacagcatcggactggagctgctcacccccaccgagatctacgtccgccaggtcctcaaggtcctggagaagcaccgggtgaagggcatggttgacgtgaccggcggcggcctgaggaacttcctgcggctccgcaaggggatcgaggtgcgctttgacgaccccctgccggtgccgccgatcttctcgctgctgggcgacctgggctcggtggaggacaaggagatgtaccagaccttcaacatgggcatgggcttcgggattatctgtgccgaggacgaggccaagggcatcgtctccacctacggcgagggtgccaaaatcgtcggccgcatcgtcgagggcgagggcgtcacgctcccctccctgggcctgaggtacgagacgtattga
>Mmc.peg.319
atgctgcgcatgaaacgggcctacgaggagcctgccaaggaggacggggtcagggtgctggtggaaaggctgtggccccggggcttgaccaaagaaaaggccggcatcgacatctggtgccgggaggtggccccctccgccgggctgcgcaagtggtacgcccacgacccggagaagtgggaggagttcaggcagcgctacctagaggagctgaagggcagtcctcatctggacgccctccgccggctgtcggccgggaaggacgtgacgctgatcttctccacccacgatgccgagcacagcggtgcggcggtgctgatggatctgctgaccgcgcggccggagcttttctcgacatag
>Mmc.peg.320
atgagcaagcgctggcttaacgagaggaagcacgagttctactatctcaaggcgaagaagctgaactaccgctcccgcgcctcgttcaagctgcaccagatcgacgagaggttcggggtgttcaagccggggggcgcggtggcggacctaggcgccgccccgggcgggtggctgcaggtcgcgaaagagaaggtgggcgagcagggcaaggtggtcggagtggacctgcaggccattgagccgctccccggcatcaggaccatcaagggtgacatcaccgagaaggagacggtggaggagctgaagtcccttctggaggggaaggccgacaccgtgatctcggacatggcccccaacatcagcggcagctactccatggaccacgcccgctcggtcgatctgtgcgcccatgccctcgacttcgcccggcaggtgctgaagccggggggcagcctggtcatgaagatcttcgagggggacatgatgaacgagttcctcgccgaggtgcgcaagagcttctccagcgtgcggctccattcccccaaggcgtcccgctccagcagctcggagatctacatcatcgccaagggcttccgggaggccaagacggggccgaccgaggcggacaagttggccgagtga
>Mmc.peg.321
atgatcacctatctcacggtcactttcagcaccgagggggcccgcccgtccgaggtcatggagacccttcacggcctggggttcgagcctaccacgggcagctacgatttcatatatcggtgggggaacaaggcgacggtggaggacgccatctacctggcggacaaggtccagcagaccctcaaggggaagcaggtgctgttcaagctgcagaccgtgagcgattacctctga
>Mmc.peg.322
atgtcctgcggcaagatagtgtgcatcgggcagaactatcgcgcccacgccagggagatggagctggaagcgccggcggagccggtcatatttttgaagccatccaccgcgctcatcgccgacggggacgtcatcgaggcgcccgcaggcctgggaagagtggaccacgaggtcgagctcgcgctgataatcgggaaaaaagcgaggaaggtggcggagagcgaggcgctctcctacgtttccgaggtcgcggtgttcaacgacgtcaccgccagggacgtgcagtcggcggcgcgcacggccgggctgccgtgggcgctgagcaagggcctggatacctttgcccccatgtcccgccccgtgccggtttcggaagcgggggacctgcgctccctgaggctcgagctcagagtgaacggtgaggtgcggcagagcggcagcacctcgaacatgatcttcggcccggagcggctgatcgcctatatttcgaagtacatgaccctggagccgggggacatcatcgccaccgggacgccggaaggggtcgggcccctgaacgacggcgacgtggtggaggcggggatagaaggggtcggcaaggtctccaaccgcgtaagaaggatttag
>Mmc.peg.323
gtgaaggacgatagttacgaaatcagcagttggctgctctctggcgacccgtcgatacagtacatgatgttccggttcttgcacaagaagggccctgacgacctggctcgctcccaggaggccatcggcgactatgggtttgcggcaagattgttagcctgtcaaaatgcggacggccattgggggaggcattactatcaacccaaatggacgtcgacgcactacactctgttggacctaaaaaacctctacgtcccccgggatacccccgcatgccggcaaatgaccaaaaggatgttcgccgagcgcatgaaggaagacggctcgatcaatctggcaaagagcgaccttcccagcgatgtctgcgtagacggcatgatactgaactatacctcctattttcatgatcgcggcgatgaagtgaagaagcttgtggatttcatcctgcagcagcagaaacccgatggtggattcacctggaacctgaaggccgaaattggtgacccccacaccacgatttgtgtgctggaaggtttgagggaataccagagggcgggatttgccaatggaaaaggcgccttggatagtgcaataagatttgcagaactatttttgattagcagcaatctctttatgctggccagcgacaagcgttttcttaaattgtcctacccctacagatatcattacagcctgttccgggctttggattattttgccgatgtaaaaaccgctgatgatgtcgatatgcagacagccatcacttggctgaaaggaaaacgaaaaaaggacggacgctggacattggaatacaagtatcccggtagcgttcacttcgatatggaaaaggtgggcgagcctagcaggttcataactttgaaggccatcaagatcctggcttcattcggggaaggttctcgcgggattcctgactga
>Mmc.peg.324
ttggcagagaaaacgaccttagcggccgtcaagaagtgtctcgagagctccccccagaggaagttcgtagagaccgttgacctggccataaacctcaaggatgtggacctgtctgttcccaagaacaggatacaggaagacgttgttctaccacatggacggggtaaggcgctgaaggtctgcgttatcggaggtgccgaactggccgccaaggccaagggcgtcgccgacctcatcatcactcccgatgagctcgggaagatcgctgatgacaagaagcaggccaagaagatggcttcccagtgcgactatttcatcgccgaagcccccttgatgccccagatcggtaagagattgggtatcgtgctcgcgcctcgcggcaagatgcccaagcccataccgccaggcgccgaccccaagcccatgatcgataacctgcgcaagagcgtgtcggtccgcagcaaggaccgccgtaccttccaggcccctgtcggcaccgcggacatgcccgcggaggagatagcggacaacgttgatgccatcctcaagagggtcaccggcaagcttgagaaaggaaggcacaacatcgactcggcctacgtcaagacgaccatgggcccggccgagaggcttctgtaa
>Mmc.peg.325
atggcacacgtagcatcctggaaaaaggagaaggtgaaggagctcaccgacctcatgctcaagaaccccgtcgtggccgttgtcgacgtccacggcataccgtccccccagcttcagaacatgaggcaggggatgaggaagaacgccgccataatgatgaccaggaacaacctggtgctcatagctctggacgaggcggccaagcagaggcccggactggagaagctgaaggagcagatcagcggccagtgcgccatcgtggccaccccgatgaaccccttcaagctgttccagaacatggaggataccaagtcccccgcgcccgccaaacctggcgacatagcgcccgaggacatcgtgatcaaggcgggagacactcccttcaagcccggccccatcgtgggcgagctgcagaaggccggcatccccgccgcaatcgaaggcggaaagatcgtcatacgcaaggaaaaggtacttgtagagaaggggcacaaggtgtccgaggagctcagcaagatcctgcccaagctggagatcttccccatgatcgtggggatggacctcagggccgccttcgaggatggcgtggtctacaacaaggccgtgctcgacgtgcccgcggactactaccccagcatgttggccaccgcttcccgcaacgccatcgcgttgggcgtcagcatagtgtacccgaccaagcagaccatcaatccgctgctggccaaggcgtaccgcggtgctaacgctctcagcatcaaagcggctatccccacaaaggataacatcaagactctcctggcaaaggcgaacgcggaaatgctcgccgttgcgtctcgcgtccccgggctggaggacgagcggctgaagaagcagctgtccgcagctgccgcgcccgcacctacgcaggagaagaaggaagacaagaagaaagacgacgaagataagaagcccgaggtcagcgaagaagaagccgctgcaggccttagtgctttattcggatga
>Mmc.peg.326
atggagtacatatacagcgccttggtcctacacgctgctggcaaggcagttagcgaggaatcgatcgcgaacgtcctgaagagcgcgggtgtcgagcccgacgccgccaggatcaaagccttgaccgcttccctcgagggcgtcaacatcgacgaggccatcgcctccgccgctgtcgcccccgtcgccgccgcagcccccgttgctgccgcgcccgaggccaaggtcgagaagaaggaagaagagaagaagccggaagtcagcgaggaagaggctgctgccggtctgtccgctctgttcggctga
>Mmc.peg.327
atggctgagggcaatgactatcttaccgcactgatgaagaaccccatgggcgccatgcgcgtcgaggacctggtcatggaggcggccagggacctcatcaaggacgagatcaagcggcacatacgccagaagctggacgacgaccccgatctcaaggccaacatccgctccgccatcggcgagctcatggaggccaaggtcagggagggctatgccatggtcaagctcggcaagtacggggtggacctcggcatctccctggtgccccaggacatgaagagcaagatcgaccgggacctcgccgaccttctggagaaagaggtctccggcatggtcaacaagatggactga
>Mmc.peg.328
atgcgcttattcgacgtctataagctggcagtggaggagggaaagaaggcggacccccggcggggccaggagatggaccggctcctcaagcggaccgaggaggcgtatcaaaagctggaggggaaagagaaggaccggtccgacgccgacgcgctgtggaacccctacgccgactcccgcctgctgtgcggggaccgggacgccgaggtccagggcatgatgtggggcatcgacatcaccgtgggcgaggcgctgctggcggaccgcctcagggataagggaaagcgcatcgacgcggtgctgggccatcacccccggggccgggcgcaggcctcgctgtacaaggtcatgagcatacaggagcagatgatggagtcgtggggcgtgccgatcaccgcggcggagtggatcatggggccccggatgaacgaggtcaagcaggcgctgcactccgcgaaccacgcccaggccgtggacgccttccggctcctggaccttccgctcatgtgcatccacacccccgcggacctgctgggccagaggttcatgcaggacctgctcgatgagaagggcccggagcgcatcaaggacctgctggacgtgctgggcgatctcccggagtacgatgcggccatacgagaggcggcgcccccggaggtgctggtcggcgacaaggaaaagagggccggcaaggtggccgtgaagttcgccggcgggacggcggcgcccaaggagatctacgagcagctgggccgcgccggggtcgggacgatcgtatgcatgcacgcgcccgagagccacatcgaggaggcgaggaagaacaaggtgaacctgatcgtggcgagccacatggcctccgactccctgggcctgaaccttttggcggacatcttcgaggaccgggggataagtattatcccttgctccggatacatacgtgcgaggcgcaagtga
>Mmc.peg.329
gtgaccagccaacgctacgaccggcccgcgaaggtcctcaaggaccccgccaagctctccttcgactacgtgcccgagcgcctggtccatcgggagaagcagatggagcgcctgtggatgatcttccgcccggtgctggagtcgggggtctcccagaccgccctgctcatcgggaacgtcgggaccgggaagaccgccaccagcaagcgcttctgcctggacctggtcaagaggggcagcgagacgggcaagcccatggacttcgtggtcgtcaactgccgccagaggagcaccgagtccagcgtcctgctgcgcctggtgacgcacttcgacgaaaggttcccggacaggggcttctccaccgcggagatgctgcgcacgctgcacaagcacgtggagaagcggaaaatgcacctggtggtggtgctggacgaggccgacgtgcttctgcgcaagggcgccggggacatcatctaccacctgtccaggttcgacgaggagaagatcggggccaagtcctccatgtccctcatcctgatctcgcagaagtacctgctggacatgctggaccccgcctcgctgtcgaccttccggagggccaacgtcatcaccttcgaccggtacggcggcgaggagctgcgggacatcgtggccgaccgcgtggagctggccttctatcccgacaccgttcccccggagtccgtcgacctcatcgccgacgcctccgcggagtggggggacgcccgcttcgccatcgagatcctggagaaggcgggcatgctggccgaggaggagggactgcctcaggtcgcccccgagaacgtcagggcggccaaggcgctcacctattcggtggtcacctggtccaaggtggagcagctggacatccagaagaagttcgtgcttctggcggtggcccgctccctcaaggaccatgcctacgtgaccaccagggacgtggagaagaactaccaggtcgccgccgaggagtacggggagagggcgagggggcatacccagttctgggcgtacctgcagtccatcgccaacgagggcctggcggagacgaaggtctccggggacccctcgggcgggcggaccacctacatctccgttccggacataccggtcaaggccctgcgggagatgctggagaacatgctcggcgagaaggagtga
>Mmc.peg.330
atgggcaagttcgtactgcgctgcgctgggtgctccaaggagcaggggccggaacgcctgggctgcgccatggacctgggcctcctgagggcggattacgagcggaagcgcctgaccccggcgccgcatccgggcatctggaagttcctggactggctgccggtcaacgggaccatcgagcggttcaccggcgggccgatagcgtaccagagcgaggggctggccggcgagctgggcctgaaggacctctggatcgccttcaacggtcactggccggagaggggcgcggacctgccaacctgcagcttcaaggacctggaggccccgcccacggtgcggcggctcatggaggggggaggcagggacgtcctggtggtctcctcggccggcaacaccgggcgcgctttcgcgcacatgtcctgcctgaccgggtaccctctggtgctcgtcgtgccctcgtcggcggtgccgaagctgtggctgcctcccggcgatgacgatccgagctcgatattcgtggtgtcggtggagggggactacaccgacgccatccagctgggcgagaggatcgcggcgaagcggggcttcgttcccgagggcggcgcgcggaacatcgcccggagggacggcatgggcacggtgatgctggagtccgtcctggccatgggggcgctgccggaccggtatttccaggccgtcggcagcggaacagggggcatcgccgcctgggaggcctccatgcgactgataggggacgggaggttcggctcccgcctcccggtgctgcacctggcccagaacctgccctgcgcgcccatttacagcgccgtgcacggcggggcccccgaccccaagtgccccagcggcatgtacgacgcggtgctgttcaaccgccgggcccccttcgacgttcccgggggcgtcgccgacgccctcgccgccacgcacggctcggtggccgggatcaccaaccgggagggggaggaggcgtcccggatgttcgaagacagggaggggatcgacatcatgcccgccgcggcggtggcggtggccgcgctggtcaaggccgtcgcggatggcagcgtaggcaaggacgagagggtcctgctcaacatcaccggagggggcgaggggcggctcaagaggggctcggccctggaccggctcgaagcggacatgaacgtgcccaaaggcgaggggacggagctgatcgtgaacaaggccaaccacaagctcagaaaggccaagagggcgggcgcgtga
>Mmc.peg.331
gtgagctcctcttccgaggtcttcgaggccctgaagagctgcggggtggatttagtcaccagcgtgccctgcgtcaatctccgggagctgctgctcatgatacgcgatgacccgagcatgaggcatatcccggtcaccagggaggaagagggggtgggcatctgcgccggcgcgtacctgggagggatgcaccccgtcctgctgatgcagaactccgggctggggaactccatcaacgcgctggcgtcgctggacctgctgtacggcatcccgctgctgatggtgatgagccaccgcgggctggagggggagcagatagtgggccaggtgccgatggggcagctgaccgaaccgctgctggaggccatgggcatccccgcgcacgtcctggaccgcggtgacgacgccggggcggtcatcgaacgggcctgggacggttcactgagggagcgaaagccggcggcggtgctgataaagcagtcctactggggccgggcatga
>Mmc.peg.332
atggaagcgatcgagctcatcgccaggagcgccggggacgccctcatcgtctccaatatcggctatcccagcagggagctcgccgccgcgtgcgatcgggaggagaacttctacatgctcggctccatggggatggcgtcatccataggcttggggctggcgctggcgaggccggagcggaaggtgatcgccctggacggcgacggctccatcctcatgaacctggggtcgctgtccaccatcgcctgccacgggccggacaactacctcctggtgatcctggacaatggggtttatggctccaccggcgctcagcccacgccgatatgcgcgcggagcgacctggctagcatagcacgcgcggccggcgtgccgttggtggaggaggcacgcagccttgtggagctggcggagcagcttgcaaagatgaacatgggagtcctcgtggtaaagaccgagcttggcaacgctaacgtgccaatcatcgaattcgctcccgccgagattctcgagcggttcatggctgcggtccgacaatcgtccgacgaatttcacgatagagccagatga
>Mmc.peg.333
atggccagagaggtcggcgcgctgaagacatgcctggacgaggtgaaagcttccagagggccgatagtaacggccgctccccgaatggcctccccgaccgacgagaggatagctatcgtcgacaccctgaattgggcccctaatgaatatgggcgttctgacaccgttctgtatcgtgccaattactga
>Mmc.peg.334
atggcactggatctcaactaccgacatgagttcaggggcatgaggcccgaggacatcacagatagaatagttctctggttgcaaaaggagaacgcgcagaaggtcatcagtgatgggaaggcgagcgtcgaggcgtcccacggctcgctgaagtgcataaggtcgtgggagcgcaacggcaggaagaagcttaagttcgctatcgcgccgaccagcggtggcgtcacggtcaccgtcacagcgacgccgtcgatggccaactcctccgacgtggccatgatgctggccgaagcaaaactgaactggggcctgctgctggaagaatgctggtccgccgtggagggcgtggcggtaacggagagcggccgccgcatggccgagatcaaacatgagatcacgacaagcaaccgcgagatcggtaagaaaatggtgctcaacggctcgatcggcttcgtgctggtcttcgtcctcggcgtcgcggcgatctcgctcaccgacggcgcagtccccagcgtggtcgtggtggtcccatcggtcatgttcgcgctgacggcgttctggggcttcatgaagatgagggactga
>Mmc.peg.335
atgaaggctctggaagataggctgagaaccgaagaccctcgcaacatggttctgtggcggaagcagatgcatggctacttcttcggtttcatacattttttctggatagtgttcattcttctgttcgaactctccataattttcggaggaacagatccgtggaccgatggaacgatgagagatttgcctacgtttactctctgctttaccattgtggtcgtcacgttggccccattgcaatcgttagaatctgggttttccgtcgtcgtggcgaacgacgagggcatcagacagctcaggccgggactgcgagggtacaaggaaaaagccaagataccgtgggacagcgtcgtcagcgtagactactacggcggttcgaaccagatcgccggcatcgccatcgccgggtcgggtcaggcgataaatgtaaggctcgactccgacaacttcgacccgctgtgcgcgcttttgatgagcaaggtcccgagggactctttctcggtcccggcgtacaactattgtcgcatctacgtgaattga
>Mmc.peg.335.4
ttggcaattggcatgggaggaggcttcgccgcaggtgcggtaggggaatatgctagccagagattagatggtaaggaaatcgatatgaactcagtgctaatttctggggcgataggggctgcatttggtggactgggcgagttcgctccggctttgaaaacaggttcattgactaaattcattagcagtgccaaaaacgtgaagcttgttgacttgaaacccatgctcccatatccaacaaaaattggtttaaaagagtttagattaccgggatatatggatatgattggtgcgccagaatatcttgcaggaggaaaccgtgcggcagtacagttaaccattgacgttggcctctctattgctgagtctggtatggaatgggctcagaaaaggcattatgttagcatagccagttatacagcagtcgccagtccgcgtcctctagatgtgattgacgtgcgtaccttttctaacaccgcggtgtag
>Mmc.peg.335.5
atgctgaaaatcaaaatcgttgatggagagaacctcgatctatgggtggcggaagtgacccctccgcaggggaactggagatcgccccagccgatgccatggcgcgaattggaccagatactgacatccatgggattcgacaaggacgagcttatgaatgccaggatcgaagcatacgtcgaagattccgaatctgcataccgcaggctcgaaaaggaatacctgccgttcttgcaagcgacgttggcaggggaacgggaggtccctccaccacaaagacggttcatcgaggcgtggatggcttacgcgctttattaccgcgatgagatacgccctctttggaatgtcctctatcggtccgatgccgtctttcatagttccccaagttgtgacgagctctcctgggcgttcctgcgtcttcgtgagaggggatggctggcagttgatggagatcggttcggcctgacgcccgagggaagtcatatcgttcgggacgtcctgagccaggacgatgatatgtactggtatgtactgatcgagagatggatgtcggaacatcctctgccaggcgatgaaaatgccgagatctggaaatccgagaccaaggtcttcgacaaaaatgccgaatccgagtaccgcaggctcgaaaaggaatacctgccgttcctgcaagcagctttggcgggggaacgaggggtccttccaccgcaacggctgatcagcgaggcatgggtcgcttacgctctttatcgcctggacggcatacgtccattatgggaggtcatcagatcggccgatgacctcttcatcaatattcccgatcctgataagctctcctgggcgttcctgcgtcttcgtgagaggggatggctggcagttgatggagatcggttcggcctgacatcaaagggacgtcgtgtcattcggaggctcaagcgccggtacaaagatatgcattggtgggagccacttcagaactggatgtcagatcatcctctgccaggcgatgaatga
>Mmc.peg.336
atgaacggccagtatatctccccggggtcaggccagctaaccctcgttcagaacgatgtctccatcaccggccggggaggcctggacctcggggtatcgaggatataccagcaaccgaaatatttcatgcacaatacgccatatgattacaaggcgttcccgtcctgcaacatgggccggttctggtcgctcgacctgccgtggatggatgatcggtacgtgtacctggccaacgggcagcgcttcgtcattcagtggggtaatgaaggcgatgccaaagagttcgtcaatcacgacggggtgcatttcgtcctgcgtgacgtgaacaagcaagggacgaaatattacgagctgatcacgtcggccggactgagatatcagttcgatcactccggctacgctctcaagaagatatctgatctcgcgaactatgatcccggtgccgcttcatacacggaaccatacaactgcctgaccctcgagtatagcggcagccgccttacatccataaccgattcggcactgggacggaccataacgttctactacaactccaatgggctgctgagcagcataatgcggccggacggggaaacgatccagtacggctacgctcagcacgatggacagcagttccttgcgtcagtgaccgatgccgatgacagggtcaccacgttcacctatgatccgagcagcaactatctgctcaacagcataacctatccgagcggaggaaaggtgcagtacacttacggtgtggatcagactcccgcgacagaagtaacgtcccgactggtgatctcggaatccatcaggaacgcggccaccaacgctctgatccgccagacctccttcgactacaagatcgtcaacggcaaggtgacttactgcaagctcgtcaattacgacgaaacagggacgatacagggaagcaacatctacatcttccagtccacgctgaagagttccagcgagatcgtgctcggcccggcgggcgagcagatgcagaagaccaccacgtggtacgacgccaggggacagccaagcagagtggacacctacagcggcagctctgctgaggtaagctactcggagtacatggcctacgatgactggggcaacgtgatattcaccagggacgccctcggccacgactcatactattcgtacgccaacaccgatacccagaactcgttccagggcgggaccatactggaaaggacctctactggcaaaatattccacgacgcgttcgatgactgggacctttcggattggaccgtggacgccggagcggggagcgtgcagctggacggatctgcggacccgacaagagcgccgtccctcaagcttactcgaacaacaacgtccggcgacttgtcagcaactcatcagttcgccgggcagagcggcaacttcaacatccagacctccttcatgacgcggaacacgcttccaaactacatcatggcgatgagtggcagcacggcccggatcaatttcgagtcgcagggcggctatttcaaatattataccggaagcgcatgggtctcggtcgcaccatgtgcgcctaacacatggtacgatgtcgggttcgccgtcaagtactccagcaatgcatacgacatctatatcgacggagtgctggtgaagagcaacgttcccctcttggcgtcgggacagctcaacgccataaggttccaggcaaactcaaatggcggaaccgcgaccgccctgtggttcgacgacgtccggatatacaagagcagcaccgtcaccgtcagcgggctggaagcggacgacatcgtcgagctgtacaactcaaggggcgagcttctggaccgcagcaagtccggaacgctcagcatccctccgttctcccggctgtcgttacctgcgtacattaggcttctcaaagtaggtgacacctcgatctccacccccatgatggacatctggggcggggatgcgtactctgtcgtagacggcactttcatcgcaggtgtgaaggggatctccagcggatacgctcaatcccggagctccatcgccgacgatgcctggccgtccggctcgaccacttattccttcatgatggagtacagttggataacggattccgattatgccgtcaccagcgacaagtatcggcagagtgggtactcgataagcatatataatcacggccacggcttcaaatccaccacatcctacatgcgcgtgaacgcatcggacgctatcgttcagtatatatggcttgaggacgggaagatgcctcaagagatcgtgctccagtacttcgtcaacggtgtctggaagagagcatactggggcggagacacatctggaaacgatgcattcaccactctagttccctctgaactggaacccctatcacaacacattcatcgcatcgggaacgtgccgcagattacggggcaatgggcacaacttaccgtcaaggcatctgaccttgggatacctgatggcagcaacatctatgggatcatctacggcctcaggggcgggacggccaagtgggacagctccggcgtccatggcctcggggtcagggtggacggcctatcgtccggcatgacggtgaagatgacgctggtgaacggtaccacggtgtcgaagaccgccacttccggctctgtaactctggacctgtactcccagggcgttcgggcgttccccatctccgcttccttcgagatctacgacagcgtcgggaccttggtctacgccagccccgtctatgatgagatctacaactacgacaagttcagctacgaggggaccgacttctacgcgaacaacatcaagagcgatctgcacagcagtctggcaggcgcgctgacctatcagaacgacgaaggaacgacagcgcaggatagctacatcaagtacaattatgacgggtatcctatcgcgtcgaagtccaggcttggctccggatgggcctgcaccgagtcgttctacgacatctgcggcaatctggtgtcgagcaccgatgccgccggcgtgaggacgtattacgaatatggggacggaagaacatacctggagcgtacatggggcgctgcgatcggcgaagcggtcgaagaactggaaaacttcggatcgccgagcggttggactctgtctaaaggttcaagcaacggcaatgttgcttggctggtagggcaatacagcacgtccagatactgctctccctccagctcggtggagctcggtttcaccaccggcgctcccagtacctacgataccggctccgtcaccgcctggaaggaatacaacatcgctgaggtaaacgagatctcgacgaagatgtacgtgagcgagcactctcacgacggccgccaatgggacaccctggactctgccatacgtatgagattgtacgacgcctccggtaccaattacgccacctacgcctattggctggcatgctggagacaatcaacggacaatcgcaccgctcccgatagctacactaaggtcatctacggcaagccgccgatgaacgcctggcttgacgtcgttctgcatccttctgaggactgggatatagattggagcgattgctcaaaggtgcgcatcgagctccatgtatacggttccggcaccgtcgccgacaagttcagggtaaactatgacgacctatccatacatggccgggcgcaggacgagcgggggcgaacatcatattcttacgatcttgccaccgggcggctaaattcagtcaccgacgcctacgacgctacgaccagctatcagtacgatgtgctcggccggaccgttaggacgaccaaccccgacgggaccagcgtttccatcgagtacgacgacgagaacaacaaggccgcttactatgacgagctgggacgcaagaccgtgagctactacgacgtcatcggccgcctcgtcaaggtggaaagctacgggttgtcgagcacgccgcactcccaagtcacgtatgaatataactggcaggacctgcctgtccgggtagtagacgagatgggccgggcgaccgagtactcatatgattatcttggtcgccaaacctccgccgccgtttacgatgaagggaccggtgccacgaccatcaatgatgacttcacttcgaccgcgggatggcagccgtactcgcaccgctcctggcttacctcctcgttctcgaccgagcaataccattccgccgggcagtccgtgaagctcacctctatcggaggaggcgccgacggtcaggattacggcaccacgacgatgagcaaggacctcagcgccagtgagatatcggatctctcggtgaagatgttcgtgagcgagtactctcacaacggctggcagtgggaccgccttgagtcaggcatcaagctgaggttgtacgacgcctccgggagcaattatgccaactacacgtactggctgtcatgctggacccaaagttcggacagccgaactacaacggacccgaacaccaaggtcatctacggcaagccggccctgaacacctggctgaatatcgttcttcatccctccgatgattggaacatcgactggtctcgctgcgacgatgtgaggttcgaattcttcgtcgatatcggcggctccaacgcggaccgcttcaccgtgtactacgacgatctctccgtcgaatgcgccggcagcgtcaccagcaggtacgcatcgtacaccgagtacgatgacgtgaaccgcctggtaacgtacatcgacgagctcggcaacaagaaagtgatgaagtacgacgtgctgggtcgccttaacgcttcccgggagtaccactcctcgacgcagtactacgagacgctgatgagctacgatgccgccggcaacctcaagaccgtgaggcaggccaacggcgaagtcacccgcatgcactacgacgccttgggccggcagacctccatcctgtacccggacggcttctccgaatcgtggacctacgacaacgccggaaaggtgctcacatccacatccaggagcggactggtgaccacatcctcctacgacggcttcggctacctgacgagcgtggcgagcgaggatgataccatcaccaccggctatgatctcaaaggacgtgtcgtcgagaaaagcaacgatctaggcacgataacctaccagtatgacgacatggaccgggtcgtcgagatgatcgagatcgtggacggcgttccgttcactctctcgtacgagtacgacgacgtcgggaacctgctgcacgtcgactatcctgattccggcagggtatcgtacgtttacgacgacctcgaccgtttggtagacatagtatccggcgggacgaacctgctgcacctcgcgtacaacctcgacggctccgtagcaacggaaacctacctcggcggcaactccgtcgtttcgtactcttacaacggacgaggatgggtcagcggcatatcggcggaggaccgctacggtgccgatatcctgggactgcggtacaactacgacgcggcaggcaacgtgctcaggatccaggacagcgtcggtccggcgggcacggaggactatacgtacgacgctctcggtcgtttgaccaaagcgaccggggcgtggggcagcatacagtacggctacgatgccgtcgggaaccgaatatggaagaacgagaacgggaacaacgtgtcgtactcctacggcgtgtacaaccagctctcctcggatggaacatggggatacaggtacgatgaggacgggaacgtggcgtggaaggaaacctcgtcgctgaagtacaactacctgtatgacccgctcggccggatgagctccgttgtcaaataccagtggcagtcaggtagctgggtctcagcggtgatgggcgaatatggctacgacgccaacggggccagggccatgacgatcgatccgtcgggcacaagccgcttcgtctactccggccacgatcccgtgtacgaggtctcctccgacggtacgaccaacaagtacgtgtatgccaacgggcggctggccgtaaggatcgtcgacgggaccgagaacgactgctacatctccgacgctctcggttcgacgagactggtgctgaagaacgggaacgccggtccacaggacatcctgttctcggcggtgacgtacaagccgttcggcgccgtttactccccgaccggttacgaccaagttatgttcgccggggaaatgatcgacggtaccggcctggtgtacctgttcgctcgctactatgatccggagctgggacggttcctcgccctagatccagagcttggctcgctgtcgatgccgcagaccctgaaccggtacgtgtactgcgtgaacagcccgctgatgttcatcgacccgaccggaatgagcatcttcggagacattggcaactggttcagcaataattggaagacagttgctgtcgtcgctgtttgtgtcgtacttacggtggcgaccgcgggtgtcgcgtcacccgctctcgcccttgccgcttcggtagccatcggcgcggggacgagcgctttggattacggtctgaatgcgggatcgagcttctcctgggaaggattggcggcgagcacggcaataggcgccgggaccggggcgataggcttcggggcgggagccgcgataaccaaactcgcggccaaaggtctggcagctactgccggatcaataacgtcaaaactatcaccgatatccaagagccttccttcaaacggtcgtttcgccgtcattggggaatccatgactcgggtcaatgagttcaaactcaagtacggcggcgagaccatgcggaaactgccgagcacaatgccagaggcgaagatggaggtaaaaaatatcaaatggattaacaaaatgatggataagggataccccgttgtagatctgggtcgaaatccagagtttgtgaagatgggtttggaaactaaaaaattctaccagttggaactaaaagagatagcagcacgaggatatgaaaatgtgataaagatcaattggccttag
>Mmc.peg.337
atggtgggggagaacatggtaatgaacaaatcgttcgattaccgcaaggccgcttccgcgatagccatggccttgctggtggtgtccgtctcgttcagttgcatgaccggagcagagggaacggttccgaagaagagcggcagcgccgacctgacggataacggcaacgggaccgcttcagctcgccgatcgagccgaccgtatcgtcgttggacgatatcatcccccagagctacatga
>Mmc.peg.338
atggtccgctccataaatccccgcaccggacagccgatcaaggaattccgctcctcgtcgtccagcgaggtccgcgaggccttcgggaaggctaggaaggcgcagaaggcctggtgcctcagcaccaccaaggaggaccgcgccgcccgcctgaaggacctcgaggcggtgtgccgcaggaggatggacgaggtggtggggaccatgttcgaggaggtgggcatacccaagaaggcgctggtgggggcgtacaacagcgccctctcaggagtggacggctacgtcgccgaatacctccgcgccggagacaaggagtacccgctgcccccggcgggatggcccgacaccagggcggagatacagctcctgccccacggggccgtggcgcacatcggggtgtggaactttcccttctggcagaccatgatcaccgcgatgccggcgctgctgaccggcaactccgtggtgtacaagccgtcggagctgtgcaccatgtccgggctcaggatcgccgacctggtgcacgaggccgggtaccccaaggacctgtacgtacctttgatcggcggcgcagaggtgggcagggagatggtgcgctccgactgcgacgccgtagcgttcaccgggaacatcgagaccggcagggacgtcgccaggaacgccgggatcaagcccctgatcttggagctgtcgggcaacgacgcggccatcgtgtgcgaggacgccgacatcgagcaggccgcccggggcattgcctacggctccttctcccgcggcgggcaggtgtgcgtgcgggtaaagcgggtctacgcgcacgaggccgtcgcggaggagttcctgtcgaggctggtgggaatcgcctccaagctcgacgcagaggaggacgtcggcccgctcatccgggaggaagcgaggcagaacgtcaacggggtggtgcagggcgcggtggaggggggcgcggagcttctctgcggagggagcagcgtcgatgggccgggcttcttctacgagccgacggtgctgcgctacagcgacgactccctggaagtggttaggaaggagaccttcggaccggtgtgcccggtcaaggtggtgcacgacgaggaggaggcggtgaggctggccaacgacacgccctacgggctcggggcgaccatctggaccagggacatggataaagggagtgcgctggcgaggcggatggaggccgggaacgtgtggatcaacgagtgcgttcggacgctgccgtgcggcgagtacttccaaggatggaagcagagcagtataccctcctcgatgtcccggctgcagatgttcaccaagaagaggaccgtggtctctaacgcgtcatgtgagccgaggaagcactggccgggatga
>Mmc.peg.339
atggaaatcattttagccataaggggagctactcgggggacgaccatgatgcgaacctccctgtacccggtccacgccgccctgggcgcgcgcatggtcgattttgccgggtgggagatgccggtccagtacaccaccgtgctggacgagcaccgcgcggtccgggagcgggcgggcctgttcgacgtctcccacatgggcgacatcgtcgtccggggggagggggccgaaggctctttgcgccggctgctcactaatgacctcgaggggttgccggtgggaaaggggatctactcgcacattctcgacgatcaggggaggatcatggacgacgtcatagtattccacttgtccccgggcacctacctcatggtgcccaatgcctcccgcgccgacgaggtcttcgagtggaccgccgtccacatggagggaggggaggtcatcaacgtgtccgaccgcctgagctgcctggccctgcaggggccgaggtcccgggacatcctgcagcgcctggcggccttcgacctcaaggggctgaagcgcttccacggcgagttcgcggacctgagggtccggagcgccgagggggcacggttcctgcccggcctgctggacctccccgcgccggcccagggaacggtgcagtgctacgtcacccgcaccggctacaccggggaggacggcttcgagatcctcgtggataacggggccgccgcggcggtatggagcgccctgatgggcgccggtagggatgccggcctccagccggccggcctgggggcccgggacgtgctccgcctggagatggggtacctgctctccggcaccgacttcgacggggcccagacctccctggagacgggcccggactgggtggtcaagtgggaccatcagttcatcggaagaggcgcgctgctgaaacagagggaggagggggcgccccgcaagctggtgggcatcgagctgcaagggagggggatcccccggcacggctatcccgtcgttgccgaggggagggaggtgggcgcggtcacctcgggaacgctgtcccccgccctcagcaggggcatcgccctggcctacgtcgacccggggcacgccaggacagggcaggcgctggaagtgaggataagggacgcccatgtccccgccgcggtggtgaaggtaccgttcctggtgaagggagggcagcatgcgaagtaa
>Mmc.peg.340
atgcgaagtaacgtggtccccacgctccaggagctgatctcctttgagagcgacctgcactccgacatggggccggtgctcgggtacgtgagcggcaggctgaaggacgcgggcatgagggtgcgcagggtagggaaggaggacttcccggtcatcatcgccacctacggccgcggcggcatgctcttctccggtcacctggacaccgtgcccgtaggcaccgggtggagcagggagcagggcgagatcgacggcccccgcctgtacgggcggggctccaccgacatgaagggcttcggcgccgcggtcatcgaggcggccgaggacctggtgaaggagaaggtgcccttctcggtatgcttcaccaccgacgaggaggagcagatggagggagtggatgcggcggtccaggaaagcgtggtcaagaatgccaagggcgtgctggtgggcgagcccaccggcctcgcccccgcgtaccgggagaagggcttgttccgcttccggctcaccaccaagggcagggccgcccacgcctcccagccgtggctgggagatgacgccgtgctcaagatgcactacctgatcgaccggctgctggacctggcggagatatccacgcagaagagcaccggcatgaccctgtgcgtcaccaccattcaggggggagacaagaacaacgtggtggcggaccactgcaccgccgaggtggacatgcggttccccctgccgcagaccagcctggacgtccaggacatcgtggtgaaccgcctgcggggcgaggcgttccagatgcaggtggagtacaccatcgaggcgttcgagtcggacccccgctcggagatcggcgccgagctggcgaggttcctggggaccgagcccaccgtggtgccgtacgccaccgaggcgcccaagttcgcggccgtcaatcccaacgtgttcatctgcggccccggcgaccccaagctggcgcacaccatcgacgagcacgtgctgatccgcgagctggaggaggcgtacgacatgatcacgcacatcgcccgctacgttcaggggtag
>Mmc.peg.341
atgaccttctcctccgccaagcaggtcctggacgccccctcgggacaggaggtcgcggtccgggggtggatataccgggcccgttccagcggggccatcgtgttcgcggtgctgcgcgacggctccggaatagtccaggtgaccgtgaagaagggcggcctgcccgacgccgagttcgaggccgcccgttcagccagcatcgagtcgtccgtggaggtcagaggcgccatgcacgaggacaagcgcgcccccgggggcaaggagctgcgcgccgcctcgttccgggtggtggggccggcgcagaccttccccataacggagcaccagagcgaggaattgctgctggaccaccggcacctgtggatacgctccagggagcagaacgcggtgatgaaggtcaaggccgcggcgctgcggggggccagggaatggctggaggagagcggcttcaccgaggtgacgccgccgatactgacgacgaacgcgtgcgagggcgggaccaccctgttcaagctgaagtacttcgaccgggacgcgtacctcagccagagcgcccagatgtacctggaggcgctgatcttctccctcggccgggtgtactccgtcaccccgtcgttccgggcggagaagtcacgaacgccccggcacctcaccgaatactggcacctggaggcggaggcggcctgggcggacaaccggaagaacatggaggtccaggaacagctggtcacggcgatggtgcagaacgtcctctccgagaggaaggaggagctgctgctcctgcgcaaggacatcgaaccgctgagggacatccgcccgccgttcaagcggatgacctactcccaggcggtggacaggttcagaacgcagggccacgagatgtcctggggctgcgacctcggcgcgccggaggagagggcgctcacggcggaagagacggtcccgctgttcgtgaccaactatcctcgggagtgcaaggccttctacatgaaggaggaccccgaggaccccaggacgtacgcgtgcgccgacctgctggcccctggcggcttcggggagatcataggcggttccgaaagggagacggacctgcggaagctggtgtcccggatgcaggcgcagggcatcgccatgggaccgtacgaatggtacctggacctccggcgatatggttcggtcccccactccggcttcgggctgggggtggagagggtggtgaagttcgtgtgcgggctcgagcacattcgggacgcggtcccgttcccccgcacggtatcccgggtctacccctga
>Mmc.peg.342
gtgaacatcaggccggcgggcatcaaggacctggaccgcgtgtcgtacatcgaatcgtcctgcttcgaggcagagcgctatccccgggagatgctggaagagatcctggcccgggaaggcttcctcaccttcatcgccgaggagggagaggtgctgggagcggtcaccgtccactacgccggggaggaggcccagcttgtatccctggcggtgctgccggggttccggaacaggggcgtagcctcggccctgctccgaacggccgaggatgccgcccgggacctcggggcgagggagatggtcctgcaggtcaggacgctcaacgtcccggcgatgaacttgtacctgcatcgcggctacgtcctggcagggatcatcaggaactactatgggtaccggaaggacgcgttcttcatgcgccgggcgctttga
>Mmc.peg.343
atggaagagaccctatgcaacgttgaattcatcaaggacaacaacgactacatagccagggtgcagagcgagataggcggtcttcgcgaataccggagcgcctccctcgaggaagtgctcgagcaggtcattatcgacctccaagaggagttcgagaccgcaggctga
>Mmc.peg.344
atgacgaaccacgagaagtccgattatgacaaggtcatgtcctcctacttcggggacgagcaggtcactgctatgatcagcctgaaggtggagaccaaggaggcggacgtcatcgccgaggccatagccgagaacgacgccgtggactacgtctacctggtaacgggggacaccgacatagtcgccatggcgaagttccagacctatgggcagctcaagaggttcctgatggagaccgtgaccagcatacccgggatcaaggagaccaagacctccatggtggtcaccacgttcaaggagggcggcgagctcaaatacgagaagggcgaacctctcgaccacgtgggcgctgagaagtga
>Mmc.peg.345
atggtagacaacaccaaactcaagcaggtaatagacgtattagaccaattggcggaggacacctcggtgcccaggaacatcaggcgcggagccaccgacgctaaggaccgcctgctgcagcccaacgaggccatggacgttaaggcggccagcgcgatattcatacttgacgagctggctaacgaccccaacatcccgctgcacggcaggacccttatctggaacatcatcagccagctagagacggtgaagtga
>Mmc.peg.346
atgaatcacaccatagtgcatttcgacatccccgccaacgatgtggagaaggtcaggaagttctacgccggcgtgttcggctggaagaccgtggacatcccccagatgaactacataatgttccagaccgtgcccaccgacgagaagggcatgatcctggagcccggcctcaacggggggctgtacaagaaggattccgagaaccagaagccggtcaactatatccaggtcgagtcggtcgacgagtacgtcaacaaggccgtgaaggccggcggcagggtggtgcagccgaaggagcacatccccgcggtgggggacgtcgcaatcatcgccgaccccgaggggaacgcggtgggcctgatacggccggacgaaatgtga
>Mmc.peg.347
atgctggagatcgacggctcgtacggcgagggaggggggcagatcctccgcagcgcggtggcgctgtccgcgctgacgggccaggagctgaggatatccaatataagggccaagcgcgacaggccgggcctggcggcgcagcatcttgccgcggtgcgcggtgtcgcttctctttgcgacgccgagctctcccgcgccgaggtcggttctacagagatcacgttcagccccggaaaggtgaaagggggcgagcaccgcatcgacgtcggcacggccggcagcgtgacattagtgctgcaggcctgcctgctggcctccgtgaacgcggagaaggccaccgagctcgaggtgatcggcggcaccaatgtgaggatgtccccgccggcggactattactccaatgtactgctgccgctgctgtccaggatggggatggacatcaagctcgagatcgtgcagagaggattctacccccgcggcgggggcagggtgagagcggcgatggcgccgtcggcgccggggccgctggtcctggaggagcgcggcgatctcgtggagatgggcgggaccagcttcacccaggacctccccgaccatgtggcggaacggatgtcccacgccgtccgcaagaggctcctgggagaagagctgaggatccgcaccgagcgcgcctccggcgcctctcccggcgccgggatcgcgctgtacgcaaagttccggaacaccgtgctgggcgctgatgccctgggggagaggggcgtgccgtcggagaaggtgggagagagcgcggcccggcgcctctgggaggagctggacggccccggcaccctggacgtccacgccgccgaccagctggtggcgtacatggccctggccggcggcccctcctcgttcgtggtccgcgaggtcaccgagcacctgcgcacccagatgtggttggtgcagcagttcctggatgtaaagttcgaggtaagtaaggccggccgagggcaccgggtggaggtcgtgcctacccgtacatccccgggacggtga
>Mmc.peg.348
atgaacagcatcagggtcgtggagatcgaggagatgaacttgcggggcgcgtacgtcatcgacggctttccctctatcggcctggtcggctccatcgtcgccaattacctcgtcaccgcgctgaacctccggcagatcgcggtggtggactccgtgcacttccccaccgtgtccatgatcaagaacggcatccccagcagccccgtccgcatccacgccggggaggtcaatcaggaaggggacaggatggtggtgttcgtgtcggagttccagccccctccgcacatactcaaggagctgggcgtcaccgtaatgaactgggtggaggaccaccgctgtcgcctgctcatatctcccgagggcatcggcaccaagcaggccgggccttctccggatgtcccggaggccgagccggaggaaagggaggaagagaaggaggcggcgtccaacagcgtgctgggggtggcgtcgacccctgaagcgcgggagatgctgaagaagaacgacatcgccatcttcgagggcggcgtcatcgtcggcctgtcggggatactgctcaacgaaggggtcaaccgccacttcgacgtcatcaccttgctttcggaggccagtccggacttccctgacgcccgggccgccgcggcggtcaccgccgcgatcaacaagctcattttggacggcagcctggacatcaagcccctgctgcaggaggccgagctgatcgagaagggcctcaaggagatgtacgacaaggccgggaagcaggacgagctgaggaaggtcaccgtcccggggatgtacgggtag
>Mmc.peg.349
atgcggccgcatgtcaccgtgaactgcgccatgaccgcggacgggaagatcgcttcgaaggcgaggaagcagctccgcatctcctcccccgaggacctcgagagggtcaaggccatgagggcgtcctccgacgccatcctggtcggcgtcggcactgtcctggcggacgatccgcacctcacagtgaaggggctgcccccggagaagaaccccctgagggtggtcctggactcgaacgggcgcacaccgcagggcgcgagggtgctggatgccagggcgaggacggtcatcgccacctctgaggagtgccccgcgacgtggccgggggccgaggtgatcagggtcggcaaggggaaagtggacctcgcggccctgctggaccgcctctacgccatgggcgtccgcaccctgatggtggaggggggaggggagaccatcttctccttcttcgagcggggcctggtggaccgctacagcgtgttcgtcggcccgctggtggtgggcggacggggctcccccacccccgcggacggggaggggttcgccgaggaccgcatcaggcggctccgcctggtggaccacgccgttctgggcgggggggtcctgctgacctacgaggtcatcgatggctga
>Mmc.peg.350
atggctgagcgcccccgcttcctggcggacgagatgctcggctcgctggcgcggtggctgcgcatcatgggctatgacaccgggtacgccaagggccgcgacgataccgcaatactgagggaggcgagggcggagcgtcgggtgctattgaccagggaccgccagctggccgagagggccggggacggcggcctgctgatcgagagcgacgagctggaggagcagctggcccaggtgaccggacgctacgggctgaagttcgacgagcccatgaccaggtgcgcgctgtgcaacggcgagcttgttcttgtcccgcgatcggaggtcgcgggtaaggtcccgccccgggtgctggaggctaacgaggagttcttggtgtgccggagctgcggccaggtgtactggaaagggagccactgggaccgcatcgtgaagcagctggaccgagcgctcagaggcggcagcggtcctcggtga
>Mmc.peg.351
gtgtcagagaaagacggctaccttcacgccagcaaggggaacagcgaggtggtgttctgcgtgctggaatccctggacgatgaagcggtcgaggatttcatgaccaggtaccgggaccatcccgggaagagggtgctcgccgtgctggagccggtcccgtcctctatgctcgaggccatggaccgctccgtggtggtgtgggaccgcgaggtgctggagcatgagatcgggaggaccaggatcgagaaggtggtaggggacaaggaccacggcatggtggacgagctggtggccgacgacttcccccggatggcgtcgccggaggcgctcgacagcgtcggcgaggccgcggtgggcgagcgcatcgttcgcccggtgctcggggtggaggacgtcagggagatctccgagcgggcggtggaggcattcaactaccgcctggagctggtcccgcacttcgtgtactcctacgtctgccccctgtactcaggaggaaggaaggtgagcgtggagaggggcacgctctcggtgaacggcctcaccgggagggtggagaagtggaacgagcggaccgacgtggtgtacgcgctggaggacgtccacaggaggctggagccgtccattctggcacaggaggccgaggacctggccaagaaggagctggtccgggtgcactcgttccagagggagcgcgtgcacgaggacgaaagcatcaccataaccgagaggaccacggtgtcgccgcgggagaaggagatcgcgctggaggaccgcggcacctactacataccgatctggtgcgtggagggggcccacggcatcatgatcatcaacgccggcaccggcgagatcgtcaccgaggaccgctgccgcctctga
>Mmc.peg.352
atgcgcgccttgaccggggcgggactggccatgatagccctgggcgtcgcggccatagtggtcggggtcatccagggagaagtgagcttcgccctgctggtcataattccggtgatctacggctccggcctgtgggcgctggcgggcggcgtcctgatcttcctcggcttcgccgtcacgttcttctccatgatggggaccccggtgtggcggcactacggggatgacttctccagggagagctacccggggcaggacgactattcgaggtacccgggcgagccgtggcagcggaccgggaccgagggcaccggggatcagcgcaggaagagcgagttcggcggagtgatctttctcggccccatacccatactgttcggttcgggaagatcgctcaggggctccaagctcctgacggcgatgatgatcatctccgccatcctggcggtcctgttcatcctcggtcttcttttgcgatga
>Mmc.peg.353
gtggcgccactgagcccggaagagcgcgcggcggtggtcgaggccctcgacgcccagctccgcaaggagccgttcgagaaggcgctcggccgcatactgaggcgccggggcctggacttcgaccggtatgttggcatcatgagcgagatcagggagcgggcccgcaaggacaagacctcactggaggacgccgcccgcctcatcgcaaaagaagaccgaggatga
>Mmc.peg.354
atgcgcgtctacgtggtggacaacgggggccaatggacccaccgcgagtggagggtcctgaagtatttggacgtggagaccaagatcataccgaacaccacccccctggagacgctggaagtggacgcgctagtcctgtcaggcggatccccccacgtggccgtggaggggtcgaggatgggagagaacggcacttacctggacaaggccgagttccccatactcggcatctgtgcggggttccagttcatgtgcgcccacttcggcggcgccatcaccccggcccagaggcccgagttcggcaaggccaccctggtggtggacgacgaggacgacctcttcagggggcttccgaaagagttcgtggtgtgggagagccacaacgacgaggtcaccgcggtcccggagggcttcaaggtcctggcgcactcggagaactgcccggtggaagcggtgagaaaggcagaccgtcctctctatggcgtgcagttccaccctgaggtggagaacaccgagcacggctacgacatcttccgcaacttcctcaaggtggtcgaagagtggcgccactga
>Mmc.peg.355
gtgccctatgtcatgaaggccgtcctgttcgacctcgggcacacgctcatcgattactactgcgactggaagggtccggaagcaagaggggtcggcaagatgtacgagctggtgagcaagagctcgcccggcgaggtggacaggcgggagttctccgcgtacctcggcgatctgctggtggagaccagggaacggaagctgaaggaaatggtggaggtcccgttggtcgacgtcctggggcgatgcctggagcgctacgacgtcctggacgaggacaacctgcaggagggcctggagatattctacggggtgctgctggaggaccgcaagctcgtccccggggccgaggagatgctctcccgggtgaaggagaagggtctgaagatcggcctcatctccgacgtggcgtggggcctgccgtcggagttccccctgcgggacatcgagcactacggcctcacggacttcttcgatgacatggtcttctccaccgatgtcggcctgaggaagccgcatcccaagatattcaagatcgccctgtccaacctcagcgtggccgcggccgactccatgtacgtcggcaattccctgaagcaggacatcaagggagcgaaaggcgtgggcatgaaggcggtgctgaagagatcgcagttctgcccctacgaggaaggggtcatgccggaccacaccgtttcggagctgcaagaagtggacgcgatcctcgacgccaagtga
>Mmc.peg.356
atgaccgcatcacagggccgaggcgaggagcgtgccgctcagggggcggagggagcagctccctccgcaacgcgcagggccaccgtccacgactggatcgagggcgcccgccttcgcaccctgcccctaggcatcgcttcggtgctgctcggcgccggcgcggccgccgccgcgaatggggccgacatgcttctcgccattctcgccctcctgctagccctctccatccagataggcgtcaacttcgccaacgactactccgacggcatacggggcaccgaccgccaccgggtgggcccggcccggctcaccggaggcgggctggcgcgtccgggcacggtgctgaaggtcgccatgggcttcttcgctctggccgcggtctcgggctttgctctggtcgccatcagcgggacctggtggctgctggcggtcggggcggcggccatcgcggcggcgtggttctacaccgggggcaagtgcccctacggctacgcgggcctgggcgaggcctcggtattcctcttcttcgggctggtggccaccctcggcaccacctacgtgcagctgggggccatcaccttgctgtcggccggggccgcggtggcctcggggtcctacgcctgcggcgtcctgatgatcaacaacatcagggacatcgcctcggaccaagcttccggcaaaaggacattggcggtgcgcctcggggccccccgggcccgcgcggtgtacctgctcttcgtcctcatcccatacttcctgctgatcccaatggcgtacatggagctagggagcttgctggccctcgcctccctgcccctggccgcactggcggtccgcgcggccttccggccccgctctcccaaggacctggtgcgctcgctcaagctcaccagcataggaacgctgctgtacgccgcgctcgcctccctgggatggtgggcagggctctaa
>Mmc.peg.357
atgttcaggcctgagaagttcgtggaggagaagatcgaggagctcagggccgggatcaaagggaaagcggtcatcgcctgctccggcggggtggacagcaccgtcgccgccgtcatcgtctcgaaggccatcggggaccgcctgctggtggtgtacgtcaataacggcttcatgaggaagggcgaggatgaggcggtcggaaagatgctcaccgagctcggcgtgaacttccggctgatcgacgccaccgacgagttcttcgccgccatgaagggcgtctccgagccggagatgaagcgcaagatcatcggcgagcgcttcatacgggtcttcgagagggccgccaaagagtaccacgccgagtacctggtgcaggggaccatcgcccccgactggatcgagagcggggacggggtcagggacaccatcaagagccaccacaatgtcggcgggttgcccaaggacatgaacctcaagctcgtcgagccgctgcgtgacctctacaaggacgaggtcagggcggtggcgaggtaccttgacgtcaaggtcgcggagaggcagcccttccccggtcccgcgctggccattcgcgtcatcggggaggcgacccccgcgtcggtggagatcgtgcgcgaggcctgcgccatagtggaggaggagatcgagaaggccgccgcggccgggcgcatggagctgccgtggcagtacttcgccgtccttctcccctgccaatcggtgggcgtgcagggcgacaaccgcgcttacgggaagaccatcgccgtccgggcggtgcagtccatcgacggcatgagcgccgcctactccaagataccccacgacgtgctggagaagatatccgttcgcgtcaccaacgagatgaagagggacgtgaaccgggtggtctacgacatcaccaacaagccgccggcaacggtggagtgggagtaa
>Mmc.peg.358
atgccccaagtccttatcatcctgggcagcaagagcgacgcgccggtggccaagaaggccgtcggcgtgctgaaggagctgggcatcagctccggcaccgtggtcgcctccgcccaccgcacccccgaccgggtcaaggagctagttgccggaagcgacgccgaagtgttcatcgccatcgccggcctgtccgcggcattgcccggagcggtggccgccgccaccgtccggccggtcatcggcgttcccgtcagcggaaaggtgaatttggacgcggtcctctccgtcgtgcagatgcccggcggcatccccgtggcggcggtggggctggaccgcggggacaacgccgcgctgctggcggcgcagatcatcgccctccacgacagcgccgtatcggggaagctgctgaagcaccgccaggccatggccgacgcggtgctcagggactccgaggaggtggccaaggatgttcaggcctga
>Mmc.peg.359
atggaagcaatagaatttctgacggtacttctgatgacactaggcctattcctcgtgctggccggcatcttcactgcctacttcggcagcgggaagagcaggaccattggagtggtgctcctggtagtgggcctgttggtcggaatcctttgggtcgccttcagctacgccgaccctggcctgttcacagtcgggatccttgataccatctggaccgctttcgtgtacatcctggccgcgctcatcggcgccctcattgccatcggcgccttcctgctggccatcatgaagtcctga
>Mmc.peg.360
gtggggttcgtcctgataagcacggcaccggccaaggagcacgaggtctacaatgagctcctgaaggtaaaggaggtcgtagaactccatcctctcttcggcgaatatgatctaatagccaagatcgaagctgaggactttaacctcctgggacaggtggtcgtggacaagatgaggtcgatacccggcgtgatagacaccaagaccctcacgggcatcaagttctag
>Mmc.peg.361
atgaacccgttcctgtgcgtatacgggcacgtgtgcctggaccagatattgaccttggacaagttccctgatcccaacacgtcggtcgatctgctggagaagcaccgctactacggaggcacgggggcgaacatcgcggccgtggccgcctcgctgggcgtgcccacggcgctgtgctccttcgtcggcccggacttcccccaggacttccgggagttcctggtctcgaaaggggtcgacctgagcgaggtggtggcggtggaggggtacgagacctccaccgtgctcattgtgaccaacaaggaccaggaccagatagcgtacgtatatcaaggtccgatgcgggatatgggcaagttcgagcggagcatggaaggggccaagaaagcgaagcgcgtgcacatctccaccgggcggccggaatactacatccccctgatgcgcgagctcaaggcgctgggcaagagaatctccttcgacccggcccaggagatctaccgcatatgggatcgggccaccttccgcgaggcgctgccgctcgccgacacgttcttctgcaacaagaacgagctcagggccgcgctcgagtacatgggcgcgtcgcggccggaggaccttctctcctacgtcgatgcgctcatcaacacccggggcggggaagggtccctgctgtgcaccggcaaggggtcgaggcgcgctcccccggccaagccggagaagatagtggaccccaccggggcgggggacgccttccgggcggggttctacgccgggcagtactacgggcacgatgcggtcgagtcgctggcgtacggcaacgccgccgcctcgttcgtcctagaatcgaagggcccgcagaccaacatacccacctgggagatggtggagaggagggcggagagcgtcctagcggcgctggagaggtga
>Mmc.peg.362
ttggtggacgaactattagagaaaggagtcaggaggctggagtgggcgcgggaccatatgggtgtcctcaaggacatccgcgagcggctggtcaaggagcgcaccctggaaggcctgaaggtgggaatggcgctgcacgtggaggccaagaccggcatcctcgccctcacgctggcggaggcgggagcgaaggtccgcctggccagctgcaaccccctgtccaccgacgactcggtatcgctggcgctccgggagcattacggcctggaggtcttcgccaagaagggcgagaacaacgaggagtactacgccaacctcaactcggtcctggacatgcgcccggacttcgtgatcgatgacggcgcggacctcatcaccatcctgcacaccacgcggagggacctgctgaagaacgtgaagggagggaacgaggaaacgaccaccggggtggtccgcctgcgctccatggccagggaaggcaagctggagttcccggtcatcagcgtcaacgacgcccacatgaagttcatgttcgacaaccgctacgggacggggcagtcgaccttcgacggcttcatgaacgcgaccaacctgctgatcgcggggaagaggttcgtggtggcaggctacggctggtgcgggcgcggcatcgccatgcgggccaagggcttcggcgccaacgtcatcgtcaccgaggtcgacccggtcagagcgatcgaggccaagatggacgggttcgaggtcatgcccatgctcgacgcggccaaggtcgccgacatcatcatcaccgctaccggcaacaaggacatcgtgagggaggagcacctcaaggtgctcaaggacggcgcggtcatgggcaactccgggcacttcgacaacgaggtcgccaagcccgcgctggagaagatggccgggaggccccagcgcgttcgcgaggcggtggaccagtacaccttcgccgacggcaggaaggcctacctgatcgccgagggccgcctgatgaacctggcggcgggccaagggcatccggtggagatcatggacatgagcttctccattcaggcgctcgccctggagcacctcgccaagaaccactcccaactgaagccgcaggtgtacaacgtgcccgaggagctggaccaggaggtggcgcgcaccaagctgaaggtcatgggcgtgaagatagactcccttaccggcgagcagaggaagtacctcgaagggtggcaggaaggcacatga
>Mmc.peg.363
atgaaagtatccgaggaccatccccgctaccgctccctggtggtccgggaaaggatgtccgagctggtcagggagggcgtggtcgctcctaccggcctcatcgcccacggccggggcgaggcgttcgactacctcctgggcgagcgaacatcgcccagcgcactggaggccgagagggccgccgccgcctaccttctggaagcgaagaggccggtgatcaccgtcaacggcaacgccgccgggctgtgcgccgagggcctgctgtcattagcaagagcggtccccgccaaggtcgaggtgaacctgttccaccgcacccccgagcgggtggagaaggtggtcagcttcctggagagcgtcggagggaaggacatcctgggacgccagcaggaatcggtgctggaaggcatagcctccgaccgggccctctgcgctgccgaaggcatcgcctccgccgacgtggtgctcatccccctggaggacggggaccgcgccggcgcgctggtgaaggccggaaagattgtcctcgccatcgacctcaaccctctctcgcgcacctccgtcgtatcgaacgtcaccgcggtggacgagctcaccagggccgtgcccaacatcgagaggttcgtgcgcgagctgaaggacgcccccgaggaacgaaggcgtgtcatcgagagctacgacaaccagcacaccctccgcgaggccagggagaccatgcgctcggtgctccaaggcatgggaaaaacataa
>Mmc.peg.364
atgaagcttttagggatcatacaagaagtaggttttgacggaaagctcatcgtcaggggaacgttcgctcccggattccgggaaagggtagtagacaatcggagcaagcctctgggctatgttaggagggtcttcggcccggtggagtcgccctatgtcatagtagagccgaccggcaacagtagcctgctcgcagcagtggggaggcaggtctacatagaggaggtcacgcaccatgccaaaggtaagagaagggaccgaagagattga
>Mmc.peg.365
atgccaaaggtaagagaagggaccgaagagattgagaagtgccctgaatgcgggggcaagcacctggtgagggactacgagcgcggcgagctgatctgcgaggattgcggactggtgctcgacgaccagttcatcgaccagggacccgagtggagggcgttcgacgtagagcagggcgagaagagggccaggaccggggcccccatgacctataccattcacgacaagggactttccaccgagatctcttggaagaacaaggacagctacgggaagagcatccccaccaggaaccgcgcccagctgtaccgcttgaggaagtggcagcggaggatcagggtatccaacgccaccgagaggaacctggcgttcgcgctgagcgagctggacaggatggcatcggcgatggggctgcccaggaacgtgagggagaccgccgccatgatatacaggaaggcggtcaacaagaacctcattcgcggccggagcatcgagggagtggtggccgcatcgctgtacgcggcgtgccgccagtgcaacgtgcccaggaccctggacgaggtcgccaactcttcgcgtgtcggcaggaaggagatcgggcgtacctaccggttcatgacccgcgagctgaagctgaagctgatgcccacccggccccaggactacgtgcagaggttctgctccgagcttaagctgagcggggaggtgcagtccaaggccgcggagatcctgaaggacgccgccaagaaggagctgacctccgggcgcggcccgacgggagttgcggcggcggccatctacatcgcttccatcctgtgcaacgagcgcaggacccagagggaggtggcggacatcgccggcgtcactgaggtcaccatcaggaaccgctacaaggagctcaccgagaagctggggatcgagatccagctctga
>Mmc.peg.366
atgttcgataaaaggtgctgggcgacgatatttatctggcataataccctgaccctcaaagaggcccatgacctgcttgaatacggcacggtgccgagatcgaagccgctccgagagatcaatgaggtccagaacttcaagaacgtcattcagtaccataacaagtacaagggcaaggtcaccctggacttcatcaggacccttcattcgcttatcatgaacaacatcgatgccgagtccgccggcacgttccgccgcatcgacgatatcggcatagcgggatgcgacctcaggctggccccctctgagcttatcacggaggagctgcaggctgcgataaatgaatactatgaccagctggaatctggggtccaccctttcgaagcagccgtattgttccactacaagttcgagatcgcccaccccttcacggacgggaacggcagggtgagaagggaggtcttcaactatctgctgatgcgcgagaagttcccccgccttcttttcctgggaaaggaccgggaagaatacctgaccgcactgaagggcggcaacattgacgattatgcggacatggtctccaccttctgtgaccctatcatgggccagaggatgcagatactgatcgataacctgcagaaggtcgccgttccgatggagacgaccaggcgggcgaagggcggacagatgctaatagaggatttcctgcagatcatctga
>Mmc.peg.367
atgcccggagaactggtcgaggacagcgtcatggtcagggaccaaaccgaggccagccagatctacaacaagggctgctacggctatccccgctccggaggggcccttgagctggacctcctggaggccgtgtacctggtggaggcctcccggctggaagtggtggagggcggcgaggtcctcggcctggagcggctgataagcaccgcctcgtccgttcgccgggatttcgagatcaggtacacggtgtaccgcgacctccgccagaggggcttcgtggtgaaggacgggggagaggagttcgatttcagggtgttcccccgcggagggacgccggcaagcgcgcagaccaagagctgggtcagcgccatcactgagaggtcgacgttcagcatcgccccgttcatggaggagctggatcgttcggaccggaccaggaaggagctgctggtggccgtcgtcgacgaggagggcgacatcacctactaccggccggagcggagcctgcccaagggcgctcccgagctgccatggaacgggggggcggtgaaggcctccctgctggaggaccgggtcctggtgttcgacgagcagggggccgacaggcttcacaacagcggcttctacgggaagaagatcggcagggtgatgcagctctcgctcatagaggcggcccatctcatggacatagggcggatcgacgtcgtcaccatcggctccggccgccgcatcaatgcggagaggttcaagaagcgggcggtgaagttccagcccgacttcgacctccggctgaaggcgtacaacgatctccgctcccgcggcctggtcgtcaagaccggcttcaagtacggctcccacttccgggtgtacgacaacgacccggacaaggcccatgccagctggctcgtccacgccgtacccgccgactacgagaccacctggccggagatgtcccgggcggtccgcctggcccacggggtcaagaaggagatcctgttcgccagggtcaaggacgacggcaccgagtacatgcggctctcgcgcgtgaggccgtga
>Mmc.peg.368
gtggtccacatggtagaactcgacgagctcctttccgttatcgagaaccccgcccgaaggcagatcctggagaccctgacgcgggaaccgcactatcccctgcagctgtccaaggagctgggcatgagccagcaagcggtcatgaagcacctcaaggtcctggagaagtacgggctggtggagagcttcgaggaggagagcgatctggggggacccatgcgcaagaagtactaccccaccgtcaacttcaccatcgtggtggacgtggggccgaacctcttcaacgccgagctggtgaagagggagatgccggggttcgaggaggctggcggcgagggggcggagaccaaggacctcagggtcaaggagctcaggcagaggatggccgatatcgacggcaagctggaggagctgcaccggcagagggaggacctcatcgaggagaaggagaggatactggacgaggtcaccaggctgacctccggaatgaatgactaccaggtccgcaaggtcatgtaccagttcatcagccgccccgacctgggcccccaggacatcgccaagatgctcgccatcagggacgaggtggtgctgcgctatctaaatgactggctgaagagctga
>Mmc.peg.369
ttggactcatcggaaaaggtattgaaggtcgccgaggcaaagtccaaggacgtggagcggggcatcgccagagtggaccccgccgtcatggaggtcctgggcatcaccgccggggacgtcattcagatcgagggcaagaagcggacggtggccatagtatggccggggtatcccgaggacgccaatagaggcgtgatccgcatcgacgggaccatccgcaggaacgcccagaccagcatcgacgagaaggtcgctatccgcaagatcgcggtcaaggaggccaggaagatctccttcgctcccaccgagacgctgcgcatcatgggcggggaggaatacctcagccagatactggaagggagggccatcacccgcggcgacgtcatccagatcaacgttatggggcgcaagatagacctggtggtggtctcgtacacccccacctccgacgcggtcctggtccaccgcaccaccgaggtcaagatcagcgagaagccggtcaaggaagcggcaagcaacatcccgaaggtaacgtacgaggacatcggcggcctggaggacgaggtcaagaaggtgcgcgagatgatcgagctgccgctccgccaccccgaactgttcgagaggctgggggtggaggcgccgaaaggcgtgctgctgcacggccctcccggaaccgggaagacgctgctggccaaggccgtcgccggcgagaccaatgccaacttcgtgaccatcggaggaccggagatcatgtccaagttctacggtgagagcgaagagaggctgagggagatattcaagcaggcccaggagaacgctcccagcatcatcttcatcgacgagatcgactccatcgcgcccaagagggaggaagtgaccggggaaacggagcgccgcgtggtagcgcaactgctgtccctgatggacggcctggagtcccgcgggaaagtggtggtcataggcgcgaccaacaggccgaacgcgctggaccccgccatacgccgtcccggccggttcgaccgggagatcgagatcaacccgcccaaccgctcgggccgcctgcacatcctgcagatccacacccgcggcatgccgctggagaaggacgtggacctggagaagctgtccgacctgacccacgggtacgtgggagcggacctctccgcgctcaccaaggaggcggccatgcactcgctgcgccgcatcctcccggagctggacctggacatggagtccatccccatggacgtgctgagcaagatcaccgtcaccagggacgacttcttcgccgcgctgagggacatgcagccctccagcctgagggaggtgttcgtcgaaacgcccaacgtccactgggaggagatcggcgggctgagcgatgccaagcgggagctccaggaggccgtggaatggcccctgaagtacggccaggtgttcagctacatgaacgcggtgccgcccaagggggtgctgctgtacggtcccccgggcacgggaaagaccctgctcgccaaggccgtggccaccgagtcgcaggccaacttcatcaacgtcaagggaccggagttcctgagcaagtgggtcggcgagtcggagaaggccgtccgcgagaccttcaggaaagcgaggcaggccgctccgtgcatcatcttcatggacgagatcgactcgatagcgccgaccaggggaggcgagtccgacagccacgtgaccgagagggtcatatctcagatgctcaccgagatcgatgggctgcagagcctgtacaacgtggtggtgatagccgcgaccaaccggccggacatgctggaccccgccctgctgaggccgggacgcttcgaccgcctggtcaagatagcctccccagacctggaggcgaggaagcagatcctcaagatccacaccgccaagaagcccctggccgacgacgtggacatcgatgaactggccaggaagaccgatggctacaccggcgcggacctcgcggcggtcgccaacgaggcggtcatgctggccatcagggccctggtgtccaagaagaaggacctgagccaggaagagctgaagaagcagaagatcggcatgagctccttcacccgggcgctggagaaggtaaagccggtcacgaggaccgacctgggccagtaccccaaggtcgcgaacgactacatatacgtgaggtga
>Mmc.peg.370
atggcagaaggcaacagaaggaggcgcaggacctcctgggatgacctgttcggcagcttcgacgaggagttcgaggacatgcgcaggcgcatggacgagctgctcgagcagtacaccagcgggaagctggaccccggaatggggcagccgatgatctatggcttctccatgcgcatgggtcccgacggaaagccccgcatccaggagttcgggaacgccgcccccgagaccatggaggagggcagcataagggagcccctcaccgacataatcgaggagaaagggcagatccgcgtcatcgtggagcttcccggggtcgagcaccaggatatccagctcaacgccgaggacggcatgctggacatcgaggtgaacagggaggaccgcaagttctccaagaaggtcgacctccccgccgcggtggaccccgattccgccaaggcgtcgtacaagaacggcgttctcgaggtcacgctcaagaaggtcgctcccaagaagcgcgggaagccggtggccatcgagccgcaatga
>Mmc.peg.371
gtgcatagggacgatcttatcgaggcggtacggtcggtactggggatgtcaggcttctacgtctcccggcccctggccatgagaggcatcagcttcgacatcgtggccaggagggacgacgtccttctcatcatcaagatcctcagcaacgtggacgccttctccaaggagaacgccgacgagctgacgaccctcggcgaggctctgggcgcctctcccatcctgataggcgagaggtccggctcgggggacatcgacgagagcatcgtgtactccaggttcggcgttcccatcatatccctgcgcaccctgaaggaccacctgctggagggcgtcccgccgttcatcttcgccgcccccgggggcctgtacgtgaagctggacagcgacctcctgaagaaggtgagggaggagaggaacatctcccttggcacgctggccgagatcgccggcgtatcgaggcgcaccatccagatgtacgagagcgggatgggggccatgatcgatgtggccatccgcctggaggagttcctggaccggcccatagtcacgccggtgaacccgttccatcccatcggccagaggcccaaggaaaaggaagctcccgccaaagagcggcaggggtccgcgtcgcaggacatcttcggccaggaggtcttcatgaagctgcggggcctggggttctccatcgttcccatcgcccgcagccccttcgaggcgctcaccagggacgagcacatcctcatcctgaccgggctcggaaaggacgagagcaggctcatggagaaggctacggtggtggcggacatatcgcgcatcaccgagcggcgctcggtcatattcatcgagaaggagaggacccggcagaacatcggcggcacgccattggtatgcaaggacgagttgaagcgcatcagcgagtcgtacgtcctttacgagcttgtcaacgcccggagcgaggacgatgagaagagcaagggttga
>Mmc.peg.372
atgagaagagcaagggttgacggctccgagatcgccatcctcccggtggtgaaggggcttgtttctgaagaggaggccgtggccagggccatcgcggaagtccgcccggacctggtggccgtgtccatctccaaggaggagctggcggcgctccgagacaaggaccagtacgaccgctacgagctgagcgacctcgaggacacctacgccgcgttcttggaggcgttcggcgaggtcaaggtccccccgccgtgcttcgtgcgctccctggacatatgcaccgagaacgggatcgcgatcctcccgctggacatgaacgacgaggtgttcaccgaggcgtactgcgagaacgtccgcaccggcgacatgatcaaggagtcgctgttctcctcccgcgccgggaagaagaagtacgacctcagcagcgcacaggccttcgccaggtcctgggaccagagggtcaaccgcaaggggttcaggaagctggagacggccagggagaggcatatggcctcggtgctgcggaccctggccaccaagtaccacaacatcctcgccgtggtggagtgcgagcgcgccgacggggtggaggcgttcctggtgtccccgcccgatgtccagggcgctgagatcaagtcagctgctcacgtatga
>Mmc.peg.373
atgggggacgatgttgctcttgccggccggttcgatgcgaccagcagggtcagtgacagcgtggaccggttcgtggccttcctggaaaaggaccgccttcccattctgggcattttcctgtacgtgctcgcggtagccctcttcagggacatatctgagtatttcctcctggaccaggcgttcgtgaccggctcacatccctggatatacagcatcgcccaccacgtggccttttacatcctcaccttcctcggcttggtatttctgctgtccgcgttttcccagagggatacccggaagtgcatgaacttcgtggcctcattcttctgggtgatcatcctcccgccttacctggaccatttcctcttcggcttgaacgagaactacgcttacttctccccgaccgatttcttgaactaccttctgcatttcagcgggagcagttttcaccccggccaggcggcggagattatcgctgtcgtgctcgctctgttcggctacaccatatggacccagagggagcacctggggacggtgggggagcgtctggtggcgctcctgaggatcgctcttctgggcgtttccgccctcatggccctgttcttcatggccacccccggcgcgtacctcccggtgggcagcaccggcggcgtcccggacttccccaacttcgatgctcttcgctactaccagtaccatctcttcattttcgcctactatgtcgtcctgggcctggtcctgggcttcgccctgctgttcttctcacgtagagaggcgttccgacgaatagcctccagcatgagacctgcgcagaccgtcttcttccttggggtggtgacggcgggcatagccatgggatggatggcctccggcgggaccaggtacgtcaccaacatcctccaggagccatactgggttaacgcggagttcgtagtgctggccctgtgctccgcattcatggcatggcaggtcagcaccatgtggaacgatctgtccgaccgcgccactgattccccgcacaagcctggcagggtgctcgccgccggcgtgttcaacagcggcacatatgcgcaggcgtcgatcgtcctggccatctcggcggtcctcatcgccggcctcctgtcgatctatcacgccctgatgctcctggtgatcctggccctctcctatatctactccatgcggccgttccggttcaaggagcacctcctgagcccggcgctcatcgggctggggacctccctggcattcatcttcgggttcctgacaccatacacggtgatggtcgagctaccgtacaccataggcatcgacgtgctgccgtccgcggaggtcgccttccccgcgttgaccataagcggactactggccgccatctatgcattccttggtcttgtcgtcggctcgatggtgaccgatgtggacggatacgcggaggatgtgaggggcggggtcaagaccatctacacggcgctcggcctggaccgcggcgtcatggtggttagtacgctgatcttcgtcgcgtccctcacgaccctgttcatgttcaacggccaatgggacctcgtcgtctttcccgttctgggtgtcgcggccacggcagcattctacaagtatcgatcctcgagacctgtgctcatcatagcgatgatcggttttgcttacgctgctgttcggttcatgcagatcctgccgcactaa
>Mmc.peg.374
ttggggcctgacaggtacgatgtcatagtgtccggggccggtccggcgggggcgatggcagcgagccgatgcgcccgcgctggcctgcggacggccctggtcgagcgatgggaggtccctcggcagaaatgttgcgcagggggcgtcctggagagatccttgcgccagctaggaacacctctgccggactccctcatcgagagggagatcttcggggcagccctggtccacggtgacatccgtcacgagtaccgctccccatcccgcttgggcgtcaccgtaagaagggacagattcgacgagttcttggcacgtggcgcagagaagactggcgccgagctcataaccaaattcaggaccgagcgggtccgggatgagggggacaagctgacagtggagagcgaggaaggaaaatcgctccaggccagatacctgatcatcgcagagggggccaacagccgcagtgcccggcaagtgctcgggccatactctccgaacggactagccgtcggattggctgcggagtgtgatttcggcacagcaccgggagatctgattgagttctaccttttcaaggaaggaggcttcaagatgcccttcgtcaccccgggagggatggatggctggctattcccacacgcgcaaggtggcaacgtgggagtgggggcttacaaagccggcaccacggacattaggcggcagatggaccgcatggtacaggaggcggggaggacatatggcggagctgagataaaaggcgggataagtgcgcaccccatacctgtccggccaagggaacagttcagctccgggcgatgcctggtggcaggggatgccgctggacttgccagcgctctgagcggcgaagggatatcatactcattgaccagcggggtgctggccgcggaagcggtccaaagtgcgatggccaaaggacatcgcgacggaatcctgctcagctatgatcgttccatacgatcggaggtcctgccggtgctgcgtgcggccaaatgggcaagcatatggttccagcacatgaccaacatcatagatctggacagattcttgcgcaacatgcagaatgacaagagcatagtaggggccagtatcgccatgagcagggcggagaaggactggacgttccttctccggagagctatggtacggttcccggtccaattcttctcctcggtaggttag
>Mmc.peg.375
atgagtaggataatccaggatagggcgaccggtcgtcgggccgaacgatccagcccaagcatgagcgccaggcgaacagttctcaagaagaaggcctggaccagacaaggcgtgtccgagatcataggcaacctgctgatactggcgatcaccgtcacattgttctccacaatcatgtggttcgtctcttcgatgcccggcccggcagagaaggtctacaccgatttcactcccaagttgcagttcgatcccacctccgggatcgcctacgcgaacctgacgcataaaggcgggaacacattagaagattacaggaccaacatctacctcttcgtcaataacaatcccatacctctgcacctgtcggatggcgggatatactctggacaatggtcgaccgggacgacctggtcttacaagcttactggtgtgtccttgagcacggtcatcagtgtgatgatcgttgatccagaggccaacaccgttgtgtatcaggcctcgctcctgggcggcagccaggcggccatgtctcagcctattatcggggacaggggaatggaccctagcccgacctatgccgggaacaaggtcacgttctacgcgtcgatcttcgatccagatggaaaactggacaggaacagcgttaccctcaatgccacctcgatcggacagggaactattcctctcactgacctagacggtgacaacgtattcacatcggttagcaaatatgatgctgatatctcgtggaatagggccgcggtttacgtgaacgcgcaggattctgatgggaaggccctgacgccggctaggctggtcctaattgtgctgatatcgccctctggaggcggcggttccaccccctacgacgactaccccgggtcatgggtgaacggcacatatccccccaattctagcggcggaaactcgggcgggaccctcgggacgaccttctactacatcaagaatgctcagggtgaaatcactagggacttctcccccggcgaccgggtcaccatagaactatggagcgataccattaggaacatggcctatgacaacatcgtcaacctgatctttcccctgactggacaagccatgagccctcagtcgtctacctccgctttcacatcccaggaaggcttcggtaatttctacaagtacacgtatagcttcgacgccccgtcgcagagctatacatataccttggagatcaagctaaaggataatactggtaagtcggcaaacatagccgacacaattaacgtcgggggcagagattatccaagcataacaacttataagttggacgttgccaccggcaacctgatcaagaccactaagttcaatcataccgacaccatgtatgtgcttatcaacacccgggatgtggacaagtctgctaagaccgtcctccttagcgatctgcagatcagggatttcactggtacttacatagtccagaagtcggcagcagcctacaccgacacaccaacatataacaagccgatgagctccctgttcaagacggacggggcctctaagacaccgatcatcggcagcggtggaacatactcgctatatcttgtcctatacgatgtgtatcagagctggtggctgcctggaacaaatacatacactctcaagattaattcactagcagacactggggacgaggggagcagcatcggtgaaaaatacagctccattagttgccagttcgaggtgaccgcgcctcggacgaccactgacattctggcaagccttggctcagggacgttcacttggtctgcctccggtgctacatgggccaacagcaagatcgtctggtatcagggcggcgaccaatgggattatacattgatcgatgggaaccccgcctcagggccgctggcgcttgtactatatgatataaatggcgatggcaaggacgatgtcgtagtagggagccagtccagcacgtctgctaatattgtatggtatgagaatgaggcaatcgatgggagttcatggtcatcagctagagtaatatcttctgcgttcgatgccaataccggaaatcaagcctcaaccaaatctcacactgagtccaatggggaacgctggactggtaatggcgacaagggcaatgcgaacgaggatgcgaccctttgggtcgactatgaaagatatacgggaccgattaaggtagcagatattgattcgtttgttacatcatatgatggtaaaacatatgtttgtcaaaatgagctagtcggtcaaatatcaataggagacttggatggggatggggatggggacattgtcgccagttttatccacgttgtaatctacactaccgcaggtagtgaggaggaagcatctgcctcaaacagctgggccatgttcttcaatcgcggtatttacgtcttctggaatgatggaaaatggactaagaccctattatatgggaccggtgattggaaaaacaacaatgccgctaattctgagaatgtcgctaatggggataaaaatcccgcagccggcgatattgccgtaggggacatcaaccaggacgggttccccgacgtggtcgctgtctatcaggatggtacgacaaaggtttggctaaatcagtggtccgtaaagactggggacactgcagctcgggaggagggcgcctttaactccactgcccccatggtccttgatagcacaactagccagagtgttgggggacatacaccatgggaacacaccactgccagtcaataccaaccactggtagagatggcggacatggatggaaacggctatcccgacataatcaggactagcacattggataacaatatttatatattctacaccacgcccactagcggtactcctgattcgaaatctcctacccttgagttcaacatcgacagcaataaagcggcaacaataactgggtccaaggccaatctagcagccgttgacaacatgtatgagcacttgaccgagacatatgtatactatgcgaaccagaccctgcatgccaccaatgatgctagtataaatccaggccaggtattatctaacacttacaacaacgacggcaaatgttacgtcgtaagcgcaggggagacaatgactatcaatggtttcgccccccctcagatttacgctagcaagctagtttccaatgcgacattgcatatttcttggacggcgagcggtagctatgctggccaagatatactgctggagtatcacaatggtagcacattggctaatgtacttgctaagccaactcccagtggtactggcgttaacactgcggagattgacctatgggctctcggggtggatacttgggatgagctgaaatacctgcgcatcagtttcaataatccttcggggtcagagggttcagtagcgttcgatcacattggacttgacgttcaatttgtcaagacctgtgaactgggatggcagtgggagataccgaacgtggctcgagccttccatgatctgatcatggtggctaacgtctctggctcagaatcatttcgtgtccagtattcagttgacaatgagacgtggttcgatgccttcatggtgagctcgaaaacggaaaccacacatcataaactgttgccatatacaccaaacagtaagtattacatcaaagtgacagatacaaacaatggcacggataatgtaaaagatacactgtctatcaacatgctggtgataaaccactacactcagaccgtagtgtttggcaccccggcccaagtgactggcttcacttcatcaagtcctgccataactgccctgaccgtaggagacataacaaagaatgcagccaatctgaacgatattgtgttctcgaccgtcaaaacgaccgataatggggcactgtacattgcaacccagtattcgaaaaaagagtttgacattagggcagtagtgaccacggggctagctacaaaatgcatcgatggtacatatgatactcgggctgtccaactgggcgacctggacggcgatggggatctagacatcgtattggtggtcggattcacatatgggaagaccggtggaaacgctccaaccctctgggtatactataacaatcaattgagcgacgccaaccagttgtggacgttctatgaggagccagtgagcgagctcggtgaggactcggccatcaacatcgccctaggcaacatcgatttgaccatcttcttgcctctggtgggcgtggtgggcatcgtagccgccagcgcaacggtggaaaggatgtctcggaggagaaagatctga
>Mmc.peg.376
atgctcgagatcgaggtgaaggcgccgtgcgacgatctggggaagatggagcgaacgctcgcggacctcggcgcccgcttcatgaaggaggtagtgcagtcagatgtatacctttcccatcccagccgcgatttcggcgcgaccgacgaggccctccgcctcaggagagagggggaccgctacaccctctactacaaggggccaaagctcgacagggagaccaagaccagggaggagctagctagccctgtgccggagccggagtcattgaagctcatcctgaagaggctggggttcgggaccgtggccgaggtggagaagcgccgccggatctacatgctccgcgacgtggaggtctccctcgaccaggttaaggggctgggcgggttcgtcgagctagaagtgcaggaccgcgagatcgaagagggcaaggccatgatccgcgctctgatgaaagagctgggactggaaaagacggaaaggagctcgtacctggagctcatcctggacaaaggttga
>Mmc.peg.377
atggatgaggaaagcggccccggtcgcaaggtagagttcgagaccgtcagctcggagaagatcactttcggaaagaccaatttcatcgaggtggcccggaagcgggcggtgtccaaggacggcgccaccgagttcatatccctgtccaggggctacacgctcagggacggctcggagcgctacaagaagtcgctgacgatccccgacgaccaggacatcaaggacttcatcatcgagcagctcggcaagatctga
>Mmc.peg.378
atgtgtccagaggcaggtgaggatgtcccctccggccggaagcggttctgcaagagctgcggcagggagctctccccggactccaggttctgcccgcgatgcggccaggaccagaacggccccatgacgccgcctcccgctccgagcgctcccgcctactacgcgccgtacgtccctccgaagacgttcggcatccgcgacctggggcgggggatagggagctggagcgcgctagcccttctcatcctcaccgccgtcaacgtcgtcatcctgctgtggggcatgggtctggtctacccgcacctggacatgcacgtgaccctctacgtcatcgtccccttcatcgtccccatctacgagctggggggcggcatctccttcttcctctactatgccttcctggccgtggccataaccgcctcgttcctgtggatgatgaaaaagagcgtccgccccgcggccgacgagctcgcgttcaaggagcccaagggcggccacagccccctgtacgtcatcgccaccgtgttcatggcggtgatctccttcaacataatattcaacctgatggtgacaacgggaggcgccaccccctccaccccggactttaattcccgagaagtgtggacgctcctgtacagcttcgcccacgcttcagtatgggaggaactgatctcccgcgtcctgctcatcggaatacccctgctgatcgtcgactacgtcatcagctccgggaaggccgacaggggcatgaagaagtggcaccggtacttcctgggaggagggttctccatcggccggaaggaggcgttcttcctggcgttctcgtccaccatgttcggcctggcccacgtgttctcctgggatttctacaaggtcatccccgccatagtgggcggcttggcgttcggctatctcttcctgaagctgggcctgtacgcctccatcatgctgcacttcatgctcgactacctgagcataccgctcagcgtcttccccgacagcaccggcctgaccctgaccattggccttctcatgatcgcctggatcttcatcggcatcccctacctgatcaggtacgccgccagggggatagggtggatcatcgggaggaaggtgtggccggacgcccccatgcaggcgccccagccggtccaggcgtatccgccgcagcagtacccgccgtaccagcaggcacccccataccagccccaggcgccgtcacatccacagggatatcagcagtggcagccccccgcagcgcaggcgccgccggtccccccgcagcagccccaacggccccgcgaccccaccgccatagggtacatctgcccccactgcggcaacaccgaggccacctacgagaacggggagctgaagtgcactaagtgcggcaagagttag
>Mmc.peg.379
atgatcgccgcgtcatcgccgtacttttccatgatccccttccccgaggccctggagaaggtggcgtctaagttccgggcctgggagatcgtggccgagggcctccaccgcctcccggacatagagaggcagttcctcgagctgaccccatcgtacgatctggagttctcggtccacgcccccatgagcgacatcaacatcggctcgctgagcgtcaagatgagggaggcgtcgatgacggagctcagggggagcatggaggccggccgccgcatgggcctcgacctcttcaccgtccaccccgggttcctcactccgctgggcttcgtggcgcaacagaaggtcagggagaccacccgctcttccctcgagcagctggacaagttgtcacgcgagctgggggtgaggatagcgttcgagaacatgccgaaggcgccgacctgcctggcctccacgccccaggacctggcgtggttcatcgaaggcaccgacctcggcatctgctgggacatcgggcacgccaacaccatgggcctggtggaggagttcctggagctgcaggaccgcttcatcaacatgcacgtccacgacaacatggggcagtgggacgagcacctcccggtcggcagcggcaccgtggacttccccaaggtgctcaaggggctgcgcaactaccgcgggcggtacgtggtggagtcgcgcggcttcgaggacggggtgctcggcaaggagaggctcgaagcgcttctctaa
>Mmc.peg.380
atgcccaagataaccgcccaggccagatcgtaccccaccgaggaccgggagaaggtgcgccagtccctgctggccatattccccggcagcgaggtcgaggagaccgagaaggggctgacggccatcaccatgtcgggggacaagctccggcagatcatacttgacactcacatccgcgattccgcccggtccgtcatgctgcgcggcagggacggcagctccaccaagttccgcctgaacaagcaggccgcgctcatgggcaaagtgtcgttcctggagggcggcgccgccctgggcggcatcgacgtcaccgtggaggatgacgacattgacggggccatcgacttcctggccgagagcaccttggacgggagaggatcggaggacgaggaatga
>Mmc.peg.381
atgagggaccggattcttgatgagcttgccaacgagggcattttactggagcccgaggccgcggagctggtcctagccaccgatgaccccttgggcttcacccgatcagtgctggcctcgatgacccagcagcctctggtcctgacggcggagcacatccacgggttccgcccctcgccgtccgtgccggcgccggtggtccccgaggcgctgcacgagctgaggaacggccccacggtcccgacgcgcatcacctgctcggagatcaaggtcctcaaggacatcaccgggaactccacttgcgagggcaacatcatcgatttcgcacggtgcttcaacgaccgcttcaagaagatcaagaggatgctggccaggcggcacgagctggccgggtgcgtgtccgtggccaaggccaccaagttcgaccgcgaggtccgcatgatcgggatggtcaacgaggtccgcaccaccaagaacgggcacaagctcatcgaggtggaggacgaggagggccgctgccccgtcctgatactcaaggacaaccccttcgcccaggacagcatcgtgtccgacgaggtcatcggcatcgtggggaagtcggccaagaagggggacatggtcgtcctcaacgagctgatacgccccgacgtgccgctgcgggggggcgggatgcagccgagcgattcgtccgcgtccatcgccttcatgtccgacgtgcacgtcggctccaacaccttcctcaagacgccgtgggacaacatgatgcactggctcaagaccgagggcaaggacgagatccagtacctggtagtgccgggcgacgtggtcgacggcatcggcatattccccggccaggaggaggaactggagatcgatgacatcttcatgcagtaccaggccctggccgagctgctgaaggaggtgcccgacggcatcaagctgatggtgcagccgggcaaccacgacgccgtccggccggccgagccgcagcccaccttccccaaggaactggtcaatatgttcgattcctccatcctcttcgtcggcaacccctgctacttcgaggtggaggaccgcaagatactgtcgtaccacggccgcagcctggatgattgggtcggcgcggtccaggggctcaactacaacaaccccctggaggggatgaaggagatgctgaagcgcaggcacctcgcccccctgtacggcgggaggacggcgatggccccggagaaggaggattacctcgtgatcgacgaggtgccggacatcttcgtggccggccatgtgcacggggccggcatcaccgactaccgcggggtgaagctcatatgcgcgtccacctggcaggcccagacgccgttccagaggatgcacaacttcaatcccgatcccgggaagctgccgatagtgcacctcggcaccggcagggccaagatgctcgacttcagctga
>Mmc.peg.382
gtgaaatctcttcgtaaatattttgactggaacgatccagcgggccgggggcggctgctcaaggccttctggataatatcccttttcatggtcgttctggggtacctgataatagtctacctgctgttcagatga
>Mmc.peg.383
atgccggtgaacgaggtcaagccaacccggtctgagctgctcgaggtcaagcgcaagataaagctgaccaagtcaggctacaagatcctcaagatgaagagggatggcctgatcctcgagttcttcaagatcctggagcaggccaagcagatacgcgagaaggtgacgaaggaccacgccgcggccatggaccgcatcgccgtggcccagtccgtggacggcgccatcgccgtcaagtcggcggccttcgctcatcgcgcgcatcccgagatctccctgcgctccaagaacgtcatggggctggtggtgccggagatcgagaccaacagcatcaagagcaccgtggaccagcgcggctacggtgtgatcggcacctccacctacatcgacgaagcgaccacggcattcgagaacctggtggagacgctggtgcaggcggccgaggtcgagaccaccatgaagaagctcctggacgagatcgagaagaccaagaggcgcgtcaacgctctggagtacaaggtcatccctgagctccaggaggccgagggtttcatcgagctccgcctcgaggagatggagagggagaacatcttcagactgaagcgcatcaaggacaaggccgaggcgaaaggtgaaatctcttcgtaa
>Mmc.peg.384
atgagcatcgtttccaaggagtaccgcaccatttcgcagatcgccggaccgctggtgttcgtcgagaagaccgagcccatcggctaccaggagctggccaccgtgaccatgcccgacgggtcccagaagaggggccaggtgcttgacacctccgagaccgccgtggtcatccaggtgttcgagggcacctcgggcatcgagagggccgccggggtcaagttcctcggcgagaccatgaagatgccggtgtccaaggacatgctgggcaggatcctgaacggtgccggcgaccccatcgacggcggtcccgccatcactcccgagcagcgccttgacatcaacggcgcggccatcaacccgtgggcccgcgcggagccgaaggagttcatccagaccggtatatcctccattgacgggatgaacaccctggtgcgtgggcagaagctgcccatcttctccgggtccggcctgccgcacaacgacgtggccctgcagatcgctcgtcaggccaaggtgcgcggctccgatgaggagttcgccgtggtcttcgccgccatgggcatcaccgccgaagaggcgcagtacttcatggccgacttcgagaggaccggcgccctgaagcgcgcggtggtcttcatgaacctagccgacgaccccgccatcgagaggatcgtcactccgagactggcgctcaccaccgccgagtacctcgccttcgagctggacatgcacgtgctggtcatcctgaccgacatcaccaactactgcgaggctctgaggcagatcggcgccgctcgtgaggaagtgcccggccgccgtggctatccggggtacatgtacaccgacctggccaacctgtacgagagggccggccgtatcaagggaaagaagggctccatcacccagatccccatcctgaccatgccgggcgacgatatcactcaccccattcccgacctcacaggctacatcaccgagggacagatagtggcgtcgagggacctcctccgcgccggcatctacccgcccatcaacgtgggcgcttccctgtccaggctgatgaacgccggtatcggtcccgggctgacccgcgaggaccacaaggccgtctcggaccagtgctacgccgcctacgccgaaggccgtgacctcaggggtctcgtcgccatcgtcgggaaggacgctctctcggagagggaccggaagttcctggacttcgccgatgccttcgagaacaagttcgtgaggcagggcaaggacgaggacagggatatcgagaccacccttgagatcgcgtgggagctcatcgccatcctgccggagaaccagctgtccaggatcgacaggaagtacatcgagaagtaccaccccgcccacagaaagagtgagtga
>Mmc.peg.385
atggcaaagcaaggagagatctacagagtagccggaccagtggtgaccgcgaccggcatctcccccaaaatgtatgatgtcatgcaggtcggggaagagggcctgatgggggaggtcatcaagatctccggcgacaagactatcatccaggtttatgaagagacctcgggcctgaggcccggggagaaggtcatcgataccgcccagcccctggtggccgagctcggccccggtttgctgagcagcgtgtacgacggcattcagaggcccctgccggtcttgatgaagaccatgggcgacttcattaccaggggggtctccgctcccggtctggaccacagcaagaagtgggagttcgtccccgtggccaagaagggcgacaaggtgggccccggcgccgtcctcggcaccgtgaaagagttctacatgacccacaagatcatggtccccagcggcgtccgcggcgtcgtcggcgacatccgcggcggcaactacaccatcgacgaagtggtggccaacgtcggcggcaaggacctcaccatgctgcagaagtggcccgtccgtaacggcaggcccttcggcaagaagctgcttccggacattcctctcatcaccggccaaagggtgctggacaccatgttccccctgcccaagggcggcaccggcgccatccccggggccttcgggaccgggaagaccgtcacccagcagcagctggccaagtggtccgacgccgagatcgtcgtctacatcggatgcggcgagcgcggcaacgagatgaccgaggtcctggcgaccttccccgagctggaggatccccagaccggcgagcctctcatgcagaggaccgttctcatcgccaacacctccaacatgcctgtggcggcccgtgaggcctccgtttacaccggcatgaccatcgccgagtactacagggacatgggctacaacgtgtcccttatggctgactccacctcccggtgggccgaggccatgagggagatatcctccaggcttgaggagatgcccggcgaggaaggcttccccgcctacctcgccgccaggctgtccgagttctacgagagggccggccgcaccgagaacctcaacggcaccaccggttccgtctccgtggtgggcgcggtctccccgcccggcggcgacgtgtccgagcccgtcacgcagaacaccctgcgtatcgtcagggtgttctgggccctggactccaagctccgtgagaggaggcacttccctgccatcaactggctgacctcctactccctgtacaccaacaacctggacccctggtacaaggccaacgtggccgaggacttccccgccctgaggcagtgggccatggaggtcctgcagcgcgaggccgagcttcaggaggtcgtgcaactagtcgggtcggacgcccttccggacgagcagaagatgaccctggaggtggcgaggatgatccgtgagatcttcctgcagcagaacgcctaccacaaggtggacacctactgccccatgccccgccagtacacctacatgaagctgataaggcacttcgccgacctttccaccaaggcggtcgactccggcgcctccgtggacgccatcatcgccctccccgtcaggaacaggctggccaagtccaagttcgaggacaacatcgaccaggagctgagcgccatcatcgacgagatggatggccagttcgagaacctggggggttaa
>Mmc.peg.386
atggagttcgcggttctgggtcgtgaagagttcgtgctgggtttccgcctggcaggagttactagagtttacgccgtgcagccggaggggttcgaagaggccatcctgtcgatcatagacgacagctccgtgggcattctggcggtcgatgcgaaggacctgtcgagagtgtcggccaacacccgcaggaaggcgctggagagcatctccccggtcgtcatccaggtaggcggcgacgagggcgacctcagggagaaagtgaagagcgctattggcgttgatctgtacaagaccgagagggattaa
>Mmc.peg.387
atgattggactaggtcgtaaaagaggcaactacgcgtacgcgaccgcgagggtcaaagcacagaagagcctcctgctgaccaaggacaactacccgaagctgctgatgatggacctcaacgagataggcaggttcatgggggagacccagtacaaggtggagatgaccgagctggcctcccagtactcgggggtcgacctcattgagcttggcacttctcggaacctcgcgcgcacgtaccggaccatcatcgggttctgcaccggggagcttaaggaaatgatagcctcctacctcatgaggtgggatgtctggaacatcaagaccatcttgcgcggcaagcactccggcgcgacccaggaggagatcctggaggacctggtccccgccggcatactggacgaggagtacctcaaaggcctccttgccctggacggcccgtccgaggtcctggacgccctccgcaagaagggcgggttcggcgtaccggaggacgtggtggcaacgttcgagaagagcggcaccatagcgccggtggaggactatcttgacaagatatactatgtcaagcttcaggacgccatattgcccaacaccaagcccaagaagctgttcctgacgttcatagaacgtgagatagacgtgtccaacctgaggaccctgctcaagctgaagcaggccggtctgcccctggacaaggtccgcccctacttcatcgagggcggcagatacctgaacgtcaaggagctcagcaggctggccgcgatagactcgttcgaccagatggtcgacgaactttccaaacttcccttctacgacgacatcaaggagggtctggacaaggccaagaggaccgggtccctcaacgatgtcatgctgagcttgcagaagtacctgaccaaggaggcggagagcttctccctcctgtacccgctatcggtcctgccggtgatcaactatattatcaggaagaaggtcgaagtggacaacctcaggataatcgcccgcggaaaggcctccgggatggaccctgatgtcataaagaacctgctggtgatctga
>Mmc.peg.388
atggcattggataaagtagccaacgagatcctggagaacgcacagcaggaggccaacctccgcatccaacgggccgaggaagaaagggccaggataatgaaggacgccgactccgagatcgagaagattcagaggcaggaagagaaggacctccaagaggccatccttcgcatgaggcggcaggaactgtccagtgccgaactggaggccaaaaaggtcgtcctcaacaaaaggaaggaggtcctgaacaggaccttcgaggagacgctccaggacctttcggcgatgggccccaaagagaaatccgccctgtacaagaagatactggccgagggcaagaaggtcatctcccgccccaaggtgtactgccccacgggcgaggccgacctactggccggtctgcggggggccgcctcgctgaccgagatcgacatggagcccggcctgctcatcgagagcgaggacgggacggtgcggctggacctccgcttccggaccatcctggaaagcatctgggacaaggagctgaagaacgtatcgaacatattgttcgagtga
>Mmc.peg.389
atggtagcagagattggattgatagcaataggcgctggaatcgcgattggactggctgggctcggcactggtatcgctcagtcgaacatcggtgctgcggccatcggaatggtcgccgaggatgagaagaagctcggtaagggcctggtcctgatggctcttccggagacgatcgttctctttggtttcgtcattgctgccctgctatggttcctcaagtaa
>Mmc.peg.390
atgtttctgccggaaccaatgagtaggatcttggtcgtagggaccaaggacaaattgccggcgaccgtgaaccttctctatagcctggagaaggtccacgttattgatttctctcccgagacggaaggcttcactctcggagcgccgctcccggaggcctccgacgcctcgcacaagcttctcaagctgcggtccgctgaaaaggaccttgacatcgtgcctgtaaagggaggggagtgcatgccggtctccaaggtcaaggccgacctcggttcgaccgtcgcggagatcgagtccgacgtccagtcagtggccgagtcgaaaaatacccgacagggtcagctgaacgagatggagggccgtctggccgctctccggccttaccggagcatccccctggaccttgaggcttacagaggctatagctgcctcagcgtgatcaccggcaacgtccactccgatcccgaaccgggcctgagggatgcgctcaacggcgaatacgagctcttcaccactgaggacggtactttcatcgccttgttcgtgcccatcgccatggccgaagaggcccagcgtgtcctcgcccagtatgggttctctcagaccgcggtgcccgacgggacgggcaacccccgtgaagtggcctccaagctggaggccgacatctcatgcgccagaaaggacctcgaagagaccgagcagaagctatccgagctgcgggagaagcatgccgccgcgatcctcgcttccgacgagtacctgagcatcgaggtggagaaggccgaactgcccatccgcatgggcgcttccgcacattccttcatcctggaggcctgggtccccaccaggtccttcgacgatatctgcaaggccttctccgatagttttggcgattccattcacattgaggtgctggagaacaaggagcggaagcatcatgaggagcccgcggaggagcacgaggatgtgggcatgttcgccaccgatgagggcaacgagcctgcttccgaggaggccccggtatcactgaagcacggcaagctcgccggccgcttcacttactttacgaacttgtattccactccaagctacaatgagatcgaccccaccatactgctgtcgatcttcttcccgctattcttcgggttcatggtgggtgacgtggggtacgccatcccgttcatcatcctcggcgcactgggcctgaagatgtgtgtcagcaaggactggcgcgccatcgccaccatgttgttctacggcggtttgtggtccgccttcttcggattgttcctgttcggcgacatgatgggcatcgagttcaccaatgtccactccggaggctcggagggcatgtggtccgtcacgtgggccgagcttctcggcatcgatatcccccatacgcttttcaccatcggcggtttcgatgtgaaccttgggtacgttaccaagctgggcaacgtcacgctgctgctgtacgcgaccttgtgggtcggcctcgcccacctgatcttcgggctgatcctgggcatgtataacatcgccatccgccacggcataaagcatgccatcatggagaagggatcgtggctgatgatcttcctgggcttcgcctgcttgctccccgtcatcatcgacgtgttcatcagcggccatgatctgataatcaccgagaacatcgggttcctgctgggcatagggctcttcatagccggcctcgtgctggcggtcgtgggagagggcgggatcgtcctcatggagatcccggaggtcctcagcaacgtgatatcctatgctcgtctggcagcgatagggatgtccaaggccggaatggccctggcgttcaactacatgtccatcgggatgctcgcggccggcgtcggcggggcagcttcggccacggacgtgctcatactgatagccgctcttgccatattcgtcgtcggtcacctgatgatcttcatcatggcgataatctcggccggcatacacggcataaggttgcagtatgtcgaattctttaagaaattctataccggaggcgggttggagttcaaccccttgaagattaaccgcaagtacacagtggaggaatga
>Mmc.peg.391
gtgggcaaatctgagacacttctccaagtaaaggacgctgaggctaaagccaagcttttgatcgagcaggccgatgagaagcaaagggccatcatcgccgccgctcgaagggatgcggctgacaggatccaaaaggccgagagcgcctcaaaggccaacagcgagtcccagctggctgaggaaaagcgtatcctcgccatccaaagggacgaactgctgaagaaggggaccggagaatcgaacatccttggcaccaaggccaatgacagggttcccaaagcgaaagcctacataaggcaacatcttgagaggaccttcgatgtttctgccggaaccaatgagtag
>Mmc.peg.392
atgaacggcaggccggacaacgatacctacttcatgcgcatggccgagctggtggccacccggtccacctgcctgcgccggaacgtgggcgccgtcatagtgaaggagaagcgggtcctcaccaccgggtacaatggggcccccaaaggcctcaagcactgcgccgaggtcggctgcgtcaggctggtcaaccacattgaatcagggacgcgccacgagctgtgccggggggtccacgccgagcagaacgcggtcatccaggcggcctacttcggcgtgagcgtcaaggatgccagcatctacatcaccaacttcccctgcgtgctgtgcgccaagatcctggtcaacgccgggatcagggagatagtgtacaaggacgactacgtcgatgagctgtcgaggaaggtccttgaggagagcaaggtcgaggtacgccgctacagcggccccgaccctctcaccccgtgcccatga
>Mmc.peg.393
gtggcccccctgatcttcatcatcatcctcggcgccatcttcgcctacagcggcatctggccgcccctggtggtcatagagtccaagagcatgcagcatgacgcttaccaggccagcgactacgtcggccccagcagcatcggggccatcgacaccggggatatcgtcatcgtgaaagaggtgaacggcctcggtgacgtggtgacttacgtcgagggcgccacgtcgggtttcgagacctacggcgagtacggggacgtggtgatctactacaagtcaggcatggccaagcccatcatacaccgggccatagtggagctggagtacaacgagacggggggcgggttcgacgtgccatcgctgctggaccttccagatgatgcgtggtcggtgtcccccgggccgcaacaggtgtggaacctccaagggttcctgatcctgtacgatgtagggtatgccgaggtcaccgtgagcatcgacctcaacgccatgctggataccatggggagcaacgcgcacggcggcctcatcaccatgggggacaacaactggtacaccaacaaccagggcggcaacataggccggtacgatcagggattcctttccgtcaaggagcccatcgagggggactgggtcatcggcaaggcccgcggcgagctgccctggttcgggctgctgaagctgtggttcaccggcaccgcgccggaatacaccccgccgaacagccagaccaacctgttcatcactctgggcgtggtcataggggtgccgatcgtgctggacaccgccaataccctgctgaagaagcggggcgtgcacatgttcggatggaccgggaagctcagcaccaggcgcctgtggaccaggctgaagggcaaaagatga
>Mmc.peg.394
ttggaagagaacatattccaaccatacttgaactcgaagcgcattttccagcgcaaccgtgagatcctcagatcgtcgtacatcccggacgagctgccccaccgcaaggagcagatcaaccagctcgcctcgatcctggtcaccgccctcaagggcgaccggccgtccaacgtcctcatcttcggcaagaccgggacgggaaagaccgcctcggtgaagtacctggagaaggagataaagaaggccgactcccagttcaaccgcgttcactacctgtacatgaactgcgaggtggtggacactcagtacggtgtcctgcagaacatcggcaacaccttcttcaccgatgacaagttcaaggaccgcatccccttcactggctggagcaccgagcgtgtgtacaacatcctacgggagaagatcgatgagaccaacagggtcgtgatcatcgtcctggacgaactggacaaactggtgtacaaatccggcgacgacgtcctctaccatctctccaggatcaacgacgacctccagaacgccaaggtatcgctcatcggcatctccaacgacctcaagttcaccgagttcctcgatcctcgcgtgaaaagccgcctgggcgaggagaagatggtgttcccgccgtacaatgccgagcagctgagggatatcctgaaccagcgttccgatctcgcgttctaccagggcgtcatcgaccccagtgtgcccccgctctgctcggccttggccgcccaggagcacggggacgcccgcagggccctcgaccttttgagagtggcggcggagatcgccgagcgcaacggggacgacaaggtcaccgaggcgcacgtgtacaaggccaagaacaagatcgagctggactgcgttacggaggcgatacgcacgctgccgacgcagtcgaagctggtgctcatggccatcatgctccaggaggagaggggagagggccggctgaccaccggggacgtgtacgaaacgtaccgggagataagccagatcgtcagcgtgaccgtgctcacgcagaggcgcgtcaccgacctcatatccgagctggacatgctgggcatcattcatgcccgggtgaggtccttcggccgcggggggcgcaccaaggagatagagtcctccgtgccggtggtggaaacgaagaaaatcctggaggaggacgagatcctccagggcatcaagaactaccggcccaagaaccagaccaccctgatctga
>Mmc.peg.395
atgacagcgaacgagaacgaccatcgggacgaggagcggactgcggcgatagtcacattgaccgaggatttgcttgagttcgaggaccttgcccggtcggccgggtattcggtcctctacgagtcgatccagaggaggcgcggtcccgccaggaacactttcgtgggcaagggaaagctggaagagctgaagaagctcctgaaggagcgccccgtacaggtccttctcatcaacggcgacctcaggccgtcccagcattatctcctggagaacgagctcaaggtcgagtgcgtcgacaggatcaggctggtcctcaacatattctctaccagggccttctccagggaagcaaggttgcaggtcctccgggcgcggctacgctacgagatccccttcctgagagaatgggtccacaacgccaagtccggcgagcaccccggcttcctcggcgccggcgagtacgagaccgacgcgtactacgagcttatccgtcgccagctcagcagagtagagcaggagctcgccaagatggaccgggaccgctccctgagaagggaccagagaaagaagagaggtttctgcaccgtcgccatcgccggctacaccaatgctggaaaatcctcgctgctcaacatccttgccgacgagcgctctctcgtcgagaatagaatgttctcgaccctgtcgaccaccaccggccgcctcgaggaaggggtcaacaagcagatactccttaccgacaccatcggcttcctcagcgacctgccgcatttcatgatcgagtcgttcaagagcaccatcgatgagatctactacgctgacctggcgctcctggtgatcgacgcctctgatccggatgacgtattccgcaagaagctggaaacatcggctggcatactgttcccggaggtcgacccctcctccataatcatcgtcctcagcaagctggacaaggtccgggatgtccgcgccaaggcgatcctggcagcttccacggtgccgtgccaggaggtggtggcggtatcctccatgagtggggaagggatgccccagctccgcgaggccatcgctctcaccttccagttccccgtggagatgcgcttccggctccctcatggtgaaggggtggaggccttcctgtcctggctgcacgaccacaccgaggtcctctcggtcgactacggcgacagcgtggaggtccatctgttctgccgggagaaggaccactccaatatcgtctcccgggtcgtggccctcaaaggcacccctgtttccactgcatga
>Mmc.peg.396
atggcaaagccgttcacggtagagaaggccggagcgctttctgcgggcctcgaccttgtcgggctgataatgttgatcgtcagcatctcggacctgtatgggaacaacttcaaacagctgggcgcctggggctactggattctggggatcggcgctgtcgtgctcctcataggggctatctggacctttacctatcacaggaacgtccgcaagttccgcaagctcatggaagagaagagcagggccgccttcgtcaagcagatggacgacgtcgagtacttggcttggaaccttcccatgaagtatgagcaggagctcggcctcaagaagcgcgatttcgggctgaagtaa
>Mmc.peg.397
atgcccccggcccggcgccacccccatgctttgttcttgctggcatgcctctccgtgctcgccctcatgctgttgtcggacttctcgcccccgccggccgacgacatccccgccctcgaccagggcgggggcgagctcacctgcctggtgctgagctcgaggaccaccgcgaaggggcatgtgctgaacctgaccgacgccgggggcaacctcgcgaaggccttctgccccctcgacgtggccggggcggcgccgccggacggcgccctggtgcgcatcgtggcagagccgtcgtcggacgatcccggcttcctgttcgtccgcgagctggagatcctccaaggtcccggcgggaaggattga
>Mmc.peg.398
atgtacgtagccgccgacgacaccgattcctccacgtggatgtgcaccaccttcctggcaacggagctggtggcggcgatgggggatctcgacctcatcggaccgccccggctggtccgcctgaacccggcggtgccgtggaagacccggggcaacggggccatctgcctcagggtcggccgcggcgccgggctgaggcgctccatcgggcgcatcgggggcagggaggtgttctgctacccccgctcgacaggggagccggacgccggagaggtaatggagcgctgctccagggtcatggacaagtggtcccagctggacgactccgaccccggcctggtgatctcggaacgaaggccggaccccggtctgtaccggcgggcggtcagcaggatcatcaccaaggaagaagccctggaagcggtgaggaaggtcggcgggacgacttaccagctgaactccgggcgcgggatcatcggcgccgccagcgcgatgtcgtgggtgcccatggaccgcacctacgaggtgctgacgtatcgtcgccgggaccgctggggcactccgagggacgtttcggtcgaggatgtcagcctaatcgacgaacggttcccctccaccttcaacaacttcgaccaccactccggccggccggccatcataccgcacaccacctgccccatcctctacggcgtccggggggactcggccatggagctgatcgaggcataccggtccatcgcctcggaggaggtggaacgctggatgctgttcatgaccaaccaggggacggacgagcatatcatacgccagtggaccgccctggaggcgaactcctcgtacgagatcgtggggacggtcgccggcatgccccataccgtcccgggcggccacgtcatcttccgcctggcctcccagggggaggaggtggactgcgccgcctacgagccgtccaaggagtaccgccaggtggcgcgggccctgcggccgggggaccgggtcagggtgctgggggagctgagggagacccccaggacgctgaacatcgagaagatggaggtcctggaactagcgccgtcccggctcaaggtcgccaacccctcctgtccgcagtgcggcaggaggatgaagtccgtgggggccggccagggctaccggtgccgggagtgcgggaccaagaagagggacccggtgacggagggggaggagcgctccctgaagccaggatggtacgagcccccggtgtgctcccgccgccacctctccatgccgctgtcgcggatgggccgctga
>Mmc.peg.399
gtgctcccgccgccacctctccatgccgctgtcgcggatgggccgctgacatcgaccaatgacgaacgtcatgaccggcaaatattttatagggaactcctctggcgtgccgggatgggagcatcgctccttctatga
>Mmc.peg.400
gtgaaagatgtcgtcatactcagcgccgcccgcaccccggtcggcaagttcggaggatcactgaagagcttcaccgccccccagctgggcgcgttggccatcggcgcggccgtcaagcgggccgggctggagccgagcgatgtgcaggagtgcatcatgggcatcgtgctgtccgccggagtggggcagaaccccgcccggcaggcggccgtcaaggccggcttgccgatcgagatcggctcgctgaacgtcaacaagatctgcggctccggcctgaagtccgtcatgctcgccgcgaactccatacgggccggggagcacgaggtcctggtggccggaggcatggagagcatgagcatggccccctacctcctgaccgaggggcgtttcggctaccgcctgggggacaacaccattgtcgaccacctcgtaagggacggcctgtgggactccttcagcgacagccacatgggcaacaccgcggagaccgtggcggagcggttcaacgtcaccaggcaggaggcggacgagttgtcgtaccagagccacgttaaggcggcggcggcccagaaggccgggaagttcgacaaggagatcatccccgtcaaggtcaagagcaagaaggaggagatcgagctcaggcaggacgagggcgtgcgcgcggacacctcgatggaggcgcttgccaggctcaagcccgccttcagggagggcggcatcgtcaccgccgggaacgcttcccagctgagcgacggggccgccgcggtcatcgtgacatcgagggagttcgcggagtcccgcgggctgaagcccctcgcctccatcgtggactacaacaccgccggcaccaggccggagtggatcatggaggcccccattccgtgcaccagggcgctgctgcagaggaacaacctgaccatcaaggacatcgacctgttcgagcacaacgaggccttcgccaccgcctccgtcgcggtgaagagggagctgcaggtgccggacgaccgcttcaacgtcaacggcggcgcggtggctttgggtcatccgatcggctgctccggcgccagggtgctgaccaccctcatccacgccatgcacgaccgcggcgccaacaccggcctcgcgaccctgtgcctgggcggcggcaacgccgtgtccatgatagtaaagcgggagtga
>Mmc.peg.401
atgtatcttcagaacttagctaacgtccttcaattgagcgggaagttggactatcagaagttcagcgacaagctttgctatggctatgaacgagctaggacctacgtgttcgatgctcttccaccggagtcgtcctcgtatcgggaaaagaagcaacgtttcctcgacagattgtcatatctcgacaagttccaggttgaactcggatatgtcaaggatgaaggccgtacttgcccaatatgccagaagcacatactaatccctcgacagaagaaagtggatattctcatcgccacccgattaatggagtgctcttatgacgataggcttgacaaaatcatcctggttgcaggcgatggggatttcgttcctgcagtgcagattgccaagaagaacaaggagatcgcgttggcttttgccgaaggaggcagtgtcggagttgctactgagctgaaaaaagcggttgatcgaaggatacgtcttgaccgcggttatttcgatgactgccgcatgatgggataa
>Mmc.peg.402
ttggatgagctcgcagcatcggtcgaggcgtaccgcaaagacatgatcaaggagatgcaggccatgctccgcatcccctccatggggccggagaacggcgggcagggcgaggtggagagagcgcggcacctggagaaggtggtgcgcctctgcgggttcgaggacgtgaaggtgtacagctccccggacgagcgcgtcgcatcaggggtccggccgaacatcctagccaggaggaaggggaggagcgaccgcaccatctggatcgtctcgcacatcgacaccgtctccgccggggatgagaagaagtggacctacccgcccttcgacccccaggtggtcgacggcaggatctacgggcgcggggctgaggacgacgggcaggccgtgatatcgtcgatcttcgcggccagggccctcctggacaccggcctggagccggagctgtccgtcggcctggtcctggtcgccgacgaggaggccggctccgaccacggcatcaagttcctcatcgaccagaacctcttcggcaaggatgacctgttctacgtccccgactccggcgacgacaagggctccgtaatagaggtcgcggagaagtccatcgtctggctgaggatcacgaccaagggaaagcaggtgcacgcctccactccggcgctggggttgaacgccctgacggtcggcgcggagttcatgctgttcctgcgggaccacctgtacggcaagttcaacgaggaggaccccctcttcatccccgcggcctccaccttcgagccgaccaagaagcccgccaacgtggagaacatcaacaccatcccgggcgaggacgtggtgttcttcgacgctcgattgctgccccgctacgacccccaggacgtggtggaaacggcgcagaagctggccaaggtgttcgaggagcgtaccggggccaagatcaccgtggaggggtccagggtggacctggcgggaccggcgtcctcgctggagaccgacggcctggccgctctgaaggatgccgtcaagagggtgctcgggatcgagccggccatcatcggcgtgggcggccagacctgctccaactggttccgccgggccgggtgggacgcctacgtgtggcagaccgtggacgagaccctgcaccaggtcgacgagtacacccgcatcgactccatggtcggcgacgccaaggtgttcgcggtcctactggccaatctgtgctatcccgggcagttcaggtga
>Mmc.peg.403
atgctcccgtacgtgatactgcacaacgccgtcagcgtggacggccggatagactgggtatcgatcgacataggcctctactattcgctcatcccgacctggaaggaggatgccactctgtgcggttcggaaacgatgatgcagccggacccctgcgagtgggagaacgatggggccactgacccgtccctccccctgctggtggtcgtggacggccgggggcgcttcaagacgtgggagaagatcgtgccttccatgtactggcgggccggggtggcgctgtgctccgcctccactcccgaagagcacctggattatctgaggaatgcgggggtggacatcatcaccgccgggaaggacaaggtagatgtgcgcgccgcgctggaggagctgaacgagcgctacggcgttaaaacggtgagggtggacagcggaggcaccctgaacggcgtgctgctgcgcgaggggctggtggacgaggtcagcgtggtggtgcatccccagctggtcggcgggtcctccccgcgctcaatgttcaaggcccccgacctcggctcggaagagggcgtgatcgatctcgacctcaagtcctcccgcaagctgaagggcggggcggtgtggctccgctatgccgtgaggaagtag
>Mmc.peg.404
ttgttcgagtcgctcaagaagaagcttgcctccctgaggggcaagggcgacgagcaggaaggcgaggccgagaaggcgcagcctgaggccgaggtaaaggccccggcgcaggcgccgcacaaggaaccgtccccggaggtcctcaaggccgtcggcgacagcggccgcaagatcgaccagtccgaggtcgatgacattctgtgggagcttgaactgggtcttttggagtccgacgtggccctgccggtcgtcgaggagataaaggcgggggtgcgggattccctccagggcaagaggatcggccggaagtacgatctcgaccaggtggtggaggaggggctcaagagctccatccagaacgtcctggagaagagcgagttcgacttcgacgagttcgtcaaggaccacgagaagccggtggtcataatgttcgtcggcatcaacgggaccgggaagacgacctccatcgccaagatcgccaaccgcctgcagaagcagggtttgacgtccgtgctctcggcctccgacaccttccgcgccggagcgatcgagcagctgaccattcactccgagcgcctgggatccaagatcataaagcaccaggccgggggcgaccccgccgccgtcgcgtacgatgccgtcgagcacgccaaggccaagcggcgcgatgtcgttctggtcgacaccgccgggcgcatgcagaccaacgccaacctcatggacgagatgaagaagatcaagagggtcgtcaacccgcacctcatcatctttgtcggggacgcgctggccgggaacgatgccatcgagcaggccaccgcgttcaacaaggccgtgggcatcgacgccatcattctcaccaagatcgacgccgacgccaaaggcggggcggcgctgtccatcgcccactccatcggcaagcccatagcgttcctcagcaccggccaggagtacgaggacatcatcaagttcgacagcaagtggatgctggaccggctgttctcggactga
>Mmc.peg.405
atgaacgaggccgagctgcgccaggccatgtccgcgctggagctttaccgcacccagctggagagcatagcccagaaccagcagctcgtgcaaatgtctttggaggagcttgccagggccaaggagaccctgacccggtacaaggacgccccggagggctccgagctcctcgttcccatcggcgggaactctttcattttcgccaaggtcgccaccaacagcaaggccatcgtgggcctcggcaccggggtatcggtggagaagtccatggacgaggccgtcaagaccatggagtccagggccaacgagctcgtggataccatgaagaagctggacgagcgcaggatagccctggagcagcaggccgaccagctgtccatggcggtccagcaagagatgcaggccatgcagcagttgggataa
>Mmc.peg.406
atgaacgcttaccgcgctactggtgaattcaagaccggcaagttcagctggcagaagttcagcatcgaggtcgccgctgataacgaggccggcgtcaccgagcaaatctattccaacctggggagccgccacaagctcaacagacagcagatcaggatcaacgagatcaagagcatcagtggcgaagagataaccaacccggtggtccagcacctggccggaggggctcaatga
>Mmc.peg.407
gtgtcccagaccatcgtggcctaccatcccggagggcgttttcccgccctgtcggtgacgggggggcggtgcgagcagcagtgcgaccactgccaaggccattacctcaagggcatgggcccggcgaccacgccgggggcgctgatggagagggccgcggagcttgagagaaagggcgcccggggcttcctgctgagcggggggtgcgatggggcggggcgcgtgcccctggcccccttcgtcccggccgtccgggagatcaaggagcggacctctctgctggtcaacctgcacaccggactggtggacgggggcgccgcggccgagctgctgtcctccggggccgactgcttctccgtggacgtggtccaggaccgcggcgtgataagggaggcgctgcacctggaggcgtcgccgcaggactacgccgccaccctggaggcgctgtcccctgcgccgaggctcgttccgcacatatgcgtggggttgcagtccaaggacggggagaggcggtcgctcgagctcgtcgccgggtacgacatagcggccctggtggtgctgggcctggcgcccgccagagggaccccctgggacgggaggacctgggacctccgccgcctgccccgcttcgtggagcaggcctcgtccctcctggacgccccggtcctggtggggtgcatgcgcccccgggggcagtgggaggtggagctggaatgcatcaaggccggggccgccgggatagtgaacccctcctcccgggcggtggagggggccatctctctaggatattctttcgagaaaagagaggagtgctgctcctttcaccggtag
>Mmc.peg.408
atgggctttgacaaggagaccttccaaggagggtacaagctagaacagatccgccgcaccaaggagcggctgatgatggcgcaggtcgtcctggtgttcatcgcggccatcatcctgatcgtggtcgacggctccatacagctgaagcccttctacttcaacgtcggcgcgttcctgtacttcgtcatcctcatggccctggtcgcgggggtggagagcttcatcttccgcatgctcgagctgaagtacaccaagagttcgagctcgaagtacttcattctcaagaccgtgcagcgacgcagcctcgtgatcatcgccgtcgccgccgtgatggtcgtgctcctgctcacgccgttcctgtccaacgccatcgccaactactccatggagtcgagctcgacgtccaccacggcgaccttcctgagccgggaccggttcggcctgaccaccgttgacaaggtgaacgtgaggaccgacgtcccggccgaggcgctgataatctcggagtcgaactacctgctctacgccggcgacatggtcaagctgaagcagttctcggtggtgtacaccggcgacgcctccggcggggtggacctggagttccccctgagcgccagcttcggcacctactacctggtggtgaacgccgcggaaggctcggtggacgcgacctacaccgtgcacagggccctgtcgtccaccttcgtcgggttcatgaccttgttcgggatactgttcatggggttctacgcggcgtggatcgcctacaccatcccgatcaagaagaagtacgccaggagcgccatctaccggtga
>Mmc.peg.409
atgggactggaccaggacttcatgatggggtggttccgccgctactaccaggagcgcccccccgcgccgcccgcgcggttcgagcggagggagttcgggttcatgttcttcgaccgcaccttcgtgcagaggcacatcggcttccccgcccccgcggacctgcactacttcttgcgctcccaggtcccgtcgcacgcgtactactccaccgcgtactatcagtacccaggagcccccaccatggaggagaagagctgggcgggggcggacctcatcttcgacctcgacgccgaccacgtcccgggggcggagtccctgtcctaccctgagatgctcgcccgcatcaaggtcgagctgctgcggctgctggacgattttctgctgggggacctggggttcgacgactccgacctgaagatcgtgttctccggcggccgagggtatcacatccacgtcgccgacgcccgcctggtcaccctgaagagccacgagcggagggagatcgtcgactacatcgccggcaccgacctcaacatggaatgggtgttcccggagcgggtggtcagcgccaagagcttcgtggggaacgtgcaggagagcagggtgcgctccgtgccgtccgagaggtcgggaggctggaggcgcagaatgcgcaacggcatggtatggctggtggaggagatgcgctcccgggacctggaggacctgcgggagaggttcccgtcgctgaaaggcgtgccggatgcggtgatcaggggcatgctggacgatctctacaccaagaccggcaggaaggacggcgcccagcttatgctggagaagaacgagctggcccacttcagggacaagaggcacgtggagctgttcctccgcctgctggaccaggaggcccggccgatgttcacctccgagatcgacgagccggtcaccagcgacataaagcgcctgatacgccttccgggcagcctgcacgggaagaccgggctgagggtcaccacaatggagagggacgagctcgacggcttcgaaccgctgcgggacgccgtgccggacatctacaccgacgatccggtggagctgttcgtcagggggagggcggaggtggagctgcgcggagaaagagcgactttcgaggggcggtgcgaggcccccgcgtacatggcggtgttcatgatcgcgaggaagatggccacgctggacgcccccggcgagagcgatggccagacatag
>Mmc.peg.410
atggcctccggatggaaaaggcattggaagaggtacgcggcgatagcggccatatcggtcatcctggtgggcggcctggtcctccaggccgacccccgggacctggcggacaagctggcctcggtggacctgttcctgctgggcgcggcggtggccctgttcctgctcagcatacttctccgggcggtcaggtggcacgtcctcctgctcgccgcggaccagaagctaaggttccgcaccagcctggtgcagctgctggtggggcaggccctcaacgacctcaccccggtcaaggtcctcggcgacgcggtcaggatcgtgggggtgaacaaggaggcctgcgtgcccatcggctcggggctggcgagcatcgtggaggagaagctcatggacgtcatgctggtgacggcggtcatgatcgtgtcggcggtcctgctgttccccatcatgcccttccaggcctggatggtcatcaccgcggtggtgggcctggtggtcctggccaacatcgtgatcctgctggtgctgcggcaccccgacataatatcgaaggcggggagcgttgccaccagggcggccaggcggctccggcggggggagggggcggaccggctggagggggcgctggacaagacggcgaggtccttcgggcaggccctggtgaactcgcagggggccaaccggaggctcaccatggccgcggcggggctcaccgtccccatctgggcgctggagttcggccggctgttcatggtcatggccgccctgggctcgatagcgtccctgcccgcggtggtggtggcatccaccctatcgatcacggcccaggtgttcctgccggcggggagcgggagcgtggcggtggtctcggacgtgttcgccgcgacgggggtggcgctgaccacggccgccgcggccggcatcctttcggtggcgacatccatatggctgacggtgccgctggcgctcctggcgctgctggtcaccgggaccaggatcgacaccgaggaggcgcagaggctcgaggtgctgtga
>Mmc.peg.411
atgggagcagtctctgctaaccttcgtgttctaatgatgttcctggtccttagcggcatctttgtcgctatcggctgggccgtcggtgcgatcttcttcaacgactgggtcgccggagcgctgatattcctagtgatcgcggcagccatgaacatagtatcctacttcttctcctcgaagatagtgctagcatcttatcgagcaaaggtggtctccgaggccgatgcgccccggctgtaccgcatcgtgcggaacatctcccagaccgccgggctgcccatgccacaggtggccatagttcccacccagacgcccaacgccttcgcaaccggcaggaaccccaagcatgccaccgtggccgccacggaaggtatactcaacctcctgaacgatgacgagctcaccggcgtgctggcgcacgagatggcccacgtcaaggaccgcgacatcctggtgatgagcgtcgccgccactctggcgggtgcgatatcgtacgcctcgaggtcgttcttctggggctccatgttcggcggcggcaaccgcgacaacggcaacatcctcatcgccgtgatcgtggccatcaccgcgcccatcgccgcgctgatgctgcagatggcggtgtcccgcagcagggagtacctggccgacagggagggagcggagatgatcgggaagcccctctacctcgccagcgccctcaggaagctggaggcggggaaccgcgcccggcccatgcagttcggcagccccacctcctccgggatgtggatcgtcaatcccttcaagggcggcgggctggtgaacctgttctccactcaccctcccatggacgagaggatcaggcgcctggagaacatggcctccggcataaggatgtaa
>Mmc.peg.412
atgggagcaggttcactgatcaacctgcacacccacaccctgtactccgacggcgactacacccccgagcagatcgtgggagcggcgtcgaagggccacctgacgcacatcgccataaccgaccatttcgagacctccaaggtccgctcgctcagggccccaaagttcccggagtacctggacctgctgcgcgatctggggcgccgctacccggacgtcaaggtcctggcgggcgtggagattgacactgacccccgccggtgcgacctcgacaacctgccgatcgacctcctgaaccagctcgacctggtcctgttcgagtacgtgcagaccgaccgcggcaccaccgtggagggcctggagcccctcctctcgcagctcaaggtcccctgcggcctcgcccacaacgacctggagatgaacttcaaggacctgagccccccggagctggcggagcacctccggggccacggcctgttcgtagagatcaacaccgcgtggccgtacaagagggacggggtgccgttctacgagctggccagggaccgctacgccgcgttccgcggaagggtcaagatatcggtcggcaccgacgtgcaccatgccctgagcgaggtctacagcctggagatgccgtaccgcttcgtgcggcggcaggggctggaggacgacctcctgttctga
>Mmc.peg.413
gtgctgcaggtggccctggacctgatgcacctcaagcgggcggtggagatcgccggagaggccgtggaagggggagctgattggatcgaggcggggaccccgctcatcaaatcggagggagtggactccatccgcaccctgaagagggcgttcccgggacacgtcatcgtcgcggacatgaagaccatggacgtcggcggggccgaggtggagatagcggcgaagggcggcgcggacgtagtgtcggtgctcggcctctccgacgacggcaccatccgcgaggcggtgctgtcggcgcggcagtacggcgctaaggtcatggtggacatgatcggggtggtcgatcgtccgtcgagagcgaagagggccgaggagctcggagcttcgtacatctgcctgcacgtggggatcgacgagcaaatgaaggggagctcgtcccccctggaagtgctgaagaaggtgtccgaggcagtgtccatacccatcgccgtggccggggggataacgtcggaaacggcccccgagctgatgaaggccggggcgtccatcgtcatcgtgggcggggggatcatcaaggccgagaacgtgacggccgcaacccgcaaggtcaaggacgccatgctctcaggcgagggcatcgccaatgagctttcgaagaagtacgggaaggatgagctgttcaccgcgttctccaaggtgtcgacgtgcaacatcgccgacgcccagcacaagagcggagtgatgaagaacatcctgccccgcatcgatcacggcgtaaagatggtgggccgcgctctcaccgtgcagacatccaagggcgactgggccaagccggtggaggccatcgaccgggccagcgacggcgatgtcctggtcgtcgacgcggggggcagcgacatcgcggtgttcggcgagctggcggcgtggagcggccgcatgaggggcgtcagaggagtggtcatcgacggcgccgtccgcgatgtcgaggccatctacgagatggggttcccggcgttctcccgccacatcgcccccaacgccggggagcccaaggggtacggcggcatcgggcacgagatcatctgcggggagatggtggtccgcaccggggactggatcatcggcgacgagagcggcgtggtggtggtgccgcaggagatggcggtggagatcgccaaccgctccctggacgtggcggagcgggagaaccgcgtgcgcgaggagataaagcgcggcggcaccctctccaaggtgcaggagctggagaaatgggagcaggttcactga
>Mmc.peg.414
gtggcgcgagcgaggtgcattactggaatagagggcctcgactccatcctgggaggcgggataccggcgggaagcatggtcctcgtgaccggcgttcctggggccggcaagacctcgctgtccctggagttcgccatccgcggggccgtcatgggcgagaagtccctggtgctgaccacggtggagaggccggagaagctcctgtcctccgtaccggaatacgacttctacgactacaagctcatgatggacggcaccctggccatcatggaggtccaggagctgctggacaacccctccacttacggtcgtccggagaccagggaggacatgatcaagctggccgagaacctctccaagtacatcggcgagaacgagatcaagcgcctggtcgtcgattcgttctccaccatgttctacggcttcgaggacggcaccatcgtgcgcgacatgctgctggtgctgtccgagatgacctacgtcaagaactgcacctgcatgctcatctccgacgccgaccccaaggtcagcatcgagagcctcatcgccgacggggtcatcgtgctcggcaaccacgagcgcaagaccgacctgctgcggacgatgcaggtgctgaagatgaaggccgcctcccactcccgatccaagtatgtcatcgaccttaccagcgcgggcgtgctggtcactcccatgctgaggggtgggatatga
>Mmc.peg.415
atgagcgacgatgtcagcggccaggtggcccagcagctcagcgacgtcggcccggccgtggcggtggcgctggagttcccggtggagaagtacttcgaagttctgcgcggcctggtggaggagttcgccaaggagaggaagatagactgcatatacatctccgcggcggtgcccgcgaccaccatccaggcgacctttgacgctctggagatggactccgggagcacgtcgttcatcgactgcatctcccagatgaccatgggccctcaggagaagggcaccgaccggttcatctatgttgaaagccccaccttcctggagaacgtggtgctgaaggtccagtacctgatgcgcaagctcggcgaggggccgaagctggtggtggtcgattccgtcaacgccctgtcgttccacaacgataccaagatcctgtcggagttcctgcacatacttatcagcggactgagctcgaaggacgcgtaccctgtgatcctctcgatgaaggaatccctgcgcccggaagtgcatgaaatgcttgctctagtgtgcgatcaagtgataactttggaagggccagagtga
>Mmc.peg.416
atgatgaagttgaagaagagcatgaagaaccgctctgcagtgtcccctgtgattgccaccatcctgatggtcgctatcactgtggtccttgcggctgttctgtatgtgatggttatgggattcggggaagaccccggcaacaacccgaacgggtctatcggccccgctcagagattggctgaagacagttacaaggtcggggtaggctcgatcacttcgaccgaggttctggtgtccgactgcaaggttaacctgctatacaatggacaggcaggcgcggccatagatgcagatgaagctagtgcaaaagagataattaaggtcggaactgaaccaaacgtagtatctatatctggactgtatcaggacgttgacggaaacgacaagatatctgctggtgacaccattctgatcaccggaggcgccgctctgcctgcaggcaactacgaagtgaagcttctgggccccaacgctcagatagcggcttgcacgttcaccgtgtactaa
>Mmc.peg.417
gtggccggtacggccgccgcggccggcatcaccatggtgctggcggcgatgttgttcgggggcgtcggtgacgtaggcgatcatatcgagatatctccgttcggcgccttcaccaaggtgaaagcgacgggtgacaacaccgtccgcatggacttcggcacgttcgcgccaacgccgatgttcgtaaactgcaagctggtcataagcccaccgtcaggggaccgtctgctttcctggaacttcactcaggtggacggcaagattattgctgtcgatgacggggccaatgacggcttcacgctgcacgtcaccgatctgggaggcgaaggcaaagtgtccatgggcgacttcgtgaccctaaatgcggacgaggacatggaacagggcgaatggacggtcaacatggtccacgctccgaccgggggcagcatggcaatgaagaccttcaccaggtga
>Mmc.peg.418
atgcagtcctcggaggaccgccacgccgtcatcaaggaagctctgaggggcaagagcctcaccaccatcgagctcgaggcagccctcgaggagcggggcgcacgatgccccgacgacctcgcccgaacgctcaacatcatgaggcgcaaaggcctgattaggggggccgtgtccaccgagcggggcggatgggtgtggtggaccgaggactag
>Mmc.peg.419
atggagaccatcgcagtcgggggcagagagagggagttcattcttcacctgccaacgggcggtaccgaaggccttcctcttatcatcgccctgcactcgctgaacagcaatgccaggctgatggagttcatgaccgacctgtctctgagggccgacgagcgcgggttcgtggcggcgtacccgcagggcactggaccggccggcaagcgttcgtggaacgcgctgttctgctgcgccgaggccagggcgcaaaaggtcgacgacgtcgggttcgtatccgagctcatcgagctgatgaaggagcgctacggcaccagggaaacgttcgtcaccggcttctccaacggcggcatgctcgcccacgcggcgggatcatgctggcggacaagatcgacgccatcgccacggtgggagcgacgatag
>Mmc.peg.420
atgcacacaggatttgatatactcgagagcagcggagcgcttcgctcccactggcttaggagatttgtcgcggggttcatcgacatcgcgctgatcttcgtgcccatctggttcgccctgagctttttgacgatctccgaccgcgccatcgtcaccggcctgagcgcgggggtggcgtggttcctctactcgggcctgctggagggccgctacggccgcaccgtgggcaagctgctggtgcacctgaaggtggtgtccatgcgcgagcgcaggacctaccggcaaaccttcatacgctcgataccgaaactgttctggtacatcttcctccccttcgacgtggcggtcggcctggccattgagggggacccccgcaagcggtggtccgacggcgtcgccaggaccctggtcatagcgtactatcccgcggtcccgcgggccaagaaggtgccccagccgaggccgaggatgcaccagaaggaggatgacttcgagctctga
>Mmc.peg.421
gtgatcccggtcgaccatgtgatcgttcctcttgactccggaaggcggaacgggtatgagaatatggcgaccgttgcatcgataaatttattccgaagaagggctgtgggagccttgcaccgatga
>Mmc.peg.422
atggtcgaccgggatcacgaagcgcccaagaagcgcgtgctgttcatctgctgccacaacgccgcccgctcccagatggcggaggccctcctcaacgcccggtacggggagaggttccgcgccttctccgccggcaccgagccgagcgaggcgatcgaccccctggccatggaggcgatgaaggagatcggcatcgacatgtccaagcaaaggaccaagagcgtggacgagctcatccgcatccaggcggtgttcgattacgtcgtcacggtatgcccgaaggcccgcatgacctgcccctacttccccgccccggaacaggtgcacgtcggattcgacgaccccgaggacctcgaggggagcgaggaggagcgcatggccctgatgcgaaaggtccgcgacgacatcggggagtggatcgaccgcttcttcgggtcccgctga
>Mmc.peg.423
atggagctgagcgtcccggtcatcgtcatgttcatcgttttcgcgctcatcgcggtgcgtcaggtcggcaggttccgcctgaagatctggcaggtcatgctgggcggcgcggtggcggtgctggcgacgatgcagatcagcataccggacgcgctggcggcgatcgacctcgacgtgatgctgttcctgctgggcatgttcatcgtgggggaggccctgcaccgtagcgggtacctcttccacatggcgcactccatcttcgaccgggccgggagcgtggaccgtctaatcctgctgatgctgttctccgtcgggctgctctccgccttcctgatgaacgatactttggccatcatcggcacgcccctggtgctgcactacgcttcgaggtacaagatctcgccgaagctgatgctgctgtccctggcgttcgccgtcaccatcggcagcgccatgagccctatcgggaacccccagaacctgctcatcgccgtgagcgggggcgtcccggaccctttcgtgtcgttcttctcgctcctgcttctccccacactggtgaacctgctgctcgcgtacctcgtgctcaagctgttcttcaggaaggagttcgcgccgagggagctggagcatcatgaggagccgatcggggacccccggctggcccgcctgtgcaaggcgtccctggccatcatcgccgtggccattgcggccaagatctcggtggcgtatatcgcgccacagtacgacttcccgctcaccctcatcgccgtcgccgccgcgctgccgatagtggtgttctccccccagcgcgcggacatcgtcaggaaggtggactggccgaccctggtgttcttcgcctccatgttcgtgctgatggcggcggtgtggtccaccggattcttccaggggctggtcggcggcgtggaggggatcgcctcggtgccggtgattctggggatgagcgttggcataagccagctcgtttccaacgtcccctacgtcgcgctgatcatgccgctgctgatgcaggccggggccggaccgaacgagatgcttgcgctggccgccgggagcaccatcgccgggaacctgttcatcctgggggcggcgagcaacgtcataatcatccagaacgccgagaaggaggggtgcacgctcaccttcctggagttcgccaaggtgggggtcccgctcaccgcgctgaactgcctggtgtactggttcttcctcagcgtcctgtga
>Mmc.peg.424
atggcatgcaagaccaagaccagcgccaagaaggaagaagcccccgcggccaaggccgtcgccagcaccaagagcaaggcagcgcccgcgccggcggccaagaccaccaagaagaaaaagtga
>Mmc.peg.425
atggacgtcaggctgtacgtttacgacgaggaccagtgcgatcccaagaagtgcaccgggaagaagctggtgcgcttcaagctggctcaagaggtgccgtccctgaggcgagtgccgtacggggccgtcgtgctcacgccgttctcgcagaagtccatctcccgcgaggacgccggcaaggcccaggcgcacggcctgctggtgatggacatgtcctggaacagcatcgaggggttccccaagctccggggcgacctccagcagcgtgccctgccgtacatgctcgccgccaacccggtgaactggggcaagccgttcaagctgtccagcgtggaggcgctggccgcgtccctctacatcatggggtacaaggatcaggcccgggcgatcctctccaagttctcgtggggggagcagttcctgaagctgaaccaggagcccctggaccgctactccgaagtggagaccagcgccgaggtggtgcggatccagatggaatatgtgccgccggagcggccggaaaagggcgaggaaaagtag
>Mmc.peg.426
gtggaaggtttgcccagcgaagacatggaccatgaggacaccgcggtcaacagcattccccaggagaaccagtacggggatgagcagcgccgcaaggacgttgacgtcagcatggtctccaagtgggaagcgttcttccagggcaccgagtacatgcagaaggtccgcgaggtagcggacctgtaccccgacgtccggagcatagtggtggtgtacgccgacctcgaccgcttcgacgccgacctggccaagtacctcctggaccaccccgacctcgccctcctggccggcaagcaggccatcaagaatctcatgcaccaggagatgcgcaaggccgagatcaacctccgcatcatcgagctccccagggactcccgggtggagatccgcgacctccgggccaagcacgtcggcaagatggtctcggtggagggcctggtgcgcaaggccaccgaggtgcggccgaagatcaccgatgccttgttccagtgcatgcgctgcgggcacgtcatcaaggagcagcaggaaggcctgttcttcaaggagccgatggagtgctacaaggagcaggagggctgcgggcggtcggccggaacgaccaagttcaagctgttgaccgaggagagccgcttcgtggacacccagaaggtggaggtccaggagagccccgaggggctgaggggcggggctcaaccggaaagactgaccggttacctcgaggacgatgctgccggctctgttgccccgggggaccgcatcaccctgaacggcatcctgcgctccgtgcagaaggggcagcccaacaagtcaacgctgttcgacatcaacctcgacgtcatctcggccgaatcgcagcggcacgagtacgaggagatcaacatcaccccggaggacgaggccaagatcatcgaggcggcgcgctcccccggcctgttcaggaacatcatcgcttccatatccccgaccatcttcggctacgacaccgagaaggaatccctcgcattgcagctgttcggcggcgtccccaagaacctggacgacgggacgcgcatcaggggtgatatccacatcctgctggtcggagatccgggtgtggccaagtgcgtggtcggcgataccgaggtcgtcatggtcggcgggccggcccgcaagatcaaggacatcgtggacgagggcttgaggaacggcaaggtcgaggaggtggacgacggcgtgtccgccgcggtggacctgtcggtgctgaccttcaccgcccgcggcaggatggaggccggaaaggcggtccgggtgtggaagaggacctctccgaagaccatgatcaaggtcaccaccgccggggggcgcaccgtgacggtgacgccgacgcaccgcctgttcctgcagaacgtggtgaggatcagggcggtgccggtgaccgacatcaaggtcggctatcacatcgccgtttccgctggacctttcgagccatgggaccacagcaacctggggggagggtgcggcctggacttcgacgaggtggtgtcgaaggaggaggtgcccgcggcggaggagtgggtgtacgacctggaggtcgaggacagccacaacttcgtcaccaacggcatactgtcgcacaacagccagatgctgaggtacatgtcccgcctggccccgaggggcatatacgcgtccggcaagtcgtcatcggcggccggtctttgcgtcgcgcccgagaccactatcatcgtgaacgggaggccggtccccatcggggagttcgtggagacccgcatgaaggctccagtggaagtgaagccctctcagtgggaggaaagggtcgacggccagtatagaattgcgacaatgtcggacatgcgccagacacagaaaaaggtgctgtccatgtggcgcatcaagaccccttcatttcttgtggaactcatagaatcttcgggaatgcggctgacgctcaccccagagacaaaagtgtggaccaagccagatggggtaaatgaggggtggcagaaggcgtcagacatcagggaaggccaggcgatcctggtgcgggaccccggctccgacgtcttccggtggagcgaggtgagttctacaggcaaaaagagcgccgatctgccgccgttcgtgtacgatctcactgtcgaggacagtcactccttcctcgccaacggcttcgtggtgcacaacaccgccgccgcggtgaaggacgatttcggcgagggaagatggaccctggaggccggcgcgctggtcctcgcggacaaggggatggcttgcatagaggagaaccagcccgtcctgacgaaccacggcttcaaggcaataaaggaagtgaggccgggcgaccagatcatcaacttcgacggtggctaccacgttgccaccgtcaagaggcttataaaaaaagggctcaaggaaaccatcaagctctacctgtacagcggtgacatcatcgagtgcactcccgatcacaggatactgacaggcgagggctggaaggaggccggtgaactctgttccacggacgccatcaaggtgcctgccgactatcgctggcccattgtcgtccgcaaggacgccgtggaaaagggatttatccacggcttcgcgctgtgtgatatatacactaacgaaaggtccatcaagaacgggcttggattctcttgtgcctcaaaaaatgagggtcgggcaagatatgtactagatcttctcgaacggcactacgatatcaagaccgtgtcagaaacactgcgaaaggcaagaaggaccttcatcaggggaagagaggtcaactggtcggagagcaccagctaccagttcagctcggccccgttaaagaaagacgtaatgtcacttttccataaggatcacatcgacctggaggaccgtgactattgcctgggcttcctagctggcgtccttagtaccgattgctgcacctcgcacaagcagggcacctatgggaccaagcatataatcgacattggtgtaggcagaaggaagtacggtcctggatggaccgaacggaagcagcgcttgctcatggcgctgttccagagcttcggcatcatggccgtcaagcggaggaggaaggtccagattcactccatggacagctacaatcgagcggtcgagcttatcggacccctagtggtcggtaagaacaggagcaaactctatcccgtggaggccaagtccaggatcagctcctacgatacctggctggacggcgaatacgtcgactggctggcatcggtcaagttcaatactagcaagacagtgaagttggggttgcactccaggatttacagggccaccaataaaagaaaggtgaccacgaccctgatggagaccctgcggcctcattggagcgagatcaccaatgagccgttcagagatccgtccaagaactacctgttgaacccggtgacccgcatagagcctggaggtctcaggccagtctatgacctcatcatcaacggagagcccaacttcctcctgtccggaggcatcgttcacaactgcatcgatgagctcgacaagatgaccgatcaggaccgttcgtcgatgcacgaggccatggagtctcaatgctacgacgatcaaactgagatcttgaccaatattggctggaaatactttaaggatctggacgaggaggaccttgtagcgtctctcactaaagatggagagctaaggttcgtcaagccgaccaagtacatcgagacgtactacgacggggacatgtattacatacaggggaggcaggttgatctggctatctccccaaaccacaagctgtacgtctcgatccaccagcgggccgatgagtggcagccgttcaagcttcgcaggatggatgagattcctctgcagaagatgctcaaattcaaaaggaacgcctcgtggcagggccgcgaggcggacacgttccgcctgccttcggttctcaagctcgggaaccaggcgcgggtgggccggatagccaagagatccacccccatggatgattggctggaatttctgggctatttcctgtcagagggcagcgtgcagaggctgaacggcgtcccatttagggtccacattactcaaacgaagagcgaagagaaaatccgcaaaatagacgcctgcctatctcgccttggctatacatactcctacgatgggcataattttgccatatcggacaagcagctggcatcctatctggcaaagcttgactattgccaccaaaaattcattccgagagaattcctcgagctgtcacccaggcagttgttgatcatattcgaagccatgatgctgggggacggccacttcaatgaaaggaccgggcatagtgtctatggtacttcgtcgaagcgattagctgacgatctccaggaactggccctgaaaataggtgtttcagccaatataacggttagagtgccaggaagatatgtggccgatctgagaggtcagaacatcacctacagtgttccgcattactctgtatcgttcatcgatggttaccggcgtagcatgaaccagccgatgatcaactgtggcaggcgaagaaacatcaccaagggccattacgctggcaagatattttgcgttgaagttccggatcacataatctatgtccgtcgaaatggaaagccggtgtggtgcggcaatagcgtttcggtggccaaggccggcatcaccgccaccttgcaatgccgctgctccctgctgggtgccgcaaaccccaagtacggccgcttcgaggagcatcagtacattgccgaccagatcaacatgcccccggcgctgctgtcgaggttcgatctcatatttgccatgaccgacaagccatcggcggagaaggacgccaacatcaccgcgcacatcctcaagtcacaccggcgcggccaggtgcgaaaatatgaggaccccgcagcactggtaggggtggacggggaaaagatcctgagcgacaccaccgcaatgctcccggtcttcgaccgggacttcttccgcaagtacgtagcgtactcgaagaaaatcaacccagtgatgaacgatgaagcggtgaagttgatctccgactactacctgaagatcaggaagcagggggagggcgagggcgcctccgttccgataaccgccaggcagctggaggcgttcgttcgcctgtcggaggcatcggcgagggcaaggctttcgcgcgtggtggaggctgatgacgccgcccgtgccgtccgcgtggtggagtactacctcagaaagatcgccggcgagggggacaagctggacttcgacatcatcgccaccggcaccagccactcccagagggagcagatcgggatactgaagaagctgatctcccagctgagcaaggatgccgacccccggaagggcgtcagcgcggaggagctgttcaaggcggccggctcggagggcatagccgaggaccgcgcgaagacccttataaagaggctaagtcagagcggggaagtttattcaccctccaacggctattacaagctcgcctcggagggatga
>Mmc.peg.427
atgataacgctgaggatgcaccgatgcggcaaggacctggtcctagccgccgctgacaaggacctgctcaaccacaagttcgccgagggagagctccgcctggacgtgcgcaaggagttctacgagggcgaggacgcctcggaggagatgctcctcaaccgcctgtccatgtgcaccgtggccaacctggtgggcgaggaaacggtcggtctggccatcaagcatagctatatcaacagcgattgcgtactcacgatagctggcgttccccacgcccagctggccaagatgtaa
>Mmc.peg.428
atgttctgcgttaagtgcggcaaggaggggaggacctacgactccctgtgctcggagtgctacctgagcagcaaccgcttcacctcggtgccggaatacctcgatctcaccatctgcgcgcactgcgacgagtactacgtggaccggaagtggaagcactacgacgccgaggaggacgccgtgcgcgacttcgccgaggagagcctcctgctgcgacatgacgcccggctccaggtgctggagaccggcatcgacaagatggacgccaagaactaccgggtgaagatgctggcgcacctcctgcatgaggacctggaggtgctggaggagaacgacaccaccgtgcgggtgaagaggggagtatgcccaaagtgcaacaagatccagggcaactacttcgaatcgatcgtccaggtacgccccaccggcaagcgcttctccgatcaggagaaggacgaggtcctgagccgctccatgaggcacgtcgagaacgtggccaaggagagcagggaggccttcatcgccaaggtggcgcaggcccacggagggttcgacctgtacgtgagcaccatcgcgctggggaagacgctctcccgggacctggtatcaacgtacggcgcggaatacaaggagtcctccagcctgcaggggcagaaggacggccatgacatataccgggtcacgtacctggtgcgccttcccccctatcgcgtccgggacatcgtttccatccgcgaccgcctgtacctggtgcacagcactggcccccagtccgctaagctccgggacctcaagagcaacgagttcctggcggtcccgaacgtcgacctccgtgaggtgaaggtcgtgggcaccaagagcgacgtggtcgacgccgtggtcctctccgaatcggagagggagttccagatcatgcaccctaccaccttcgccacggtggagatcaagaagccccgcaagttcgagcggaccggcgacaccatcaaggtgttcccctacgagggcgagctatacttcctcggcaactga
>Mmc.peg.429
atgaggatcgggatcctgcacatcggggacgagctgctgaccggggagatcgacccctaccctgtcgagctgataggcatggtgcgctcgaggagggagagggtggagatgctgcaggtgatcggggacgatgaagccgccatcgtcggcgcgctgcggcacgcggaggcctccggcatccagctcctggtggtgaccgggggtctcggacctacgctcgacgacatcaccagggaagcggtggcggcgtggctggggacggaacttcacgtggacgaggaggccgcagtgtggctggaggagtctctgaccaggatgcgcggcaggaaggtcgtcatgaacgacatcatcaggcgcatggcccgggtcccccgcggagcgagggcggtgaagaacattaccggcgcggcctgcggcgtcgaggccgccaagggcggcatgacggtgttctgccttccagggttccccaacgagctggtgccgatgtttcgggagcacatcctgccgctgatcgccgacggcgggaactacgagaaggagctgacggtgtggcagggcgaggcgatgctggagccgctgttccaggaggtcgttcatgcgcacgacgtcaggatcgcctcgatcccctcgctggagtggaggagcaagggcaacaaggtggtgttcaagggcggcaaggacgccgtggaagaggcgtgcgcgcacttcgagcgcctggtgaaggaacggttcgggtga
>Mmc.peg.430
atgacgaccgttaacgcaaccaccgagttcgccaagagtgacgcacaagccgcgctgccgtccgacataaagcaggtgggcatcgtcgccaagtacgacatcctgaagttcctgcgcagccggcgcctgctgggcatgctgatcatcgagggcctggtcctggcgctgatcaccgcgctcctgctgaccaccgaccgccccagcatgaccttcgatgaggtcgcgtaccaatacatcagcttcgccagcactctggtcatcatcgccgccacgctgttcgggggcgatgccatagtatcggagttccagggccgcaccggctacctgctgttccccaacccggtgaagagggggaccatcctggcaggcaagttcctctccgcgtgcggggccatggtcctagtgatggggctctactacgtgatcacgttggtagcggggctggtcatctcggacaccggcggggtctcctggctgatactgtactccggcctgctttcagtgctgtacggcgtttccgcgctggcggtggcgttcttcatcagctcgctgatgaaggggtccacgggctcgctgatcctcaccttcgcgctgttcttcttcgtgttcaacatcgcggggtcgttgctgggcgccctgggcggaatcaagccctggttcattcccaccttcgcgggggagacgctgagctacatcatgcagaccccctaccctgtggacgagatctggacccagaccatagaagggttcggcgacttcaccacctatctcttctacccgaagatatgggaatccgtcggggtgatgatcgcctggacggtgatccccctggccctggcctacttcctgttcaagcgcagggagatggctgcgtaa
>Mmc.peg.431
atggcagaacctatcgtcattcagaacctgacgaaggacttcgcggggttcaaggctgtggataacctcaaccttaccgtccgcagaggctccttcatgggcttcctcggccccaacggggcggggaagaccaccaccatcaagatcctgacgaacatgctgtccgccaccggcggatcggccttcctgaacggggtggacgtgctcaaggagcccaagacggcgctgtccaacgtgggcgccgtggtagagacgccggagttctatccctacctcacgccgagagagaccttggcctacctgggcgagctcagggggatgagcccggaggacatcaggtctcgctcccagatcgtactggaaacggtcaagatgaccgagtgggcggacaagaaggtcgggaagttctccaagggcatgaagcagagggtagccctggcgcaggccatgttgcacgagccggcggtaatcatactggacgagccgacctcggggctcgatccccgcggcatgttcgaggtcagggacatcctgcgcgagctgaagaagcaggactacaccgtgttcatgtcctcccaccttcttaacgaggtgcaggaggtgtgcgacgacgtcgccctgatcaaccgcgggaagctgctgaagagcggctccgtcaacgagcttgtcaacaccgtcaacatcaggaggatggaggtccgcaccgtgcagaacgtcggaggggaggggctgaaccgcatctcccagctcgaaggcgtgtccgagctccgggcgtccgggaagaaccagttcgtcctctccttggccggaggggacgaggcccaggcccgcctgctcaccgacctgcagacattgggcttctcgatcgtgtcgttcaaggagtccggggtggccctggagtcgctgtacatgaacctcatcgaagagtcgaggtga
>Mmc.peg.432
atgaaagatcctatcgaagaggcggtggtgcagatcctccgcgaggcggtcacctacctgccgggcgacgtggccagggcgctggccgaggcggagaggaaggagccgagcccgatcgcccggacccagctgcggaccatcctcgacaacatcgatgccggcggccgcctggccgtgccgatgtgccaggacaccggggtgcacctgttcttcgtgtccggcaagctcaacggcggcattgaggggagcatacgcaggggagtggcgagggccaccgcccagatcccgctgcgccccaacgccgtgcacccgctgacccggcagaaccccggcaccaacgtcgccgacggcctgccctatgtctcgttccatcccaccgacgacgagttcgtggagatcaccgtcatgcccaagggcgccggctcggagaacatgtccgcccttgcgatgctcaccccgtcccagggcctcaagggcgtcaagagcttcgtgctcgacaccgtcatcaaggccggggggaggccctgcccgccgaccatcgtgggcgtgggcatcgggggcaccgccgacctggcctgttccctcgccaagaaagcgctcctccgccccctggatgaggagaacagggaccccggcctggccgctctggaggccgatctcgcggaggccctgaacctcaccggcatcgggccgatggggctgggaggaagaactaccgtgctgggcgtgcggatcgccaccgcatactgccacaccgccagcctcccggtggcggtgaacctgcagtgctgggccgcccgccgggctaccgcaagggtccaccccgacggaagagtggagatgatgggaggggggagatga
>Mmc.peg.433
atgaacctcagggcgccgctgtcggaggaggaggtccgctccctgaagctgggggacgaggtcagcgtgagcggcacggtgttcatagggcgggacgaggtccacatccgcgcgctggagatgcacgagaggaaggagccgctgccagtggacctgaacggcggcgtcctcttccattgcggccccatcgccaggcaggcggacggcgggtgggagatcatcgccgccggccccaccacttcctcgcgcatgaactccctggagccggatttcatcgaggccttcgggatcagggcgataataggcaagggcggcatgtcgcgccccaccgtggaggcgatgaaggagcatggctgcgtgtacctggcgttcccggggggcgcggcggtgctggcggcaaagggcatccgcgaggtgaagaaggtggagtggctggacctggggatgccggaggcgctgtgggtggtagaggccgaggacctggggccgctcacggtggcgatagacgcccgcggcaactcatggtatgaccgggtcgaccaggaggtgcagaggaacctctccgccgcccgggcccgcctgggcctttga
>Mmc.peg.434
atgaaagccgtctccctggtcctgtgcttcgcccttctagctaccgtgctgacgggcggaacggccctggcggaggaggatgcctccatcctgggggagttctccgtcgtcggtctggtagaggacgcggacgggaacggtctcggcggcgtcaacatcaccgcggtgtacgccagcaacggcacccatatcgtttcaacgctcaccgattcgggaggaggctacaccctgcccctggccacgggcgtgtacaacatctccgccacgctgaaggaccatagggccaacaccacatatcacgggatatcggaggggggcggcctggacttcaccatgtacgaggtcctgggcaccgttaccggccaggtggtcgacgccatctccacggtggccaatgtcaccattacgctaagcaacgggaccgcgagctatggtgcggtgagcacggcccccttcgggaatttcacgatagagaacgtcaccccggggctctatctgctccgcgccgagaaagagggatacaacatcagcttttccgaagtggatgtgaagcgcggggtggtgtcgaacgtgctcatcgtcatggcggagcagccgtcctggctggtgggcaaggtcacctatgacggcactcccctggaaggggtcctggtgaccttggaatcgaagggcgggctcagatacaccaacgtgaccgacgacgacggcggatactatttcaaggtgccttccggggagtacaccatcaccttcagcaagagcggcttcgtgacctccacgatgacgaagatcctcttcccgctgcgcgagaacaccgcgaacgtggagctgaaaaagagcactctgccgggcaattccggcttcatcagagactacgacatgccgcactccatgatggtggtgggattgtccatgtccctcgtgaccatcatatccgccctgttcctccgctaccgggtgaggctcaagcctgagctgctcaccaagcgcggcgacgaggagaagtaa
>Mmc.peg.435
atgcatcgtcggtctccgttcgaatcacgcgcgattccccctgctcctattatatggtttcgggcagtgcttcgaaagttccatgccgccgatctcggagcggggcggtctagaacgtacatctggctacgctcgtag
>Mmc.peg.436
atgcataaggtaacaaaacggtacaagaaggacgaggtcatcgcgctcctggatcctctgatcgccaagtggttcaacgggcggttcaaggacttcacggagccccagtcctacgccgtacctcttatccacgacaggcagagcgtgctggtgtcctcgcccaccggatcgggcaagaccctcaccgccttcacttcgatcatcaacgagctgttcaagtgttccaaggaggggaagctggaggaccgcgtgtatgcgatatatgtgtccccgctcaaggccctggccaacgacatcaataagaacctggaggagccgctccgggagatgagggaggtggccgagaaggagggtgtggagttcccctccatccgcgtgggcgtgaggaccggcgacacgtcgcaatcggaccggcagaagatgctgcgcaagccgccgcacatcctcatcaccacgccggagacgctggccctggtgctggcggcgccgaagttccgcgagaagctggccaagacggagtacgtcatcgtggacgagatccacgaggtgtgcgactccaagaggggggtgttcctctcgctgaccttggagaggctgcaggacctgtgcccccgccccatcgtgcgcgtcggtctgtcggccaccctcgcgcccatagaggaggtggcccagtacctggtggggtacgaggacggcaagccccgcgacgtgaacgtggtcgagatcatgaggcagagggacctcgacgtcagggtgatatgcccaaccgacgacatgaccgcgctgccgtatgagatagtgaactccaagatgtacgacatgctctacgagatgatccaggagcatcgcaccaccatagtgttcaccaacaccaggtccggcaccgagcacgtggtgttcaagctcaaggagcgcggcctggaaggcatcgaggcgcaccatggctccctggccaaggagaccaggctggacgtggaggagcgcctgaagaagggccagctgaagtgcgtggtgtcgtccacatccctggagctggggatcgacatagggtcggtcgacctggtgtgccagatcggttcccccaagtcggtggccaaggggctgcagcgcatcggccgcagcgggcacggccacgggctgacctcgaaaggacgcatgctggtgttcgagaaggacgacctggtggagtgcgccgtgctgtgcagggccgcgcacaacaagcacatcgaccgcgtatcgatctcggagaactgcttggacgttctctcgcagagcctggtgggcatgtccctggagaagaggtgggacgtgccggaggcgctgaagctggtgcgccgctcgtactgctaccgcaacctgccggagaagcagttcctggaagttctgcgctacctcggcagcaaggacgccttcgagggagtgtaccccaagctgtggttcgacgaggaggagaaccgcttcggcaagcgcgccggctcgcgcatgatatacttcctgaacctcggcaccatccccgaggaggcgaactacaaggtgttcaccgacaagggcggcatgatcggcgacctgtcggagaagttcgtggagcgcctctccaccagggacgtgttcgtgctgggcggccgttcgtacgagtacgtgcgcaccaagggcatgaaggtcttcgtgaaggaggcctccggccgcaagcccaccgtgccgtcatggagcggggagatgctcccgcggtcgttcgacctgtccatgggcgtggcgaccttcaggcgcgagctgaaggagaggctgggggacaatcccgacgaggtgctggaatggctcacctccttcggcatcgacctcggctcggcgcagtccatcctctcgtacttcaaggagcagcaggccgcctgcgacttcataccgggcgacagggaacttgccatcgagggctacatcgacatgtccggcaattacagcctggtgttccacttccccttcgggaggagggtcaacgacgccctctcccgggcgtacgccttcgtgctgacgcagcagatgggttgcaacgtatcggtgtccatcaccgacgactcctttatggtctcctcgcccaagcgcatcgagatcaaaggcatcgagaagctcctcagctcgacgatgctggagagcacgctgtcccgggccatcaaggactccgagctgttcaagcagaggttccgccacaccgcctcccgcagcttcatgatcctgcgcaactacaaaggccgcgaggtgtcggtggggcggcagcaggtccgctcctcctacctcctcgaagcgctgggcgatctggaaggggtccctgtcatcgatgagacgtaccgggagatcatggaggacgtgatggacgtcaagaacgcccagcacatcctgcggctcatcgagagcggggagatgaaggtcaaggtcatcgactacacctccgccccctccccgttcgcgcacaacgccatcctggccggcatatccgacatggtgctcatggaagatcgcggcgccctgctccgcgagctgcaccgcagagtgctgtcgaaggtgctcggcgcggaggtttcggagttcgagttcaccgaggaccaggtcgtaccctacttcaggcagcgcatcgggttcgtgtccaccaaggacgacctcctggccctgatacgaagggccgggccgctgcgggtgctgaaggagaagggccggagcgtgtacccctacaccctcgccgacagagggtccgtggacgagtggtcgcgggagctgatccaggagggagcgatatcgtcggtctacatcgacgacgcgtatttcgtcccgaccgaggatctcccctcctacctctccgccctggccaaagagcgcgacctcaatgatgcggaccggcgcatcctggaggagctgaaggaggagcgctcccccgtcgagctcgcggagaagacggacctggcatcggagaaggtgcaccagtccctgcgcaagctggaggctgccggcatggtcggccggaccggctaccgcgacgggaagtggcgctaccgcgcccgcgaggtggagcggaagaaccggcaggaagcgatggacgaggtgctgctccgctatctagaatgcttcgcccccgcctccgcggaggagctgtccttcgccctcggcatcaacgaccaggaggtccgccgggccctcgcagacctggtgcaggagggcctggtatcggaaggccgctacctggtatcggagcaccagcagtacatgctccggaaggattacctgaggctcaagaccaacgacctcaacgcctacgatcaccgcaccgtggaagcgtaccgccgctccaagcaggacgggccgttcgccaccatcgacgagctgatggacctctacggcgacatcgggatgcctctggacgccttctaccgcgtggagaacttcgacctccgggagtgggaggagatgcgccgctccgggaagctgctgctgggccgcttcctgcgcggccgggtgcggtacgtgcgcaacgccgacgcccccgcctacgtggcggcgtaccggcagaacaacctcaagcccctggaccgccgggtcctcgacatcatcaggtcgaacggggaggaggggaccaccctccgtcagatcggcgccgccatcggtagcgccagcaccagggaggaggtcatggagagcgtggggcgcctggaccgcaacatgcacatcgtgcggcggttcgaggagagggaggaatggtcgtccgagaacgtctacctcccctacaacgccccggagttcaagggcgacccttacgaagccatcgtggagcggttcgtccgggcctacggccccgtgtcgatatactccatcaccaccgccacccagttccccatcgccgaggtcagcgcgatgctcaagaagctggacgtggagaccatatcggtgggagaggcgcgcgaggagatgtacgtcctccgcgacgaggtgccgaagctggccaaggccgtccgcaccgagcaggcggcgcgcatagtgtcgctgtacgatcccggggtccagtccctgtgggcctccatcgcctcgaagtatggggaccggtggatcttccccatcgtggccaacggccgcctcgtcggcggggtggagaaatggaacatgagcggatgcatcgaggtgcgcgatctcgacctggagggaccggagcatctgcccgaggccctggaggcgctggaccgcttcatgtcctactacaacatgatgggctacgacatcgtgcgcatcagggaggtgctcggcagctccccggagaacgccccccaggaggtggccgatgtcctcgccgcccacggctacgaccgcctgggcgacatgttcgtcaagggcaacatggtgagggagcaccgcccctgggagcaggtgctctcctacgtgctgcagaagcagcacctcgatccccaccagcgcttcaccaacgtggtcgatgcggtcaaggtcatgggaggcctgcgctccgacgccgaggcggcgctgcggtgcaagaaccgcatccccctgaagaagatgttcgacatgggcttcctggtgaaggtggcggccatccccgactacgtgacgtacacgagcctggagttcgccggcctgtgccgccgggccaaggaccgcaaggtcaccgaggacatgcgctatctgatgcggatcatcaaggagaacaagccgatgtcccggaaccagctgttcgaccactcccccctgggccaccgcgccacttacgacgccctcagggcgctgtcggacgggaccatgatctacaccgaccagaacaagcgggtgaggctggttcccgaagctcccctggaaccgctggaggcgaggagggagatagtccgccactgcttccgcaacttcggggtgttcaccgcggaaaacctgtcacggtaccttcgacacgagctgccgatgaaggacctccgctccatcctggccgacctggagagggaaggcttcctggtaaaagggttcctcgtggacggggacgagagcgtccactggatcctcaaggaggacctcccccggctggccaaggccaagttctcggaaagcttcgtcctcggcccggaggacaacctgcacacctacctcgcggagtggataaggcagcagcgcggcggctcctactactccctcgtcatggacggccccgccatgatcggctccttccggggaaaggtcaaggccagcgacgtggtggtccaggagttcaccggggacagcgaggccaaggccctgctgaccaagcacctcaaggccctggggctgaccatcagggtccccaacgacaacgagatccccgactgggaggtgcaggagttctacgagaagacccatcccggggaggtgtga
>Mmc.peg.437
atgaagataccctgcgagctcatcgtttggtatgtccttccttcgataagacgagagctggccagggagctggtggagaagcacaagctcacccaggcagaggtcgccaggcggttcggcgtcacggacgcggccatatcccagtacctgaagtccaagagagggaccaacaaggagctggagaccagcggcaagtacgaggagttcaaggccgagatcgccaaggccgcccagcgcatcgtggacggctccgacatagtgacggagacgtgccgcatctgcgacatggtgaagaagagcggcatgctggtgtcggtctacgaggcttacaccggcgtcaaagcccctgcctgcgtgtgccctgagtccatgcagtga
>Mmc.peg.438
atgagagtgccggagttcgatctggagtacaccctggactgcgggcagtcgttccgctggcagcgggacggggagtggtggagcggggtggtcggcgaccgcgtgatccgcctgcggcagcggggggaccgccttgacatcgagggcaacgcggacgagaagttcctctctcgctacctccgcctcgatgatgacctggaggccatctacgccgacatatcgagggatgcgcgcatcgccagcgtcatcggccggttcagagggctcaggatcatgcgccaggacccctgggagtgctccgcgtcatatctcctggcgtcgtactcgaacgtcgcccgcatcaagaagatgatcgccgccctgtgccagacctacggtcgcgagctggggggcggcaagtacgcctttcccgcccccgaggagatcgcggagggcggcggggacatcgcctgctgccgcctggggtaccgcgccgactggatcaaggcctacgcccgctcagtagcgtcgggggagttcgacctggagaagctgaaggagctggactaccagggggcgatctcgtacctgaagaccgtgaagggcatcggggacaaggtcgccgactgcatagcgctgttctccctcgatcacctggaggcctgcccggtggacgtgcgcatcgcccgggccatgcgggagatatacggggtcaccggaagctatcggaaagtgagcgggtacgcccggaagcacttcggcccctatgccggctatgcccaggagtacctgtacatggcggaggaccccgccaggaagaaggacgtcactgcatggactcagggcacacgcaggcaggggctttga
>Mmc.peg.439
atgaagaccgaggcagtcgccctcaggaagccggccgactccaacataatcgtcggccagtcccatttcattaagaccgccgaggacctgtacgaggccctcgtgggctcggtgccggggattaagttcggcatcgccttctgcgaagcgtccggcgaccggctggtgcgcagggaagggaacgacggcgccctggtggagtgcgctgtcgacaatgccgttcgcatcggggcggggcactccttcgtgatcgtgataatgggcgcgtaccccatcaacgtcctgaggagcgtcaaggacgtgccggaggtctgcgggatattctgcgccaccgccaacgaggccgaggtcatcgtggccgtgacggagaagggccgcgggatcatcggggtggtggacgggcagacccctctcggcgtggagggggaagaggacatcaaaaagcggcgcgagctgctccgccgcttcgggtacaagcgctga
>Mmc.peg.440
gtgggagcatactacgccacagcgggcaagagcgatcctgacggccccatcgacccgacatccgtcactatcaccgacagctcggggacgagcgtcaccattgagatgcccattaccgcggtagcggtcaccaataccaacgccgccaagttcatgcaggtgctgggcgtagccgatctggtcaagggatctgaggagaccacccggacgatgctgcccgagatatatggtgacactgatgacatcggcaaatacagcgcccccaacggggaagacatcctctcctccgggtccaaaatcctgatcacccagttcagctccaggggcatcaccaattacgacgagctcaccgctatggggatcaaggtcatacgcctcgacatgtacggcgagaccatgctggaggacctccagaagttcgcgtccctgtttgccccgtccgctcaggagaaggcgaacgaatacattgcaatgtacaccgaggtggtggaccgagtgctcgccctcgacacggacagcagcgatgatcccaacttcctgttcgagttcctgagcatgaagaagccctactctgacaattccgagctcagcaagatcgcggagagcatcggcgccgtgaactgcatcggatatctccatcctagcgccaccggggcgacctcggacgtgcaggcggcagcgctgctgaactgggacaagctcaacggcatcgactatatcttgatcaggggcacgatctcggacacctccactcctcagtcgcagttcgacaagttcctcgccgtggacattctgtacgaggagttcaccgccattgacgcgggccatgtatacgtaatcgacaccgacgtcctatccgggcccctggactatgtcgggtatgtctgcatcgccatcgcgctgggcctcgatgtcggcgaccttgatccctcggcgctcgtcgcggacttcaacgagaagtacgggttcagctacggcaagacccagttcgtgttcaacgtcggcccggtacctgcttga
>Mmc.peg.441
atggcggaagcggacaaggtcacggaggcggagaggaccggcctgatggacatcctgaggaacaggatctcttacgacggactggagggcgcctacaacgtcaccgtgaggaagagggtgacgttcatcctattcctgctcgcactgaccgtaatcgcttcggtggcggcccttgggatcggttctgtcgacataccggtaacggataccctgagggttatcggccacgccctgttcccctctcacattgaggggccggaaagggaatggtactccgccatcattctgaacagcaggatgccccgggtcttcatggccgtcatcaccggcctgagcctggccatgtcaggcgtcataatgcaaggcatcctcaggaaccccctggtgagcccgttcacgctgggggtctcctccgccgcatccttcggtgcggccatggccctggtatacgcgcccatgatgttcggcgcggtctactatgaaagcgcgaccttcctcggacagccgatagccgtcaagaacctgttgctcatactcttctcgttcctgttcgggttggggagcgtggggctggtccttttgatatcgaagaggggggacgtctctcggtccaccatgatcctctctggcgtggtgataagctacctcttccaagccgggatatcattcgcgaagtacatctccaatgacgacgcgttgcgggagataaccctctggctcatgggaggcatgtggggggtgacctggggctccgtgatcatgctgctcccgatagtggtggtatgcttcgggctcatggagaaactgaccgtggacattaacacgctttcaacgggggacgaggtggccagcagcctggggatcagcgtgaacaagctgaggacatcgggactggtgctttccgccctggtaagctccgcctgcctagccttcaccggcatcatcgggttcattggactgatggcgccgcacatctgcaggaggttcataggcaacgacaaccggtacctcctgcccgcctcggccttgatgggcgcgctcatcctgctgatatcggacaccgtagccaggatgattatcagtccctcccagctgccggtgggggtcataatgtacatcatcggcggcatattcttcatatggctcgttacccggaagaactggaggaacatggcgtga
>Mmc.peg.442
gtgaggttcaacgtcgagaaggtctgtcagagctacgacgccctggaggtattgaaggacatcagcttcacggccgaggccggggaggtcgttgcgctcatagggccgaacggctccggaaaatcgacgttgatcaagaccatatgcaacgtcaagcccgccctttccgggcgcatcgatatcgacggcaccgatatcgccgctatggacaagaaggacctcgcgaagctcatcggctatgtgccgcaaagctatgcgtactccgcgttctccaccgtgtacgacactgtcctgataggcaggcggccgtacatggagtggtcttacaccaggaaggacctcaggatcgccgctgaggcgatgacggccatgaaggtggacgacctcgccgaccgctacgtgaacgaactgtcggggggacagatgcagagggttttcctcgcccgcgccctggcccaggacccgcggttctacctgttcgatgagccgaccagttcgctggacctgaagaaccagctggatgccatgaagatcatgaggagcatcgtcaagacaagggggtctgggatgatagtcgcgctccacgacctcaacctggccttgcggtattcggacaagaccctggtgatgaaggacaagggcgtgtacgccttcgggaggcctgaggatgtgatcatcgaaaggatgatacgcgatgtatacggcgtcagcgcggagatcgtggaagggaagcacgggaggtatgtacagccctacgacgatcctgacagggaccctctggtggccacgatatga
>Mmc.peg.443
atgctgtacgtcgggccggcgggctatcctcccggcagcaagggcgcggtgcaggccgtggagaacgtgaaggcgctggggctgaacgccctggaggtgcagttcggcaggggcgtcaacctgagcgacgagcgggccctggagcttgggatcagggcaaaaggcatcggcgtggcgctgagcgcccacgccccctactacatcaacttcaactccgacgccgcgggcagggcgaagagcgaggactggctgctccgctcccttcgtgccgccaccctgttcggcggccgcatcgtggtggtgcatgccgcctcgtacatgggaacgagctcggagaaggccaccgcggcggtggtggagggcgtccgcgcggtccgcaaggtcatggagaacgaaggcctcacccccgccatcggcctggagacgatggggaagacggggagctggggcaccctggaggagatagccgcggtcatgaaggaggtcgacggcgtcgagccggtggtcgactttgcccacatccacgcccgacggcagggttgcctccgcaccgccgaggacttcagggcggcgctggacgaatggctggccatccatcctggccgcctgcactgccacttcagctgcatcgagtacaccgccaagggggagaagcgccatctcctcctcgagagcagggaccccgacttcgcgcacctcgccccacttcttcccaagtgcagcagggacgtgacggtcatcagcgagacccccgacccctccggcgacgccgtgcgcatgagggagatgctggagcagtag
>Mmc.peg.444
ttgtccgattcagcggcaaaccacattgaagagagcttcgagttcgattgtccagagtgcggcgctcacattgagggggaggtcgaccgctgccccaagtgcggggtggagttcgtcattgaggaggtctccgaggcagagtgcccccagtgccacgagaccatcccggtggactgcctgaaatgcccctactgcgggcttgccttcagcgctccctcggaggccgaggagccccgggcggaggtccaggaagcgccggtggaggtgcggccggcgatcgagcccgagccggcaatgaccgagatcgaggaggagccgctcaccccggtgttcagggccgagccggaaccggagccgcagatcgaggcgccttccgcacccgtctccgcccccgcgaaagctccagcggaggacggccccgccgccccggaccggctgaaggacgagttctcagaactggtcggaagggtcaagccgcttctcgcgctggccaaggacttcagcatcgacgccgtggacgcccgcaagctcatcaaccgcgccgtggagctcggcaagaacaaggacgtggagggtgccgtcaggaccctccgggagtgctccgccgcgctggaccaggccatcggcgcctacatggacaaggagttctcggtgctggaggaactggccgaggtggccaggaagaccggcggcgatcccgaccccatcgtggcggccaccgagagcgccagggcgatgcgcgcccagggcgacgtcgaggggaccctgaccaagatccgcgccggcaagaagttcgccgagcagctgaccgggccgtacgtttccgcccacgagatgtacgaggccctggagaagctggtgcagacctccgagatcttcttcctggacgtgagggagatccgcaaggtcctgggcgaatcgaaggaggccggggagaacggcgactggaacaccatggccgccctggcccgcaaggggcgcgaggacctggtccgcatgctgcccgatctcctgaagggagagatgcacaaggccaagcagtccatgatggaagcgaagctccagggcagggacgtcaatgccggggtcaaggccctcaaggaagcggcgtcggccgtgaagctgaagcgctacgaggacgcgctgtacctgatggccgatctcaaatcctccaagagcgcgtga
>Mmc.peg.445
[truncated: 1,927,611 more chars]
