# Supplementary material for: Comparative genomics highlights the unique biology of Methanomassiliicoccales, a Thermoplasmatales-related seventh order of methanogenic archaea that encodes pyrrolysine
Source: BMC Genomics. 2014 Aug 13;15:679. doi: 10.1186/1471-2164-15-679 (PMC4153887; doi:10.1186/1471-2164-15-679)
Supplement: Supplementary file 1 — Additional file 1: Additional tables in a zipped folder containing: Table S1. tRNA and ncRNA contents for the genomes of the three Methanomassiliicoccales representatives. Table S2. Codon usage in the three genomes of Methanomassiliicoccales. Table S3. CRISPR DR elements found in the three genomes. Table S4. Number of best hits score among the three domains of life. Table S5. Genes list of the core genome of the Methanomassiliicoccales, as deduced by a TBLASTN analysis (with reference to CDS of “Ca. M. alvus” genome), and their presence or not in phylogenetical neighbors, human gut Methanobacteriales and non-redundant genbank DB. Table S6. CDS list of the core genome of the Methanomassiliicoccales, absent in phylogenetical neighbors and the human gut Methanobacteriales. In blue, the 20 CDS not retrieved in genbank database. Table S7. arCOG distribution among the Methanomassiliicoccales representative genomes, gut methanogens and some other archaea. Table S8. Complete list of transporters detected by TransportDB, in the three genomes of Methanomassiliicoccales. Table S9. List of the antioxydant systems in the three genomes of Methanomassiliicoccales. Table S10. Genes involved in methanogenesis in "Ca. M. alvus", "Ca. M. intestinalis" and M. luminyensis and accession numbers of the proteins they encode. Table S11. Comparative presence of the genes involved in the synthesis of the coM among the seven orders of methanogens. Table S12. Numbers of CDS with in-frame TAG, and % of the total CDS in various genomes of microorganisms coding or not pyrrolysine (update information from Prat et al. [77]). Table S13. CDS list of M. luminyensis B10. Table S14. Proteome of M. luminyensis B10. (ZIP 1 MB) [file 12864_2014_6390_MOESM1_ESM.zip › 2014_BMCGenomics_Additional_Table S1_ncRNA and tRNA.xlsx]

## Sheet: comparison of tRNA composition
Additional Table S1:
tRNA and ncRNA contents for the genomes of the three Methanomassiliicoccales representatives
	Sheet 1: comparison among the three genomes
	Sheet 2: rRNAs, tRNAs and other small ncRNAs detected in the "Ca. M. alvus" genome
	Sheet 3: rRNAs, tRNAs and other small ncRNAs detected in the "Ca. M. intestinalis" genome
	Sheet 4: rRNAs, tRNAs and other small ncRNAs detected in the M. luminyensis genome
	tRNA content
	intron-containing
		"Ca. M. alvus"	"Ca. M. intestinalis"	M. luminyensis
	total number:	48	46	48
		tRNA-Ala-CGC	tRNA-Ala-CGC	tRNA-Ala-CGC
		tRNA-Ala-GGC	tRNA-Ala-GGC	tRNA-Ala-GGC
		tRNA-Ala-TGC	tRNA-Ala-TGC	tRNA-Ala-TGC
		tRNA-Arg-CCG	tRNA-Arg-CCT	tRNA-Arg-CCT
		tRNA-Arg-CCT	tRNA-Arg-GCG	tRNA-Arg-GCG
		tRNA-Arg-GCG	tRNA-Arg-TCG	tRNA-Arg-GCG
		tRNA-Arg-TCG	tRNA-Arg-TCT	tRNA-Arg-TCG
		tRNA-Arg-TCT	tRNA-Asn-GTT	tRNA-Asn-GTT
		tRNA-Asn-GTT	tRNA-Asp-GTC	tRNA-Asp-GTC
		tRNA-Asp-GTC	tRNA-Cys-GCA	tRNA-Asp-GTC
		tRNA-Cys-GCA	tRNA-Gln-CTG	tRNA-Cys-GCA
		tRNA-Gln-CTG	tRNA-Gln-TTG	tRNA-Gln-CTG
		tRNA-Gln-TTG	tRNA-Glu-CTC	tRNA-Gln-TTG
		tRNA-Glu-CTC	tRNA-Glu-TTC	tRNA-Glu-CTC
		tRNA-Glu-TTC	tRNA-Gly-CCC	tRNA-Glu-TTC
		tRNA-Gly-CCC	tRNA-Gly-GCC	tRNA-Gly-CCC
		tRNA-Gly-GCC	tRNA-Gly-TCC	tRNA-Gly-GCC
		tRNA-Gly-TCC	tRNA-His-GTG	tRNA-Gly-TCC
		tRNA-His-GTG	tRNA-Ile-GAT	tRNA-His-GTG
		tRNA-Ile-GAT	tRNA-Leu-CAA	tRNA-Ile-GAT
		tRNA-Leu-CAA	tRNA-Leu-CAG	tRNA-Ile-GAT
		tRNA-Leu-CAG	tRNA-Leu-TAA	tRNA-Leu-CAA
		tRNA-Leu-CAG	tRNA-Leu-TAG	tRNA-Leu-CAG
		tRNA-Leu-GAG	tRNA-Lys-CTT	tRNA-Leu-GAG
		tRNA-Leu-TAA	tRNA-Met-CAT	tRNA-Leu-TAA
		tRNA-Leu-TAG	tRNA-Met-CAT	tRNA-Leu-TAG
		tRNA-Lys-CTT	tRNA-Met-CAT	tRNA-Met-CAT
		tRNA-Lys-TTT	tRNA-Phe-GAA	tRNA-Met-CAT
		tRNA-Met-CAT	tRNA-Pro-CGG	tRNA-Met-CAT
		tRNA-Met-CAT	tRNA-Pro-GGG	tRNA-Phe-GAA
		tRNA-Phe-GAA	tRNA-Pro-TGG	tRNA-Pro-CGG
		tRNA-Pro-CGG	tRNA-Pyl-CTA	tRNA-Pro-GGG
		tRNA-Pro-GGG	tRNA-Ser-CGA	tRNA-Pro-TGG
		tRNA-Pro-TGG	tRNA-Ser-CGA	tRNA-Pyl-CTA
		tRNA-Pyl-CTA	tRNA-Ser-GCT	tRNA-Pyl-CTA
		tRNA-Ser-CGA	tRNA-Ser-GGA	tRNA-Ser-CGA
		tRNA-Ser-CGA	tRNA-Ser-TGA	tRNA-Ser-GCT
		tRNA-Ser-GCT	tRNA-Thr-CGT	tRNA-Ser-GGA
		tRNA-Ser-GGA	tRNA-Thr-GGT	tRNA-Ser-GGA
		tRNA-Ser-TGA	tRNA-Thr-TGT	tRNA-Ser-TGA
		tRNA-Thr-CGT	tRNA-Trp-CCA	tRNA-Thr-GGT
		tRNA-Thr-GGT	tRNA-Trp-CCA	tRNA-Thr-TGT
		tRNA-Thr-TGT	tRNA-Tyr-GTA	tRNA-Trp-CCA
		tRNA-Trp-CCA	tRNA-Val-CAC	tRNA-Trp-CCA
		tRNA-Tyr-GTA	tRNA-Val-GAC	tRNA-Tyr-GTA
		tRNA-Val-CAC	tRNA-Val-TAC	tRNA-Val-CAC
		tRNA-Val-GAC		tRNA-Val-GAC
		tRNA-Val-TAC		tRNA-Val-TAC

## Sheet: ncRNA_Malvus
#target name	from	to	strand	E-value (*)	description of target	Comment
16S_SSU_rRNA_archaea	283607	285072	+	2.2e-39	Archaeal small subunit ribosomal RNA
23S_LSU_rRNA_archaea	305944	308845	+		Archaeal large subunit ribosomal RNA
5S_rRNA	1061409	1061530	+	7.1e-15	5S ribosomal RNA
5S_rRNA	1427384	1427505	+	7.1e-15	5S ribosomal RNA
tRNA	115965	116038	-	5.3e-08	tRNA-Lys-CTT
tRNA	210681	210752	-	3.6e-08	tRNA-Gly-CCC
tRNA	210844	210916	+	1.2e-07	tRNA-Val-TAC
tRNA	214520	214592	-	7.9e-07	tRNA-Val-CAC
tRNA	219503	219585	+	5.1e-05	tRNA-Leu-TAA
tRNA	244227	244338	-	ND	tRNA-Tyr-GTA	intron (40,34)
tRNA	282882	282964	-	9e-06	tRNA-Ser-GCT
tRNA	286237	286309	-	6.7e-07	tRNA-Gln-TTG
tRNA	299097	299169	+	1.9e-08	tRNA-Ala-TGC
tRNA	313036	313118	+	8.5e-06	tRNA-Leu-CAA
tRNA	351359	351432	-	3.7e-05	tRNA-His-GTG
tRNA	389255	389341	+		tRNA-Leu-GAG
tRNA	402028	402101	+	0.00028	tRNA-Arg-CCG
tRNA	484913	484985	-	1.3e-05	tRNA-Pro-CGG
tRNA	557799	557961	+		tRNA-Arg-TCT	intron (37,64)
tRNA	589950	590023	-	6.7e-07	tRNA-Thr-TGT
tRNA	592771	592845	+	3e-07	tRNA-Arg-CCT
tRNA	692558	692628	-	2.2e-06	tRNA-Cys-GCA
tRNA	831265	831347	-	0.00076	tRNA-Ser-TGA
tRNA	927322	927404	+	9.3e-06	tRNA-Leu-TAG
tRNA	953160	953233	+	1.5e-07	tRNA-Ala-CGC
tRNA	1051748	1051912	-		tRNA-Leu-CAG	intron (31,73)
tRNA	1062029	1062103	-	5.8e-08	tRNA-Ile-GAT
tRNA	1097779	1097851	+	2.8e-06	tRNA-Gly-GCC
tRNA	1115650	1115720	-	ND	tRNA-Pyl-CTA
tRNA	1180781	1180853	+	6e-08	tRNA-Gly-TCC
tRNA	1225609	1225681	+	1.5e-05	tRNA-Asp-GTC
tRNA	1297417	1297500	-	4e-05	tRNA-Ser-GGA
tRNA	1318520	1318592	-	1.6e-05	tRNA-Glu-CTC
tRNA	1332991	1333164	-		tRNA-Trp-CCA	intron (39,86)
tRNA	1355417	1355489	-	6.1e-08	tRNA-Ala-GGC
tRNA	1362615	1362724	-		tRNA-Ser-CGA	intron (36,33)
tRNA	1376590	1376662	+	3.7e-05	tRNA-Gln-CTG
tRNA	1415070	1415144	+	3.6e-06	tRNA-Met-CAT
tRNA	1432516	1432588	+	2.7e-05	tRNA-Pro-TGG
tRNA	1446666	1446738	-	0.0013	tRNA-Pro-GGG
tRNA	1497321	1497393	-	3.8e-05	tRNA-Glu-TTC
tRNA	1515016	1515102	-		tRNA-Leu-CAG
tRNA	1523256	1523328	+	2.4e-07	tRNA-Val-GAC
tRNA	1526465	1526547	+	4.4e-06	tRNA-Ser-CGA
tRNA	1579066	1579140	-	6.5e-05	tRNA-Arg-TCG
tRNA	1581791	1581862	-	1.6e-08	tRNA-Thr-GGT
tRNA	1584738	1584811	-	1.9e-05	tRNA-Arg-GCG
tRNA	1617214	1617287	-	2.5e-09	tRNA-Lys-TTT
tRNA	1626137	1626209	+	6e-09	tRNA-Asn-GTT
tRNA	1626315	1626388	+	2.8e-09	tRNA-Met-CAT
tRNA	1633723	1633795	-	8.1e-08	tRNA-Phe-GAA
tRNA	1640076	1640147	-	3.7e-08	tRNA-Thr-CGT
6C	507035	507107	+	0.16	6C RNA
Archaea_SRP	793374	793680	-	2e-19	Archaeal signal recognition particle RNA
group-II-D1D4-1	1168890	1168986	-	4.4e-05	Group II catalytic intron D1-D4-1
group-II-D1D4-3	1169031	1169202	-	1.5e-19	Group II catalytic intron D1-D4-3
Intron_gpII	638196	638272	+	2.5e-07	Group II catalytic intron
Intron_gpII	1168611	1168686	-	0.013	Group II catalytic intron
K_chan_RES	275558	275667	+	0.067	Potassium channel RNA editing signal
RNaseP_arch	388854	389150	-	9.5e-24	Archaeal RNase P
snoPyro_CD	983408	983460	-	0.47	Pyrococcus C/D box small nucleolar RNA
sR1	1654828	1654883	+	0.0011	Small nucleolar RNA sR1
* absence of E-value reflects a detection performed with a different search tool than Rfam (TFAM, tRNAscan-SE, Aragorn and blast)

## Sheet: ncRNA_Mintestinalis
#target name	from	to	strand	E-value (*)	description of target	Comment
5S_rRNA	536758	536878	-	1.8e-17	5S ribosomal RNA
5S_rRNA	1031800	1031920	-	1.8e-17	5S ribosomal RNA
LSU_rRNA	1455043	1457967	-		Archaeal large subunit ribosomal RNA
SSU_rRNA_archaea	1478339	1479806	-	2.8e-40	Archaeal small subunit ribosomal RNA
tRNA	90049	90121	-	2.1e-08	tRNA-Val-TAC
tRNA	97676	97748	-	3e-07	tRNA-Phe-GAA
tRNA	115184	115255	+	7e-09	tRNA-Thr-GGT
tRNA	146678	146751	+	2.3e-05	tRNA-Arg-GCG
tRNA	161798	161872	+	9.5e-07	tRNA-Arg-TCG
tRNA	292056	292128	+	6.1e-08	tRNA-Val-GAC
tRNA	309949	310021	+	4.5e-06	tRNA-Gln-CTG
tRNA	329880	329953	+	1.7e-08	tRNA-Met-CAT
tRNA	344511	344583	-	6.9e-08	tRNA-Ala-GGC
tRNA	356396	356470	+	4.1e-07	tRNA-Arg-TCT
tRNA	356655	356825	+		tRNA-Trp-CCA	intron (37,97)
tRNA	356902	356974	+	0.00046	tRNA-His-GTG
tRNA	423522	423596	+	1e-05	tRNA-Met-CAT
tRNA	490403	490486	+	4.4e-06	tRNA-Ser-GGA
tRNA	527137	527209	+	2.9e-08	tRNA-Gly-TCC
tRNA	530828	530905	+		tRNA-Pro-TGG
tRNA	552349	552462	+		tRNA-Tyr-GTA	intron (40,36)
tRNA	648131	648217	+		tRNA-Leu-CAA
tRNA	730130	730223	+		tRNA-Trp-CCA	intron (37,38)
tRNA	785123	785196	-	7.1e-08	tRNA-Thr-TGT
tRNA	786206	786280	+	1.1e-05	tRNA-Arg-CCT
tRNA	850904	850978	+	3.7e-07	tRNA-Ile-GAT
tRNA	868794	868890	+		tRNA-Cys-GCA	intron (37,23)
tRNA	875113	875196	-	6.5e-05	tRNA-Leu-TAG
tRNA	897078	897008	-	ND	tRNA-Pyl-CTA
tRNA	1022306	1022378	-	9.7e-07	tRNA-Gly-GCC
tRNA	1077841	1077912	-	3.3e-08	tRNA-Ala-CGC
tRNA	1089148	1089232	-	1.9e-05	tRNA-Ser-TGA
tRNA	1142556	1142659	-	0.21	tRNA-Ser-CGA	intron (40,21)
tRNA	1317782	1317854	-	4.8e-06	tRNA-Asp-GTC
tRNA	1374923	1374995	-	1.1e-06	tRNA-Glu-TTC
tRNA	1408779	1408892	+		tRNA-Ser-CGA	intron (38,17)
tRNA	1458440	1458511	+	5.9e-09	tRNA-Ala-TGC
tRNA	1474060	1474132	-	4.2e-07	tRNA-Gln-TTG
tRNA	1480441	1480524	+	4.1e-05	tRNA-Ser-GCT
tRNA	1481497	1481569	+	2e-06	tRNA-Glu-CTC
tRNA	1530402	1530474	+	0.00019	tRNA-Pro-CGG
tRNA	1613898	1613981	-	0.00072	tRNA-Leu-CAG
tRNA	1635444	1635515	-	4.5e-07	tRNA-Gly-CCC
tRNA	1659558	1659630	+	6.2e-05	tRNA-Pro-GGG
tRNA	1700369	1700441	+	7.3e-08	tRNA-Val-CAC
tRNA	1717981	1718064	-	7.8e-05	tRNA-Leu-TAA
tRNA	1728400	1728473	-	1.7e-06	tRNA-Met-CAT
tRNA	1766986	1767082	+	9.7e-05	tRNA-Asn-GTT	intron (38,24)
tRNA	1790746	1790819	+	9e-09	tRNA-Lys-CTT
tRNA	1849513	1849609	-		tRNA-Thr-CGT	intron (21, 24)
mir-328	599604	599674	+	0.019	microRNA mir
RNaseP_arch	647610	647902	-	3.2e-24	Archaeal RNase P
snoR64a	800630	800708	+	0.42	Small nucleolar RNA snoR64a
Archaea_SRP	1101678	1101989	+	4.2e-16	Archaeal signal recognition particle RNA
SNORD75	1887619	1887683	-	0.14	Small nucleolar RNA SNORD75
snoPyro_CD	1899626	1899679	-	0.1	Pyrococcus C/D box small nucleolar RNA
* absence of E-value reflects a detection performed with a different search tool than Rfam (TFAM, tRNAscan-SE, Aragorn and blast)

## Sheet: ncRNA_Mluminyensis
#target name	contig	from	to	strand	E-value (*)	description of target	Comment
5S_rRNA	gi|390189283|emb|CAJE01000005.1|	8741	8861	-	4.2e-17	5S ribosomal RNA
5S_rRNA	gi|390189284|emb|CAJE01000004.1|	72874	72994	-	1.1e-16	5S ribosomal RNA
SSU_rRNA	gi|390189275|emb|CAJE01000013.1|	27751	29218	+	2.4e-40	Archaeal small subunit ribosomal RNA
LSU_rRNA	gi|390189276|emb|CAJE01000012.1|	749370	746461	-		Archaeal large subunit ribosomal RNA
tRNA	gi|390189287|emb|CAJE01000001.1|	29430	29502	+	2e-08	tRNA-Val-CAC
tRNA	gi|390189284|emb|CAJE01000004.1|	14994	15077	+	0.00043	tRNA-Leu-TAA
tRNA	gi|390189284|emb|CAJE01000004.1|	80943	81014	+		tRNA-Pyl-CTA
tRNA	gi|390189284|emb|CAJE01000004.1|	147014	147127			tRNA-Tyr-GTA	intron (40,36)
tRNA	gi|390189284|emb|CAJE01000004.1|	163120	163046	-		tRNA-Pro-TGG
tRNA	gi|390189283|emb|CAJE01000005.1|	20018	20090	-	2.7e-09	tRNA-Gly-TCC
tRNA	gi|390189279|emb|CAJE01000009.1|	1360	1434	-	6.5e-05	tRNA-Pro-CGG
tRNA	gi|390189276|emb|CAJE01000012.1|	111695	111767	-	0.00095	tRNA-His-GTG
tRNA	gi|390189276|emb|CAJE01000012.1|	114317	114490			tRNA-Asp-GTC	intron (33,79)
tRNA	gi|390189276|emb|CAJE01000012.1|	158365	158448	+	0.00049	tRNA-Leu-GAG
tRNA	gi|390189276|emb|CAJE01000012.1|	183668	183763	+	0.68	tRNA-Trp-CCA	intron (38,22)
tRNA	gi|390189276|emb|CAJE01000012.1|	246211	246297			tRNA-Leu-TAG
tRNA	gi|390189276|emb|CAJE01000012.1|	336415	336487	-	9e-08	tRNA-Ala-CGC
tRNA	gi|390189276|emb|CAJE01000012.1|	354633	354719	-	9.7e-05	tRNA-Ser-TGA
tRNA	gi|390189276|emb|CAJE01000012.1|	387273	387347	+	6.6e-07	tRNA-Ile-GAT
tRNA	gi|390189276|emb|CAJE01000012.1|	387463	387537	+	6.6e-07	tRNA-Ile-GAT
tRNA	gi|390189276|emb|CAJE01000012.1|	419930	420071			tRNA-Ser-GGA	intron (36,65)
tRNA	gi|390189276|emb|CAJE01000012.1|	437165	437268	-		tRNA-Ser-CGA	intron (39,19)
tRNA	gi|390189276|emb|CAJE01000012.1|	495863	495967			tRNA-Cys-GCA	intron (37,31)
tRNA	gi|390189276|emb|CAJE01000012.1|	535607	535679	+	3.5e-07	tRNA-Gly-GCC
tRNA	gi|390189276|emb|CAJE01000012.1|	623517	623591	-	1.8e-07	tRNA-Arg-CCT
tRNA	gi|390189276|emb|CAJE01000012.1|	624618	624691	+	3.3e-07	tRNA-Thr-TGT
tRNA	gi|390189276|emb|CAJE01000012.1|	755658	755731	-	1.2e-07	tRNA-Ala-TGC
tRNA	gi|390189275|emb|CAJE01000013.1|	10258	10330	-	1.5e-06	tRNA-Gln-TTG
tRNA	gi|390189275|emb|CAJE01000013.1|	25843	25926	-	8.3e-06	tRNA-Ser-GCT
tRNA	gi|390189275|emb|CAJE01000013.1|	127504	127578	-	1.5e-05	tRNA-Met-CAT
tRNA	gi|390189275|emb|CAJE01000013.1|	153988	154060	+	4.8e-06	tRNA-Asp-GTC
tRNA	gi|390189275|emb|CAJE01000013.1|	204949	205021	-	5.9e-07	tRNA-Glu-CTC
tRNA	gi|390189275|emb|CAJE01000013.1|	208049	208132	+	2.1e-06	tRNA-Ser-GGA
tRNA	gi|390189275|emb|CAJE01000013.1|	213757	213927			tRNA-Trp-CCA	intron (37,97)
tRNA	gi|390189275|emb|CAJE01000013.1|	252175	252247	-	3.5e-08	tRNA-Ala-GGC
tRNA	gi|390189275|emb|CAJE01000013.1|	260320	260393	-	7.7e-08	tRNA-Met-CAT
tRNA	gi|390189275|emb|CAJE01000013.1|	283124	283196	+	8.5e-07	tRNA-Gln-CTG
tRNA	gi|390189274|emb|CAJE01000014.1|	21482	21554	+	2.1e-05	tRNA-Pro-GGG
tRNA	gi|390189273|emb|CAJE01000015.1|	1316	1475			tRNA-Leu-CAA	intron (36,66)
tRNA	gi|390189273|emb|CAJE01000015.1|	100125	100199	-	3.1e-06	tRNA-Glu-TTC
tRNA	gi|390189273|emb|CAJE01000015.1|	137985	138068	-	0.0011	tRNA-Leu-CAG
tRNA	gi|390189273|emb|CAJE01000015.1|	158146	158218	+	1e-07	tRNA-Val-GAC
tRNA	gi|390189269|emb|CAJE01000019.1|	40931	41005	-	1.1e-05	tRNA-Arg-TCG
tRNA	gi|390189269|emb|CAJE01000019.1|	44423	44495	+	9.4e-08	tRNA-Val-TAC
tRNA	gi|390189268|emb|CAJE01000020.1|	23749	23820	-	3.2e-09	tRNA-Thr-GGT
tRNA	gi|390189268|emb|CAJE01000020.1|	26895	26968	-	1e-05	tRNA-Arg-GCG
tRNA	gi|390189267|emb|CAJE01000021.1|	26726	26797	+	1.9e-08	tRNA-Gly-CCC
tRNA	gi|390189267|emb|CAJE01000021.1|	125351	125451	+		tRNA-Arg-GCG	intron (33,12)
tRNA	gi|390189266|emb|CAJE01000022.1|	20547	20619	+	1.7e-08	tRNA-Phe-GAA
tRNA	gi|390189265|emb|CAJE01000023.1|	79091	79164	-	1.1e-07	tRNA-Met-CAT
tRNA	gi|390189265|emb|CAJE01000023.1|	81738	81836	-		tRNA-Asn-GTT	intron (38,24)
tRNA	gi|390189265|emb|CAJE01000023.1|	63375	63446	+		tRNA-Pyl-CTA
Archaea_SRP	gi|390189276|emb|CAJE01000012.1|	281176	281486	-	7.3e-19	Archaeal signal recognition particle RNA
ceN68	gi|390189269|emb|CAJE01000019.1|	49027	49136	+	0.98	C. elegans snoRNA ceN48
mir-11	gi|390189271|emb|CAJE01000017.1|	19936	20002	+	1	microRNA mir 11
mir-305	gi|390189276|emb|CAJE01000012.1|	912	996	-	0.041	microRNA mir 305
RNaseP_arch	gi|390189276|emb|CAJE01000012.1|	157931	158221	-	1.1e-24	Archaeal RNase P
snoPyro_CD	gi|390189267|emb|CAJE01000021.1|	94628	94682	-	5.4	Pyrococcus C/D box small nucleolar RNA
snoR64a	gi|390189270|emb|CAJE01000018.1|	1883	1956	+	0.64	Small nucleolar RNA snoR64a
sR1	gi|390189267|emb|CAJE01000021.1|	94629	94682	-	0.0024	Small nucleolar RNA sR1
tmRNA	gi|390189275|emb|CAJE01000013.1|	252172	252247	-	1e-08	transfer messenger RNA
* absence of E-value reflects a detection performed with a different search tool than Rfam (TFAM, tRNAscan-SE, Aragorn and blast)
