# Supplementary material for: Comparative genomics highlights the unique biology of Methanomassiliicoccales, a Thermoplasmatales-related seventh order of methanogenic archaea that encodes pyrrolysine
Source: BMC Genomics. 2014 Aug 13;15:679. doi: 10.1186/1471-2164-15-679 (PMC4153887; doi:10.1186/1471-2164-15-679)
Supplement: Supplementary file 1 — Additional file 1: Additional tables in a zipped folder containing: Table S1. tRNA and ncRNA contents for the genomes of the three Methanomassiliicoccales representatives. Table S2. Codon usage in the three genomes of Methanomassiliicoccales. Table S3. CRISPR DR elements found in the three genomes. Table S4. Number of best hits score among the three domains of life. Table S5. Genes list of the core genome of the Methanomassiliicoccales, as deduced by a TBLASTN analysis (with reference to CDS of “Ca. M. alvus” genome), and their presence or not in phylogenetical neighbors, human gut Methanobacteriales and non-redundant genbank DB. Table S6. CDS list of the core genome of the Methanomassiliicoccales, absent in phylogenetical neighbors and the human gut Methanobacteriales. In blue, the 20 CDS not retrieved in genbank database. Table S7. arCOG distribution among the Methanomassiliicoccales representative genomes, gut methanogens and some other archaea. Table S8. Complete list of transporters detected by TransportDB, in the three genomes of Methanomassiliicoccales. Table S9. List of the antioxydant systems in the three genomes of Methanomassiliicoccales. Table S10. Genes involved in methanogenesis in "Ca. M. alvus", "Ca. M. intestinalis" and M. luminyensis and accession numbers of the proteins they encode. Table S11. Comparative presence of the genes involved in the synthesis of the coM among the seven orders of methanogens. Table S12. Numbers of CDS with in-frame TAG, and % of the total CDS in various genomes of microorganisms coding or not pyrrolysine (update information from Prat et al. [77]). Table S13. CDS list of M. luminyensis B10. Table S14. Proteome of M. luminyensis B10. (ZIP 1 MB) [file 12864_2014_6390_MOESM1_ESM.zip › 2014_BMCGenomics_Additional_Table S2_Codon usage.xlsx]

## Sheet: CODON USAGE
Additional Table S2:
Codon Usage in the three genomes of the Methanomassiliicoccales (%)
Amino acid	Codon	"Ca. M. alvus"	"Ca. M. intestinalis"	M. luminyensis
S	UCA	4.3	28.2	5.2
S	UCC	48.4	11.9	36.8
S	UCG	18.3	6.5	22.7
S	UCU	6.2	26.5	5.2
S	AGC	17.3	15.8	27.3
S	AGU	5.5	11.0	2.7
F	UUC	93.8	45.1	91.7
F	UUU	6.2	54.9	8.3
T	ACA	10.7	41.2	5.8
T	ACC	58.7	16.5	64.5
T	ACG	24.5	10.3	22.0
T	ACU	6.0	32.0	7.6
N	AAC	79.3	38.8	81.4
N	AAU	20.7	61.2	18.6
K	AAA	25.3	67.4	13.4
K	AAG	74.7	32.6	86.6
E	GAA	28.7	69.1	19.0
E	GAG	71.3	30.9	81.0
Y	UAC	65.7	38.4	73.7
Y	UAU	34.3	61.6	26.3
V	GUA	13.2	32.7	7.5
V	GUC	51.0	19.0	38.4
V	GUG	30.3	17.6	47.8
V	GUU	5.6	30.7	6.3
Q	CAA	11.1	30.4	11.8
Q	CAG	88.9	69.6	88.2
M	AUG	100.0	100.0	100.0
C	UGC	75.2	55.6	90.5
C	UGU	24.8	44.4	9.5
L	CUA	2.2	7.2	3.1
L	CUC	40.1	13.2	27.3
L	CUG	37.0	26.8	54.1
L	CUU	11.3	22.8	7.3
L	UUA	1.6	17.1	1.4
L	UUG	7.9	12.9	6.8
A	GCA	19.1	42.0	6.7
A	GCC	50.6	17.5	52.4
A	GCG	24.8	9.1	33.1
A	GCU	5.5	31.3	7.8
O (Pyl)	UAG	100.0	100.0	100.0
W	UGG	100.0	100.0	100.0
P	CCA	4.5	32.8	6.2
P	CCC	46.9	13.2	45.4
P	CCG	33.2	21.4	38.5
P	CCU	15.4	32.5	9.9
H	CAC	60.8	38.2	71.1
H	CAU	39.2	61.8	28.9
D	GAC	70.6	33.0	75.9
D	GAU	29.4	67.0	24.1
R	CGA	0.5	4.3	3.7
R	CGC	19.2	12.6	29.4
R	CGG	4.0	4.9	22.8
R	CGU	12.1	13.5	3.8
R	AGA	16.4	45.2	6.5
R	AGG	47.9	19.5	33.8
I	AUA	34.5	31.4	22.2
I	AUC	60.2	32.0	70.4
I	AUU	5.3	36.7	7.4
G	GGA	30.9	44.4	13.0
G	GGC	23.3	22.1	47.8
G	GGG	28.2	9.5	32.5
G	GGU	17.6	24.0	6.7
STOP CODONS
ochre	UAA	14.1	45.2	17.5
amber	UAG	1.6 (2.8)*	5.0 (5.3)*	11.0 (11.3)*
opal	UGA	84.3	49.7	71.5
TRANSLATION INITIATOR
M	AUG	83.7	84.4	75.8
L	GUG	5.2	8.0	9.2
V	UUG	11.1	7.5	15.0
* the number in brackets indicates an in-frame UAG usage, without considering its use as a STOP codon or as a Pyl-decoding codon (See Additional Table S12 for detailed results)
