# Supplementary material for: Comparative genomics highlights the unique biology of Methanomassiliicoccales, a Thermoplasmatales-related seventh order of methanogenic archaea that encodes pyrrolysine
Source: BMC Genomics. 2014 Aug 13;15:679. doi: 10.1186/1471-2164-15-679 (PMC4153887; doi:10.1186/1471-2164-15-679)
Supplement: Supplementary file 1 — Additional file 1: Additional tables in a zipped folder containing: Table S1. tRNA and ncRNA contents for the genomes of the three Methanomassiliicoccales representatives. Table S2. Codon usage in the three genomes of Methanomassiliicoccales. Table S3. CRISPR DR elements found in the three genomes. Table S4. Number of best hits score among the three domains of life. Table S5. Genes list of the core genome of the Methanomassiliicoccales, as deduced by a TBLASTN analysis (with reference to CDS of “Ca. M. alvus” genome), and their presence or not in phylogenetical neighbors, human gut Methanobacteriales and non-redundant genbank DB. Table S6. CDS list of the core genome of the Methanomassiliicoccales, absent in phylogenetical neighbors and the human gut Methanobacteriales. In blue, the 20 CDS not retrieved in genbank database. Table S7. arCOG distribution among the Methanomassiliicoccales representative genomes, gut methanogens and some other archaea. Table S8. Complete list of transporters detected by TransportDB, in the three genomes of Methanomassiliicoccales. Table S9. List of the antioxydant systems in the three genomes of Methanomassiliicoccales. Table S10. Genes involved in methanogenesis in "Ca. M. alvus", "Ca. M. intestinalis" and M. luminyensis and accession numbers of the proteins they encode. Table S11. Comparative presence of the genes involved in the synthesis of the coM among the seven orders of methanogens. Table S12. Numbers of CDS with in-frame TAG, and % of the total CDS in various genomes of microorganisms coding or not pyrrolysine (update information from Prat et al. [77]). Table S13. CDS list of M. luminyensis B10. Table S14. Proteome of M. luminyensis B10. (ZIP 1 MB) [file 12864_2014_6390_MOESM1_ESM.zip › 2014_BMCGenomics_Additional_Table S5_core genome and comparisons.xlsx]

## Sheet: core genome
Additional Table S5
Genes list of the core genome of Methanomassiliicoccales, as deduced by a TblastN analysis (with reference to CDS of "Ca. M. alvus" genome), and their presence or not in phylogenetical neighbors, human gut Methanobacteriales and non-redundant genbank DB.
Locus tag	neighbors	Human Gut Methanogens	NCBI-NR database
MMALV_00010	1	1	1	ref|YP_003725729.1| orc1/cdc6 family replication initiation protein [Methanohalobium evestigatum Z-7303]_x0001_ref|WP_013193501.1| cell division control protein Cdc6 [Methanohalobium evestigatum]_x0001_gb|ADI72933.1| orc1/cdc6 family replication initiation protein [Methanohalobium evestigatum Z-7303]
MMALV_00040	1	0	1	ref|YP_003144507.1| deoxycytidylate deaminase [Slackia heliotrinireducens DSM 20476]_x0001_ref|WP_012799258.1| cytidine deaminase [Slackia heliotrinireducens]_x0001_gb|ACV23158.1| deoxycytidylate deaminase [Slackia heliotrinireducens DSM 20476]
MMALV_00060	0	0	1	ref|WP_023844432.1| archaeal/vacuolar-type H+-ATPase subunit I [Methanolobus tindarius]_x0001_gb|ETA67296.1| archaeal/vacuolar-type H+-ATPase subunit I [Methanolobus tindarius DSM 2278]
MMALV_00080	0	0	1	ref|YP_007247896.1| archaeal/vacuolar-type H+-ATPase subunit E [Methanoregula formicica SMSP]_x0001_ref|WP_015284353.1| archaeal/vacuolar-type H+-ATPase subunit E [Methanoregula formicica]_x0001_gb|AGB01389.1| archaeal/vacuolar-type H+-ATPase subunit E [Methanoregula formicica SMSP]
MMALV_00090	0	0	1	ref|YP_003355396.1| A-type ATP synthase subunit C [Methanocella paludicola SANAE]_x0001_ref|WP_012899093.1| ATP synthase subunit C [Methanocella paludicola]_x0001_dbj|BAI60413.1| A-type ATP synthase subunit C [Methanocella paludicola SANAE]
MMALV_00100	1	0	1	ref|YP_002467665.1| V-type ATP synthase subunit F [Methanosphaerula palustris E1-9c]_x0001_ref|WP_012619261.1| ATP synthase subunit F [Methanosphaerula palustris]_x0001_sp|B8GFQ9.1|VATF_METPE RecName: Full=V-type ATP synthase subunit F
MMALV_00110	1	1	1	ref|YP_001405502.1| V-type ATP synthase subunit A [Methanoregula boonei 6A8]_x0001_ref|WP_012107920.1| V-type ATP synthase subunit A [Methanoregula boonei]_x0001_sp|A7IAU8.1|VATA_METB6 RecName: Full=V-type ATP synthase alpha chain
MMALV_00120	1	1	1	ref|YP_005380667.1| A-type ATP synthase subunit B [Methanocella conradii HZ254]_x0001_ref|WP_014405986.1| V-type ATP synthase subunit B [Methanocella conradii]_x0001_gb|AFD00149.1| A-type ATP synthase subunit B [Methanocella conradii HZ254]
MMALV_00130	1	1	1	ref|YP_007312614.1| H(+)-transporting ATP synthase, vacuolar type, subunit D [Methanomethylovorans hollandica DSM 15978]_x0001_ref|WP_015324251.1| H(+)-transporting ATP synthase, vacuolar type, subunit D [Methanomethylovorans hollandica]_x0001_gb|AGB49084.1| H(+)-transporting ATP synthase, vacuolar type, subunit D [Methanomethylovorans hollandica DSM 15978]
MMALV_00150	1	1	1	ref|YP_003358053.1| family D DNA polymerase small subunit [Methanocella paludicola SANAE]_x0001_ref|WP_012901739.1| DNA polymerase II small subunit [Methanocella paludicola]_x0001_dbj|BAI63070.1| family D DNA polymerase small subunit [Methanocella paludicola SANAE]
MMALV_00170	1	0	1	pdb|3C9G|A Chain A, Crystal Structure Of Uncharacterized Upf0201 Protein Af_135_x0001_pdb|3C9G|B Chain B, Crystal Structure Of Uncharacterized Upf0201 Protein Af_135
MMALV_00180	0	1	1	ref|YP_003616674.1| xylose isomerase [methanocaldococcus infernus ME]_x0001_ref|WP_013100455.1| hypothetical protein [Methanocaldococcus infernus]_x0001_gb|ADG13710.1| Xylose isomerase domain protein TIM barrel [Methanocaldococcus infernus ME]
MMALV_00200	0	0	0
MMALV_00210	1	1	1	ref|YP_686025.1| transcription regulator [Methanocella arvoryzae MRE50]_x0001_ref|WP_012035852.1| transcriptional regulator [Methanocella arvoryzae]_x0001_sp|Q0W4J4.1|Y1526_UNCMA RecName: Full=Putative HTH-type transcriptional regulatory protein UNCMA_15260_x0001_emb|CAJ36699.1| predicted transcription regulator [Methanocella arvoryzae MRE50]
MMALV_00230	1	0	1	ref|YP_001736671.1| heat shock protein Hsp20 [Candidatus Korarchaeum cryptofilum OPF8]_x0001_ref|WP_012308885.1| heat shock protein Hsp20 [Candidatus Korarchaeum cryptofilum]_x0001_gb|ACB06988.1| heat shock protein Hsp20 [Candidatus Korarchaeum cryptofilum OPF8]
MMALV_00260	1	0	1	gb|ADD93032.1| hypothetical protein [uncultured archaeon MedDCM-OCT-S04-C246]
MMALV_00270	1	1	1	ref|WP_004076860.1| tryptophan synthase subunit beta [Methanoplanus limicola]_x0001_gb|EHQ35129.1| Tryptophan synthase beta chain [Methanoplanus limicola DSM 2279]
MMALV_00300	1	0	1	ref|YP_005920229.1| tRNA-splicing endonuclease [Methanosaeta harundinacea 6Ac]_x0001_ref|WP_014586791.1| tRNA-splicing endonuclease [Methanosaeta harundinacea]_x0001_gb|AET64606.1| tRNA-splicing endonuclease [Methanosaeta harundinacea 6Ac]
MMALV_00340	0	0	1	ref|WP_008439933.1| RNA-binding protein involved in rRNA processing [Thaumarchaeota archaeon SCGC AB-539-E09]_x0001_gb|EMR73892.1| RNA-binding protein involved in rRNA processing [Thaumarchaeota archaeon SCGC AB-539-E09]
MMALV_00360	1	1	1	ref|YP_004485053.1| phosphoribosylaminoimidazole carboxylase catalytic subunit [Methanotorris igneus Kol 5]_x0001_ref|WP_013799584.1| N5-carboxyaminoimidazole ribonucleotide mutase [Methanotorris igneus]_x0001_gb|AEF96988.1| phosphoribosylaminoimidazole carboxylase, catalytic subunit [Methanotorris igneus Kol 5]
MMALV_00410	1	1	1	ref|WP_004556251.1| hypothetical protein [Thermoplasmatales archaeon SCGC AB-539-C06]_x0001_gb|ENO12416.1| hypothetical protein MBGDC06_00074 [Thermoplasmatales archaeon SCGC AB-539-C06]
MMALV_00420	1	0	1	ref|WP_021786203.1| hypothetical protein [Ferroplasma sp. Type II]_x0001_gb|EQB74371.1| hypothetical protein AMDU4_FER2C00014G0010 [Ferroplasma sp. Type II]
MMALV_00430	1	0	1	ref|WP_021794360.1| hypothetical protein [Thermoplasmatales archaeon A-plasma]_x0001_gb|EQB72110.1| hypothetical protein AMDU1_APLC00013G0022 [Thermoplasmatales archaeon A-plasma]
MMALV_00440	1	0	1	ref|WP_021792848.1| transcription antitermination protein NusG [Thermoplasmatales archaeon E-plasma]_x0001_gb|EQB66542.1| transcription antitermination protein NusG [Thermoplasmatales archaeon E-plasma]
MMALV_00450	1	1	1	ref|WP_023845445.1| ribosomal protein L11 [Methanolobus tindarius]_x0001_gb|ETA68310.1| ribosomal protein L11 [Methanolobus tindarius DSM 2278]
MMALV_00470	0	0	1	ref|YP_001029740.1| hypothetical protein Mlab_0297 [Methanocorpusculum labreanum Z]_x0001_ref|WP_011832674.1| MFS transporter [Methanocorpusculum labreanum]_x0001_gb|ABN06473.1| major facilitator superfamily MFS_1 [Methanocorpusculum labreanum Z]
MMALV_00490	1	1	1	ref|YP_004341668.1| 50S ribosomal protein L1 [Archaeoglobus veneficus SNP6]_x0001_ref|WP_013683617.1| 50S ribosomal protein L1 [Archaeoglobus veneficus]_x0001_gb|AEA46953.1| ribosomal protein L1 [Archaeoglobus veneficus SNP6]
MMALV_00500	1	1	1	ref|WP_008605212.1| ribosomal protein L10 [Thermoplasmatales archaeon SCGC AB-540-F20]_x0001_gb|EMR74512.1| ribosomal protein L10 [Thermoplasmatales archaeon SCGC AB-540-F20]
MMALV_00540	1	1	1	ref|WP_008604289.1| RNA methyltransferase, TrmH family, group 1 [Thermoplasmatales archaeon SCGC AB-540-F20]_x0001_gb|EMR75437.1| RNA methyltransferase, TrmH family, group 1 [Thermoplasmatales archaeon SCGC AB-540-F20]
MMALV_00560	1	1	1	ref|WP_008604217.1| pantothenate synthetase [Thermoplasmatales archaeon SCGC AB-540-F20]_x0001_gb|EMR75508.1| pantothenate synthetase [Thermoplasmatales archaeon SCGC AB-540-F20]
MMALV_00570	1	1	1	gb|AGF92972.1| adenosylhomocysteinase [uncultured organism]
MMALV_00590	0	0	1	ref|YP_685885.1| glycosyltransferase (group 1) [Methanocella arvoryzae MRE50]_x0001_ref|WP_012035986.1| glycosyl transferase family 1 [Methanocella arvoryzae]_x0001_emb|CAJ36559.1| glycosyltransferase (group 1) [Methanocella arvoryzae MRE50]
MMALV_00600	1	1	1	ref|WP_007044278.1| sugar kinase [Methanotorris formicicus]_x0001_gb|EHP87081.1| PfkB domain protein [Methanotorris formicicus Mc-S-70]
MMALV_00610	1	1	1	ref|NP_248044.1| putative kinase [Methanocaldococcus jannaschii DSM 2661]_x0001_ref|WP_010870563.1| kinase [Methanocaldococcus jannaschii]_x0001_sp|Q58450.1|KAD6_METJA RecName: Full=Putative adenylate kinase
MMALV_00620	1	0	1	ref|WP_021787090.1| CDP-diacylglycerol-glycerol-3-phosphate 3-phosphatidyltransferase [Ferroplasma sp. Type II]_x0001_gb|EQB73357.1| CDP-diacylglycerol-glycerol-3-phosphate 3-phosphatidyltransferase [Ferroplasma sp. Type II]
MMALV_00630	1	0	1	ref|YP_003726803.1| DNA primase large subunit [Methanohalobium evestigatum Z-7303]_x0001_ref|WP_013194574.1| DNA primase large subunit [Methanohalobium evestigatum]_x0001_gb|ADI74007.1| DNA primase, large subunit [Methanohalobium evestigatum Z-7303]
MMALV_00640	1	0	1	gb|AHF79848.1| Hypothetical protein TES1_0454 [Thermococcus sp. ES1]
MMALV_00650	1	0	1	ref|YP_003553008.1| malate dehydrogenase [Aminobacterium colombiense DSM 12261]_x0001_ref|WP_013047550.1| malate dehydrogenase [Aminobacterium colombiense]_x0001_gb|ADE56284.1| Malate dehydrogenase (oxaloacetate- decarboxylating) [Aminobacterium colombiense DSM 12261]
MMALV_00670	0	1	1	ref|WP_018031743.1| hypothetical protein [unclassified Crenarchaeota (miscellaneous)]
MMALV_00680	1	1	1	ref|YP_003717808.1| Zn-ribbon RNA-binding protein [Methanoregula boonei 6A8]_x0001_ref|WP_012108039.1| RNA-binding protein [Methanoregula boonei]
MMALV_00690	1	0	1	ref|YP_685283.1| hypothetical protein RCIX541 [Methanocella arvoryzae MRE50]_x0001_ref|WP_012036548.1| hypothetical protein [Methanocella arvoryzae]_x0001_emb|CAJ35957.1| conserved hypothetical protein [Methanocella arvoryzae MRE50]
MMALV_00710	1	0	1	ref|YP_006444793.1| kinase, galactokinase/mevalonate kinase [Anaerobaculum mobile DSM 13181]_x0001_ref|WP_014807691.1| GHMP kinase [Anaerobaculum mobile]_x0001_gb|AFM22468.1| putative kinase, galactokinase/mevalonate kinase [Anaerobaculum mobile DSM 13181]
MMALV_00720	1	0	1	ref|YP_004280831.1| histidinol-phosphate phosphatase [Desulfurobacterium thermolithotrophum DSM 11699]_x0001_ref|WP_013637732.1| histidinol phosphate phosphatase [Desulfurobacterium thermolithotrophum]_x0001_gb|ADY72772.1| histidinol-phosphate phosphatase family protein [Desulfurobacterium thermolithotrophum DSM 11699]
MMALV_00760	1	0	1	ref|WP_022780856.1| glycosyl transferase family 2 [Lachnospiraceae bacterium NK4A136]
MMALV_00820	1	1	1	ref|WP_017813584.1| hypothetical protein [Paenibacillus sp. A9]
MMALV_00910	0	0	1	ref|YP_001741479.1| hypothetical protein CLOAM1421 [Candidatus Cloacimonas acidaminovorans str. Evry]_x0001_ref|WP_015425131.1| hypothetical protein [Candidatus Cloacimonas acidaminovorans]_x0001_emb|CAO81273.1| hypothetical protein CLOAM1421 [Candidatus Cloacimonas acidaminovorans str. Evry]
MMALV_01040	1	1	1	ref|YP_004761620.1| 50S ribosomal protein L7Ae [Thermococcus sp. 4557]_x0001_ref|WP_014011628.1| 50S ribosomal protein L7/L12 [Thermococcus sp. 4557]_x0001_gb|AEK71943.1| 50S ribosomal protein L7Ae [Thermococcus sp. 4557]
MMALV_01050	1	1	1	ref|WP_021792058.1| hypothetical protein [Thermoplasmatales archaeon I-plasma]_x0001_gb|EQB64920.1| hypothetical protein AMDU3_IPLC00004G0498 [Thermoplasmatales archaeon I-plasma]
MMALV_01060	1	1	1	ref|WP_008441050.1| LSU ribosomal protein L24E [Thermoplasmatales archaeon SCGC AB-539-N05]_x0001_gb|EMR74364.1| LSU ribosomal protein L24E [Thermoplasmatales archaeon SCGC AB-539-N05]
MMALV_01070	1	1	1	ref|WP_018393790.1| nucleoside diphosphate kinase [Bacillus sp. 37MA]
MMALV_01080	1	1	1	ref|YP_003727054.1| translation initiation factor aIF-2 [Methanohalobium evestigatum Z-7303]_x0001_ref|WP_013194823.1| translation initiation factor IF-2 [Methanohalobium evestigatum]_x0001_gb|ADI74258.1| translation initiation factor aIF-2 [Methanohalobium evestigatum Z-7303]
MMALV_01100	1	1	1	ref|WP_008604078.1| SSU ribosomal protein S6E [Thermoplasmatales archaeon SCGC AB-540-F20]_x0001_gb|EMR75639.1| SSU ribosomal protein S6E [Thermoplasmatales archaeon SCGC AB-540-F20]
MMALV_01110	1	1	1	ref|YP_004520569.1| translation initiation factor 2 subunit gamma [Methanobacterium sp. SWAN-1]_x0001_ref|WP_013826267.1| translation initiation factor IF-2 subunit gamma [Methanobacterium sp. SWAN-1]_x0001_gb|AEG18768.1| Translation initiation factor 2 subunit gamma [Methanobacterium sp. SWAN-1]
MMALV_01120	1	1	1	ref|WP_008604080.1| PilT domain protein [Thermoplasmatales archaeon SCGC AB-540-F20]_x0001_gb|EMR75641.1| PilT domain protein [Thermoplasmatales archaeon SCGC AB-540-F20]
MMALV_01130	0	1	1	ref|YP_003849082.1| methanogenesis marker protein 8 [Methanothermobacter marburgensis str. Marburg]_x0001_ref|WP_013294997.1| hypothetical protein [Methanothermobacter marburgensis]_x0001_gb|ADL57769.1| methanogenesis marker protein 8 [Methanothermobacter marburgensis str. Marburg]
MMALV_01330	1	0	1	ref|YP_006789668.1| metallo-beta-lactamase family protein [Clostridium acidurici 9a]_x0001_ref|WP_014968955.1| beta-lactamase [Clostridium acidurici]_x0001_gb|AFS79821.1| metallo-beta-lactamase family protein [Clostridium acidurici 9a]
MMALV_01350	1	1	1	ref|WP_008511942.1| TIGR00251 family protein [Methanobacterium sp. Maddingley MBC34]_x0001_gb|EKQ55601.1| TIGR00251 family protein [Methanobacterium sp. Maddingley MBC34]
MMALV_01360	1	0	1	dbj|BAM70056.1| conserved hypothetical protein [Methanothermobacter thermautotrophicus CaT2]
MMALV_01370	1	1	1	ref|YP_003616489.1| thymidylate kinase [methanocaldococcus infernus ME]_x0001_ref|WP_013100271.1| thymidylate kinase [Methanocaldococcus infernus]_x0001_gb|ADG13525.1| thymidylate kinase [Methanocaldococcus infernus ME]
MMALV_01380	1	1	1	ref|WP_008441827.1| phosphopantothenoylcysteine decarboxylase/phosphopantothenate--cysteine ligase [Thermoplasmatales archaeon SCGC AB-539-N05]_x0001_gb|EMR73800.1| phosphopantothenoylcysteine decarboxylase/phosphopantothenate--cysteine ligase [Thermoplasmatales archaeon SCGC AB-539-N05]
MMALV_01400	1	0	1	ref|NP_126518.1| hypothetical protein PAB1803 [Pyrococcus abyssi GE5]_x0001_ref|WP_010867957.1| hypothetical protein [Pyrococcus abyssi]_x0001_emb|CAB49749.1| Hypothetical protein PAB1803 [Pyrococcus abyssi GE5]_x0001_tpe|CCE70237.1| TPA: hypothetical protein PAB1803 [Pyrococcus abyssi GE5]
MMALV_01410	1	1	1	ref|YP_303927.1| ribose-phosphate pyrophosphokinase [Methanosarcina barkeri str. Fusaro]_x0001_ref|WP_011305400.1| ribose-phosphate pyrophosphokinase [Methanosarcina barkeri]_x0001_gb|AAZ69347.1| ribose-phosphate pyrophosphokinase [Methanosarcina barkeri str. Fusaro]
MMALV_01420	1	1	1	gb|AHL22162.1| Prolyl-tRNA synthetase [Thermococcus nautili]
MMALV_01440	1	0	1	ref|WP_008604253.1| tRNA(1-methyladenosine) methyltransferase-like methyltransferase [Thermoplasmatales archaeon SCGC AB-540-F20]_x0001_gb|EMR75479.1| tRNA(1-methyladenosine) methyltransferase-like methyltransferase [Thermoplasmatales archaeon SCGC AB-540-F20]
MMALV_01450	1	1	1	ref|YP_007907736.1| phosphoribosylformylglycinamidine synthase, purS protein [Archaeoglobus sulfaticallidus PM70-1]_x0001_ref|WP_015591341.1| phosphoribosylformylglycinamidine synthase, purS protein [Archaeoglobus sulfaticallidus]_x0001_gb|AGK61743.1| phosphoribosylformylglycinamidine synthase, purS protein [Archaeoglobus sulfaticallidus PM70-1]
MMALV_01460	1	1	1	ref|YP_004341896.1| phosphoribosylformylglycinamidine synthase 2 [Archaeoglobus veneficus SNP6]_x0001_ref|WP_013683844.1| phosphoribosylformylglycinamidine synthase [Archaeoglobus veneficus]_x0001_gb|AEA47181.1| Phosphoribosylformylglycinamidine synthase 2 [Archaeoglobus veneficus SNP6]
MMALV_01470	1	1	1	emb|CBH37103.1| phosphoribosylformylglycinamidine synthase I [uncultured archaeon]
MMALV_01480	1	0	1	ref|YP_023747.1| winged helix-turn-helix domain-containing protein/riboflavin kinase [Picrophilus torridus DSM 9790]_x0001_ref|WP_011177770.1| riboflavin kinase [Picrophilus torridus]_x0001_sp|Q6L0E8.1|RIFK_PICTO RecName: Full=Riboflavin kinase
MMALV_01510	1	0	1	ref|YP_007906541.1| hypothetical protein Asulf_00525 [Archaeoglobus sulfaticallidus PM70-1]_x0001_ref|WP_015590147.1| hypothetical protein [Archaeoglobus sulfaticallidus]_x0001_gb|AGK60548.1| hypothetical protein Asulf_00525 [Archaeoglobus sulfaticallidus PM70-1]
MMALV_01530	1	1	1	ref|YP_007906745.1| Proteasome-activating nucleotidase [Archaeoglobus sulfaticallidus PM70-1]_x0001_ref|WP_015590351.1| Proteasome-activating nucleotidase [Archaeoglobus sulfaticallidus]_x0001_gb|AGK60752.1| Proteasome-activating nucleotidase [Archaeoglobus sulfaticallidus PM70-1]
MMALV_01540	1	1	1	ref|WP_018154357.1| XRE family transcriptional regulator [Methanothermococcus thermolithotrophicus]
MMALV_01560	1	1	1	ref|WP_021789308.1| DNA-directed RNA polymerase subunit K [Thermoplasmatales archaeon Gpl]_x0001_gb|EQB69276.1| DNA-directed RNA polymerase subunit K [Thermoplasmatales archaeon Gpl]
MMALV_01570	1	1	1	ref|WP_004558161.1| 30S ribosomal protein S2 [Thermoplasmatales archaeon SCGC AB-539-C06]_x0001_gb|ENO11908.1| SSU ribosomal protein S2P [Thermoplasmatales archaeon SCGC AB-539-C06]
MMALV_01580	1	1	1	ref|YP_004004454.1| hypothetical protein Mfer_0894 [Methanothermus fervidus DSM 2088]_x0001_ref|WP_013413970.1| hypothetical protein [Methanothermus fervidus]_x0001_gb|ADP77692.1| protein of unknown function DUF52 [Methanothermus fervidus DSM 2088]
MMALV_01590	1	0	1	ref|YP_006922782.1| nucleic acid-binding OB-fold tRNA/helicase-type protein [Methanolobus psychrophilus R15]_x0001_ref|WP_015053131.1| nucleic acid-binding OB-fold tRNA/helicase-type protein [Methanolobus psychrophilus]_x0001_gb|AFV23414.1| nucleic acid-binding OB-fold tRNA/helicase-type protein [Methanolobus psychrophilus R15]
MMALV_01600	1	0	1	ref|YP_003727583.1| nucleic acid-binding OB-fold tRNA/helicase-type protein [Methanohalobium evestigatum Z-7303]_x0001_ref|WP_013195352.1| replication protein A [Methanohalobium evestigatum]_x0001_gb|ADI74787.1| nucleic acid binding OB-fold tRNA/helicase-type [Methanohalobium evestigatum Z-7303]
MMALV_01630	1	1	1	ref|YP_003542274.1| aminotransferase class I and II [Methanohalophilus mahii DSM 5219]_x0001_ref|WP_013037572.1| aspartate aminotransferase [Methanohalophilus mahii]_x0001_gb|ADE36629.1| aminotransferase class I and II [Methanohalophilus mahii DSM 5219]
MMALV_01640	1	0	1	ref|NP_954301.1| aspartate/glutamate/phosphoserine/alanine/cysteate aminotransferase [Geobacter sulfurreducens PCA]_x0001_ref|WP_010943872.1| aminotransferase [Geobacter sulfurreducens]_x0001_gb|AAR36651.1| aspartate/glutamate/phosphoserine/alanine/cysteate aminotransferase, putative [Geobacter sulfurreducens PCA]
MMALV_01650	0	1	1	ref|YP_006922450.1| D-3-phosphoglycerate dehydrogenase [Methanolobus psychrophilus R15]_x0001_ref|WP_015052805.1| 3-phosphoglycerate dehydrogenase [Methanolobus psychrophilus]_x0001_gb|AFV23082.1| D-3-phosphoglycerate dehydrogenase [Methanolobus psychrophilus R15]
MMALV_01660	1	0	1	ref|WP_021791552.1| hypothetical protein [Thermoplasmatales archaeon I-plasma]_x0001_gb|EQB65305.1| hypothetical protein AMDU3_IPLC00003G0157 [Thermoplasmatales archaeon I-plasma]
MMALV_01680	0	0	1	ref|YP_003727639.1| hypothetical protein Metev_2014 [Methanohalobium evestigatum Z-7303]_x0001_ref|WP_013195408.1| hypothetical protein [Methanohalobium evestigatum]_x0001_gb|ADI74843.1| conserved hypothetical protein [Methanohalobium evestigatum Z-7303]
MMALV_01690	1	1	1	ref|WP_004556296.1| thiamine biosynthesis ATP pyrophosphatase, partial [Thermoplasmatales archaeon SCGC AB-539-C06]_x0001_gb|ENO12396.1| thiamine biosynthesis ATP pyrophosphatase, partial [Thermoplasmatales archaeon SCGC AB-539-C06]
MMALV_01710	1	1	1	gb|AGF92965.1| exosome complex RNA-binding protein Csl4 [uncultured organism]
MMALV_01720	1	1	1	ref|WP_004558127.1| putative RNA methylase [Thermoplasmatales archaeon SCGC AB-539-C06]_x0001_gb|ENO11942.1| putative RNA methylase [Thermoplasmatales archaeon SCGC AB-539-C06]
MMALV_01730	1	0	1	ref|YP_003496412.1| bifunctional purine biosynthesis protein PurH [Deferribacter desulfuricans SSM1]_x0001_ref|WP_013007903.1| purine biosynthesis protein purH [Deferribacter desulfuricans]_x0001_dbj|BAI80656.1| bifunctional purine biosynthesis protein PurH [Deferribacter desulfuricans SSM1]
MMALV_01750	1	1	1	ref|WP_008442077.1| nicotinate-nucleotide pyrophosphorylase (carboxylating) [Thermoplasmatales archaeon SCGC AB-539-N05]_x0001_gb|EMR73615.1| nicotinate-nucleotide pyrophosphorylase (carboxylating) [Thermoplasmatales archaeon SCGC AB-539-N05]
MMALV_01760	1	0	1	ref|WP_018034356.1| hypothetical protein [euryarchaeote SCGC AAA261-E04]
MMALV_01780	1	1	1	ref|YP_003246731.1| transcription termination factor Tfs [Methanocaldococcus vulcanius M7]_x0001_ref|WP_012819793.1| DNA-directed RNA polymerase subunit M [Methanocaldococcus vulcanius]_x0001_gb|ACX72249.1| transcription termination factor Tfs [Methanocaldococcus vulcanius M7]
MMALV_01790	1	1	1	ref|WP_008442220.1| proliferating cell nuclear antigen PCNA [Thermoplasmatales archaeon SCGC AB-539-N05]_x0001_gb|EMR73501.1| proliferating cell nuclear antigen PCNA [Thermoplasmatales archaeon SCGC AB-539-N05]
MMALV_01800	1	0	1	ref|WP_016207505.1| transketolase [Clostridium sartagoforme]_x0001_gb|EOR25220.1| transketolase [Clostridium sartagoforme AAU1]
MMALV_01810	1	0	1	ref|WP_007059243.1| transketolase [Clostridium carboxidivorans]_x0001_gb|EET89118.1| Transketolase central region [Clostridium carboxidivorans P7]_x0001_gb|EFG89878.1| transketolase, pyridine binding domain protein [Clostridium carboxidivorans P7]
MMALV_01820	1	0	1	ref|YP_005097480.1| fructose-6-phosphate aldolase, TalC/MipB family [Marinitoga piezophila KA3]_x0001_ref|WP_014297253.1| transaldolase [Marinitoga piezophila]_x0001_gb|AEX86182.1| fructose-6-phosphate aldolase, TalC/MipB family [Marinitoga piezophila KA3]
MMALV_01870	1	0	1	ref|YP_844023.1| ribulose-bisphosphate carboxylase [Methanosaeta thermophila PT]_x0001_ref|WP_011696761.1| ribulose-bisphosphate carboxylase [Methanosaeta thermophila]_x0001_gb|ABK15383.1| ribulose-1,5-bisphosphate carboxylase/oxygenase large subunit [Methanosaeta thermophila PT]
MMALV_01880	1	0	1	ref|WP_010477092.1| thymidine phosphorylase [Thermococcus zilligii]
MMALV_01890	0	0	0
MMALV_01900	1	0	1	ref|WP_022816499.1| bifunctional 5,10-methylene-tetrahydrofolate dehydrogenase/ 5,10-methylene-tetrahydrofolate cyclohydrolase [Candidatus Latescibacter anaerobius]
MMALV_01910	1	0	1	gb|ABZ08190.1| putative RNA 2'-phosphotransferase, Tpt1 / KptA family protein [uncultured marine microorganism HF4000_APKG2H5]
MMALV_01920	0	1	1	gb|AEV59699.1| Bd20 [uncultured archaeon]
MMALV_01930	1	1	1	ref|YP_001549373.1| undecaprenyl diphosphate synthase [Methanococcus maripaludis C6]_x0001_ref|WP_012194084.1| UDP-diphosphate synthase [Methanococcus maripaludis]_x0001_gb|ABX02141.1| undecaprenyl diphosphate synthase [Methanococcus maripaludis C6]
MMALV_01940	1	0	1	ref|YP_003639028.1| radical SAM protein [Thermincola potens JR]_x0001_ref|WP_013119154.1| radical SAM protein [Thermincola potens]_x0001_gb|ADG81127.1| Radical SAM domain protein [Thermincola potens JR]
MMALV_01950	1	0	1	ref|YP_007202349.1| pyrroline-5-carboxylate reductase [Singulisphaera acidiphila DSM 18658]_x0001_ref|WP_015245809.1| pyrroline-5-carboxylate reductase [Singulisphaera acidiphila]_x0001_gb|AGA26654.1| pyrroline-5-carboxylate reductase [Singulisphaera acidiphila DSM 18658]
MMALV_01960	1	0	1	ref|YP_003590982.1| NADH-quinone oxidoreductase subunit B [Kyrpidia tusciae DSM 2912]_x0001_ref|WP_013077117.1| NADH dehydrogenase subunit B [Kyrpidia tusciae]_x0001_gb|ADG07838.1| NADH-quinone oxidoreductase, B subunit [Kyrpidia tusciae DSM 2912]
MMALV_01970	1	0	1	ref|YP_007907765.1| NADH (or F420H2) dehydrogenase, subunit C [Archaeoglobus sulfaticallidus PM70-1]_x0001_ref|WP_015591370.1| NADH (or F420H2) dehydrogenase, subunit C [Archaeoglobus sulfaticallidus]_x0001_gb|AGK61772.1| NADH (or F420H2) dehydrogenase, subunit C [Archaeoglobus sulfaticallidus PM70-1]
MMALV_01990	1	0	1	ref|YP_007907767.1| NADH:ubiquinone oxidoreductase subunit 1 (chain H) [Archaeoglobus sulfaticallidus PM70-1]_x0001_ref|WP_015591372.1| NADH:ubiquinone oxidoreductase subunit 1 (chain H) [Archaeoglobus sulfaticallidus]_x0001_gb|AGK61774.1| NADH:ubiquinone oxidoreductase subunit 1 (chain H) [Archaeoglobus sulfaticallidus PM70-1]
MMALV_02000	0	1	1	ref|YP_004933027.1| 4Fe-4S ferredoxin [Thermovirga lienii DSM 17291]_x0001_ref|WP_014163348.1| 4Fe-4S ferredoxin [Thermovirga lienii]_x0001_gb|AER66930.1| 4Fe-4S ferredoxin iron-sulfur binding domain protein [Thermovirga lienii DSM 17291]
MMALV_02010	1	0	1	ref|WP_007222714.1| NADH dehydrogenase I subunit J [planctomycete KSU-1]_x0001_dbj|GAB63628.1| NADH dehydrogenase I subunit J [planctomycete KSU-1]
MMALV_02030	1	0	1	ref|WP_007506131.1| NADH:ubiquinone oxidoreductase subunit K [Caldalkalibacillus thermarum]_x0001_gb|EGL81782.1| NAD(P)H-quinone oxidoreductase subunit 4L [Caldalkalibacillus thermarum TA2.A1]
MMALV_02050	1	0	1	ref|YP_843483.1| proton-translocating NADH-quinone oxidoreductase, chain M [Methanosaeta thermophila PT]_x0001_ref|WP_011696236.1| dehydrogenase [Methanosaeta thermophila]_x0001_gb|ABK14843.1| F420H2 dehydrogenase subunit M [Methanosaeta thermophila PT]
MMALV_02060	1	0	1	ref|YP_003726006.1| proton-translocating NADH-quinone oxidoreductase subunit N [Methanohalobium evestigatum Z-7303]_x0001_ref|WP_013193778.1| dehydrogenase [Methanohalobium evestigatum]_x0001_gb|ADI73210.1| proton-translocating NADH-quinone oxidoreductase, chain N [Methanohalobium evestigatum Z-7303]
MMALV_02100	1	1	1	ref|WP_006112503.1| hypothetical protein [Halorubrum coriense]_x0001_gb|ELZ49283.1| hypothetical protein C464_05128 [Halorubrum coriense DSM 10284]
MMALV_02110	1	1	1	ref|YP_006922659.1| hypothetical protein Mpsy_1082 [Methanolobus psychrophilus R15]_x0001_ref|WP_015053009.1| hypothetical protein [Methanolobus psychrophilus]_x0001_gb|AFV23291.1| hypothetical protein Mpsy_1082 [Methanolobus psychrophilus R15]
MMALV_02120	1	1	1	ref|YP_006922658.1| orotate phosphoribosyltransferase [Methanolobus psychrophilus R15]_x0001_ref|WP_015053008.1| orotate phosphoribosyltransferase [Methanolobus psychrophilus]_x0001_gb|AFV23290.1| orotate phosphoribosyltransferase [Methanolobus psychrophilus R15]
MMALV_02130	1	0	1	ref|YP_632566.1| uracil-DNA glycosylase [Myxococcus xanthus DK 1622]_x0001_ref|WP_011554394.1| DNA polymerase [Myxococcus xanthus]_x0001_gb|ABF89555.1| uracil-DNA glycosylase, family 4 [Myxococcus xanthus DK 1622]
MMALV_02170	1	0	1	ref|WP_021791688.1| hypothetical protein [Thermoplasmatales archaeon I-plasma]_x0001_gb|EQB64549.1| hypothetical protein AMDU3_IPLC00004G0127 [Thermoplasmatales archaeon I-plasma]
MMALV_02180	1	0	1	gb|ABZ09604.1| putative uncharacterized ACR, COG1354 [uncultured marine microorganism HF4000_APKG8D23]
MMALV_02190	1	0	1	ref|YP_843023.1| putative transcriptional regulator [Methanosaeta thermophila PT]_x0001_ref|WP_011695780.1| transcriptional regulator [Methanosaeta thermophila]_x0001_gb|ABK14383.1| condensin subunit ScpB [Methanosaeta thermophila PT]
MMALV_02270	1	1	1	ref|YP_004004749.1| translation initiation factor 5a (eif-5a) [Methanothermus fervidus DSM 2088]_x0001_ref|WP_013414265.1| translation initiation factor 5A [Methanothermus fervidus]_x0001_gb|ADP77987.1| translation initiation factor 5A precursor (eIF-5A) [Methanothermus fervidus DSM 2088]
MMALV_02290	1	1	1	ref|YP_004624443.1| NOP5/NOP56-like protein [Pyrococcus yayanosii CH1]_x0001_ref|WP_013906227.1| NOP5/NOP56-like protein [Pyrococcus yayanosii]_x0001_gb|AEH25171.1| NOP5/NOP56 related protein [Pyrococcus yayanosii CH1]
MMALV_02300	1	1	1	ref|WP_009335016.1| aldolase [Bacillus sp. 2_A_57_CT2]_x0001_gb|EFV75679.1| MreB/Mrl family Cell shape determining protein [Bacillus sp. 2_A_57_CT2]
MMALV_02330	1	1	1	ref|YP_007310742.1| 2,5-diamino-6-hydroxy-4-(5-phosphoribosylamino)pyrimidine 1'-reductase [Natronococcus occultus SP4]_x0001_ref|WP_015322391.1| 2,5-diamino-6-hydroxy-4-(5-phosphoribosylamino)pyrimidine 1'-reductase [Natronococcus occultus]_x0001_gb|AGB38952.1| 2,5-diamino-6-hydroxy-4-(5-phosphoribosylamino)pyrimidine 1'-reductase [Natronococcus occultus SP4]
MMALV_02340	1	0	1	ref|NP_613288.1| RNA 3'-terminal-phosphate cyclase [Methanopyrus kandleri AV19]_x0001_ref|WP_011018373.1| ribosomal subunit interface protein [Methanopyrus kandleri]_x0001_sp|Q8TZC9.1|RTCA_METKA RecName: Full=RNA 3'-terminal phosphate cyclase
MMALV_02450	0	0	0
MMALV_02510	0	0	1	ref|WP_022067352.1| tIGR00268 family protein [Blautia sp. CAG:257]_x0001_emb|CDA06773.1| tIGR00268 family protein [Blautia sp. CAG:257]
MMALV_02540	0	0	1	ref|YP_463002.1| DNA-binding protein [Syntrophus aciditrophicus SB]_x0001_ref|WP_011418850.1| DNA-binding protein [Syntrophus aciditrophicus]_x0001_gb|ABC78834.1| predicted DNA-binding protein with PD1-like DNA-binding motif [Syntrophus aciditrophicus SB]
MMALV_02550	0	0	1	ref|YP_004615456.1| hypothetical protein [Methanosalsum zhilinae DSM 4017]_x0001_ref|WP_013897676.1| hypothetical protein [Methanosalsum zhilinae]_x0001_gb|AEH60237.1| hypothetical protein Mzhil_0361 [Methanosalsum zhilinae DSM 4017]
MMALV_02560	1	1	1	ref|YP_002307450.1| geranylgeranylglyceryl phosphate synthase [Thermococcus onnurineus NA1]_x0001_ref|WP_012572025.1| geranylgeranyl pyrophosphate synthase [Thermococcus onnurineus]_x0001_gb|ACJ16553.1| geranylgeranylglyceryl diphosphate synthase [Thermococcus onnurineus NA1]
MMALV_02570	1	1	1	ref|YP_004289740.1| digeranylgeranylglyceryl phosphate synthase [Methanobacterium sp. AL-21]_x0001_ref|WP_013644119.1| prenyltransferase [Methanobacterium sp. AL-21]_x0001_gb|ADZ08768.1| Digeranylgeranylglyceryl phosphate synthase [Methanobacterium sp. AL-21]
MMALV_02580	1	1	1	ref|WP_004558209.1| putative DNA modification methylase [Thermoplasmatales archaeon SCGC AB-539-C06]_x0001_gb|ENO11862.1| putative DNA modification methylase [Thermoplasmatales archaeon SCGC AB-539-C06]
MMALV_02590	1	1	1	ref|YP_023519.1| DNA repair and recombination protein RadA [Picrophilus torridus DSM 9790]_x0001_ref|WP_011177542.1| DNA repair and recombination protein RadA [Picrophilus torridus]_x0001_sp|Q6L126.1|RADA_PICTO RecName: Full=DNA repair and recombination protein RadA_x0001_gb|AAT43326.1| DNA repair and recombination protein radA [Picrophilus torridus DSM 9790]
MMALV_02610	1	1	1	ref|WP_023845780.1| tRNA adenylyltransferase [Methanolobus tindarius]_x0001_gb|ETA68645.1| tRNA adenylyltransferase [Methanolobus tindarius DSM 2278]
MMALV_02620	1	1	1	ref|YP_004423781.1| hypothetical protein PNA2_0861 [Pyrococcus sp. NA2]_x0001_ref|WP_013748331.1| hypothetical protein [Pyrococcus sp. NA2]_x0001_gb|AEC51777.1| hypothetical protein PNA2_0861 [Pyrococcus sp. NA2]
MMALV_02630	1	1	1	ref|WP_021793868.1| hypothetical protein [Thermoplasmatales archaeon A-plasma]_x0001_gb|EQB72870.1| hypothetical protein AMDU1_APLC00001G0050 [Thermoplasmatales archaeon A-plasma]
MMALV_02640	0	0	1	emb|CBH38163.1| conserved hypothetical protein containing PHP domain [uncultured archaeon]
MMALV_02670	0	0	1	ref|YP_175316.1| cardiolipin synthetase [Bacillus clausii KSM-K16]_x0001_ref|WP_011246663.1| phospholipase D [Bacillus clausii]_x0001_dbj|BAD64355.1| cardiolipin synthetase [Bacillus clausii KSM-K16]
MMALV_02700	0	0	1	ref|WP_022081549.1| 4Fe-4S protein [Ruminococcus sp. CAG:488]_x0001_emb|CDA18949.1| 4Fe-4S protein [Ruminococcus sp. CAG:488]
MMALV_02740	0	1	1	ref|WP_016404653.1| putative manganese efflux pump MntP [Clostridium sp. CAG:1013]_x0001_emb|CCX37194.1| putative manganese efflux pump MntP [Clostridium sp. CAG:1013]
MMALV_02760	1	1	1	ref|YP_023182.1| hypothetical protein PTO0404 [Picrophilus torridus DSM 9790]_x0001_ref|WP_011177205.1| 3-isopropylmalate dehydratase [Picrophilus torridus]_x0001_gb|AAT42989.1| hypothetical DUF75 protein [Picrophilus torridus DSM 9790]
MMALV_02770	1	1	1	ref|WP_021794666.1| translation initiation factor IF-2 subunit alpha [Thermoplasmatales archaeon A-plasma]_x0001_gb|EQB71675.1| translation initiation factor IF-2 subunit alpha [Thermoplasmatales archaeon A-plasma]
MMALV_02780	1	1	1	ref|YP_003131683.1| 30S ribosomal protein S27e [Halorhabdus utahensis DSM 12940]_x0001_ref|WP_015790512.1| 30S ribosomal protein S27 [Halorhabdus utahensis]_x0001_gb|ACV12950.1| Ribosomal protein S27E [Halorhabdus utahensis DSM 12940]
MMALV_02790	1	1	1	ref|WP_021790132.1| hypothetical protein [Thermoplasmatales archaeon Gpl]_x0001_gb|EQB68255.1| hypothetical protein AMDU5_GPLC00014G0062 [Thermoplasmatales archaeon Gpl]
MMALV_02810	1	1	1	ref|YP_003357208.1| hypothetical protein MCP_2153 [Methanocella paludicola SANAE]_x0001_ref|WP_012900899.1| hypothetical protein [Methanocella paludicola]_x0001_dbj|BAI62225.1| conserved hypothetical protein [Methanocella paludicola SANAE]
MMALV_02880	1	1	1	ref|YP_004289421.1| phosphoribosyltransferase [Methanobacterium sp. AL-21]_x0001_ref|WP_013643800.1| adenine phosphoribosyltransferase [Methanobacterium sp. AL-21]_x0001_sp|F0T7W2.1|HPRT_METSL RecName: Full=Hypoxanthine/guanine phosphoribosyltransferase
MMALV_02890	1	1	1	ref|WP_008441282.1| tyrosyl-tRNA synthetase [Thermoplasmatales archaeon SCGC AB-539-N05]_x0001_gb|EMR74284.1| tyrosyl-tRNA synthetase [Thermoplasmatales archaeon SCGC AB-539-N05]
MMALV_02900	1	0	1	ref|YP_007489373.1| Exopolyphosphatase protein [Methanosarcina mazei Tuc01]_x0001_ref|WP_015411267.1| Exopolyphosphatase protein [Methanosarcina mazei]_x0001_gb|AGF96101.1| Exopolyphosphatase protein [Methanosarcina mazei Tuc01]
MMALV_02910	0	0	1	ref|YP_008377058.1| ABC-2 type transporter, permease protein [Halorhabdus tiamatea SARL4B]_x0001_ref|WP_008527623.1| ABC transporter [Halorhabdus tiamatea]_x0001_emb|CCQ33747.1| ABC-2 type transporter, permease protein [Halorhabdus tiamatea SARL4B]_x0001_gb|ERJ05288.1| ABC-2 type transporter protein [Halorhabdus tiamatea SARL4B]
MMALV_02920	1	1	1	ref|YP_004623375.1| ABC-type sodium efflux pump systemATPase [Pyrococcus yayanosii CH1]_x0001_ref|WP_013905160.1| multidrug ABC transporter ATP-binding protein [Pyrococcus yayanosii]_x0001_gb|AEH24103.1| ABC-type sodium efflux pump system, ATPase component [Pyrococcus yayanosii CH1]
MMALV_02930	1	1	1	ref|WP_021790036.1| hypothetical protein [Thermoplasmatales archaeon Gpl]_x0001_gb|EQB68421.1| hypothetical protein AMDU5_GPLC00012G0061 [Thermoplasmatales archaeon Gpl]
MMALV_02940	1	0	1	ref|WP_008604294.1| hypothetical protein [Thermoplasmatales archaeon SCGC AB-540-F20]_x0001_gb|EMR75442.1| hypothetical protein MBGDF03_00457 [Thermoplasmatales archaeon SCGC AB-540-F20]
MMALV_02950	1	1	1	ref|WP_008441672.1| DNA-directed RNA polymerase, subunit P [Thermoplasmatales archaeon SCGC AB-539-N05]_x0001_gb|EMR73947.1| DNA-directed RNA polymerase, subunit P [Thermoplasmatales archaeon SCGC AB-539-N05]
MMALV_02960	1	0	1	ref|WP_008441670.1| LSU ribosomal protein L37AE [Thermoplasmatales archaeon SCGC AB-539-N05]_x0001_gb|EMR73946.1| LSU ribosomal protein L37AE [Thermoplasmatales archaeon SCGC AB-539-N05]
MMALV_02970	1	1	1	ref|WP_021791067.1| hypothetical protein [Thermoplasmatales archaeon I-plasma]_x0001_gb|EQB65423.1| hypothetical protein AMDU3_IPLC00002G0060 [Thermoplasmatales archaeon I-plasma]
MMALV_02980	1	1	1	ref|WP_021791068.1| hypothetical protein [Thermoplasmatales archaeon I-plasma]_x0001_gb|EQB65424.1| hypothetical protein AMDU3_IPLC00002G0061 [Thermoplasmatales archaeon I-plasma]
MMALV_02990	1	1	1	ref|WP_008441664.1| ribosomal RNA-processing protein RRP4 [Thermoplasmatales archaeon SCGC AB-539-N05]_x0001_gb|EMR73943.1| ribosomal RNA-processing protein RRP4 [Thermoplasmatales archaeon SCGC AB-539-N05]
MMALV_03000	1	1	1	ref|YP_023404.1| RNA-associated protein [Picrophilus torridus DSM 9790]_x0001_ref|WP_011177427.1| RNA-associated protein [Picrophilus torridus]_x0001_gb|AAT43211.1| hypothetical protein PTO0626 [Picrophilus torridus DSM 9790]
MMALV_03010	1	1	1	ref|WP_008604809.1| proteasome endopeptidase complex, archaeal, alpha subunit [Thermoplasmatales archaeon SCGC AB-540-F20]_x0001_gb|EMR74911.1| proteasome endopeptidase complex, archaeal, alpha subunit [Thermoplasmatales archaeon SCGC AB-540-F20]
MMALV_03030	0	0	1	ref|YP_845924.1| 4Fe-4S ferredoxin [Syntrophobacter fumaroxidans MPOB]_x0001_ref|WP_011698659.1| heterodisulfide reductase [Syntrophobacter fumaroxidans]_x0001_gb|ABK17489.1| 4Fe-4S ferredoxin, iron-sulfur binding domain protein [Syntrophobacter fumaroxidans MPOB]
MMALV_03040	1	1	1	ref|YP_005381715.1| F420-non-reducing hydrogenase subunit D [Methanocella conradii HZ254]_x0001_ref|WP_014407028.1| methyl-viologen-reducing hydrogenase subunit delta [Methanocella conradii]_x0001_gb|AFD01197.1| F420-non-reducing hydrogenase subunit D [Methanocella conradii HZ254]
MMALV_03050	0	1	1	ref|YP_003239942.1| NADH ubiquinone oxidoreductase 20 kDa subunit [Ammonifex degensii KC4]_x0001_ref|WP_015739968.1| oxidoreductase [Ammonifex degensii]_x0001_gb|ACX53092.1| NADH ubiquinone oxidoreductase 20 kDa subunit [Ammonifex degensii KC4]
MMALV_03060	0	1	1	ref|YP_001717784.1| nickel-dependent hydrogenase, large subunit [Candidatus Desulforudis audaxviator MP104C]_x0001_ref|WP_012302733.1| nickel-dependent hydrogenase, large subunit [Candidatus Desulforudis audaxviator]_x0001_gb|ACA60152.1| nickel-dependent hydrogenase, large subunit [Candidatus Desulforudis audaxviator MP104C]
MMALV_03070	1	0	1	gb|AGF93360.1| metallophosphoesterase [uncultured organism]
MMALV_03080	1	1	1	ref|WP_008605240.1| yjeF-like protein, hydroxyethylthiazole kinase-related [Thermoplasmatales archaeon SCGC AB-540-F20]_x0001_gb|EMR74459.1| yjeF-like protein, hydroxyethylthiazole kinase-related [Thermoplasmatales archaeon SCGC AB-540-F20]
MMALV_03090	1	1	1	dbj|BAM69380.1| conserved hypothetical protein [Methanothermobacter thermautotrophicus CaT2]
MMALV_03100	1	1	1	sp|Q6L0D3.2|RS8E_PICTO RecName: Full=30S ribosomal protein S8e
MMALV_03110	1	1	1	ref|YP_002583413.1| calcineurin superfamily metallophosphoesterase [Thermococcus sp. AM4]_x0001_ref|WP_014121518.1| metallophosphoesterase [Thermococcus sp. AM4]_x0001_gb|EEB74852.1| metallophosphoesterase, calcineurin superfamily [Thermococcus sp. AM4]
MMALV_03160	1	0	1	ref|YP_004424724.1| asparagine synthetase [Pyrococcus sp. NA2]_x0001_ref|WP_013749270.1| asparagine synthase [Pyrococcus sp. NA2]_x0001_gb|AEC52720.1| asparagine synthetase, putative [Pyrococcus sp. NA2]
MMALV_03210	1	1	1	ref|YP_004071699.1| tRNA N6-threonylcarbamoyladenosine 2-methylthiotransferase [Thermococcus barophilus MP]_x0001_ref|WP_013467774.1| threonylcarbamoyladenosine tRNA methylthiotransferase [Thermococcus barophilus]_x0001_gb|ADT84476.1| tRNA N6-threonylcarbamoyladenosine 2-methylthiotransferase [Thermococcus barophilus MP]
MMALV_03220	1	0	1	ref|YP_004383507.1| translation initiation factor 2 subunit beta (eIF-2-beta) (aIF2-beta) [Methanosaeta concilii GP6]_x0001_ref|WP_013718743.1| translation initiation factor IF-2 [Methanosaeta concilii]_x0001_gb|AEB67689.1| translation initiation factor 2 subunit beta (eIF-2-beta) (aIF2-beta) [Methanosaeta concilii GP6]
MMALV_03230	1	1	1	dbj|BAL57396.1| CTP synthase [uncultured Acetothermia bacterium]_x0001_dbj|BAL59778.1| CTP synthase [Candidatus Acetothermus autotrophicum]
MMALV_03240	1	1	1	ref|WP_018035443.1| 30S ribosomal protein S12 [euryarchaeote SCGC AAA261-G15]
MMALV_03250	1	1	1	ref|WP_021789240.1| hypothetical protein [Thermoplasmatales archaeon Gpl]_x0001_gb|EQB69208.1| hypothetical protein AMDU5_GPLC00004G0178 [Thermoplasmatales archaeon Gpl]
MMALV_03260	1	1	1	ref|YP_023195.1| elongation factor EF-2 [Picrophilus torridus DSM 9790]_x0001_ref|WP_011177218.1| elongation factor EF-2 [Picrophilus torridus]_x0001_sp|Q6L200.1|EF2_PICTO RecName: Full=Elongation factor 2
MMALV_03270	1	1	1	ref|YP_004341792.1| translation elongation factor EF-1 subunit alpha [Archaeoglobus veneficus SNP6]_x0001_ref|WP_013683741.1| elongation factor 1-alpha [Archaeoglobus veneficus]_x0001_gb|AEA47077.1| translation elongation factor EF-1, subunit alpha [Archaeoglobus veneficus SNP6]
MMALV_03280	1	1	1	gb|AGF93610.1| ribosomal protein S10, eukaryotic/archaeal [uncultured organism]
MMALV_03290	1	1	1	ref|YP_008074418.1| dihydroxy-acid dehydratase IlvD [Methanobrevibacter sp. AbM4]_x0001_ref|WP_016357677.1| dihydroxy-acid dehydratase IlvD [Methanobrevibacter sp. AbM4]_x0001_gb|AGN15974.1| dihydroxy-acid dehydratase IlvD [Methanobrevibacter sp. AbM4]
MMALV_03310	1	1	1	ref|YP_001031077.1| chorismate synthase [Methanocorpusculum labreanum Z]_x0001_ref|WP_011834013.1| chorismate synthase [Methanocorpusculum labreanum]_x0001_gb|ABN07810.1| chorismate synthase [Methanocorpusculum labreanum Z]
MMALV_03400	0	0	1	ref|YP_006861822.1| hypothetical protein Ngar_c12250 [Candidatus Nitrososphaera gargensis Ga9.2]_x0001_ref|WP_015018702.1| hypothetical protein [Candidatus Nitrososphaera gargensis]_x0001_gb|AFU58165.1| hypothetical protein Ngar_c12250 [Candidatus Nitrososphaera gargensis Ga9.2]
MMALV_03440	1	1	1	ref|YP_003725767.1| hypothetical protein Metev_0039 [Methanohalobium evestigatum Z-7303]_x0001_ref|WP_013193539.1| metallo-beta-lactamase [Methanohalobium evestigatum]_x0001_gb|ADI72971.1| conserved hypothetical protein [Methanohalobium evestigatum Z-7303]
MMALV_03450	1	1	1	ref|YP_001012968.1| hypothetical protein Hbut_0770 [Hyperthermus butylicus DSM 5456]_x0001_ref|WP_011821941.1| hypothetical protein [Hyperthermus butylicus]_x0001_gb|ABM80623.1| universally conserved protein [Hyperthermus butylicus DSM 5456]
MMALV_03500	1	1	1	ref|WP_021790104.1| hypothetical protein [Thermoplasmatales archaeon Gpl]_x0001_gb|EQB68227.1| hypothetical protein AMDU5_GPLC00014G0034 [Thermoplasmatales archaeon Gpl]
MMALV_03510	1	1	1	ref|YP_023998.1| 30S ribosomal protein S4 [Picrophilus torridus DSM 9790]_x0001_ref|WP_011178021.1| 30S ribosomal protein S4 [Picrophilus torridus]_x0001_sp|Q6KZP7.1|RS4_PICTO RecName: Full=30S ribosomal protein S4_x0001_gb|AAT43805.1| small subunit ribosomal protein S4P [Picrophilus torridus DSM 9790]
MMALV_03520	1	1	1	ref|YP_005919806.1| 30S ribosomal protein S11 [Methanosaeta harundinacea 6Ac]_x0001_ref|WP_014586368.1| 30S ribosomal protein S11 [Methanosaeta harundinacea]_x0001_gb|AET64183.1| 30S ribosomal protein S11P [Methanosaeta harundinacea 6Ac]
MMALV_03530	1	1	1	ref|WP_021794709.1| hypothetical protein [Thermoplasmatales archaeon A-plasma]_x0001_gb|EQB71718.1| hypothetical protein AMDU1_APLC00020G0084 [Thermoplasmatales archaeon A-plasma]
MMALV_03540	1	1	1	ref|YP_005379753.1| DNA polymerase, archaeal type II, large subunit [Methanocella conradii HZ254]_x0001_ref|WP_014405073.1| DNA polymerase II [Methanocella conradii]_x0001_gb|AFC99234.1| DNA polymerase, archaeal type II, large subunit [Methanocella conradii HZ254]
MMALV_03550	1	1	1	ref|NP_634394.1| GTP-binding protein [Methanosarcina mazei Go1]_x0001_ref|YP_007491004.1| GTP-binding protein, gtp1/obg family [Methanosarcina mazei Tuc01]_x0001_ref|WP_011034294.1| GTP-binding protein [Methanosarcina mazei]_x0001_gb|AAM32066.1| GTP-binding protein [Methanosarcina mazei Go1]_x0001_gb|AGF97732.1| GTP-binding protein, gtp1/obg family [Methanosarcina mazei Tuc01]
MMALV_03590	1	1	1	ref|YP_004342755.1| digeranylgeranylglycerophospholipid reductase [Archaeoglobus veneficus SNP6]_x0001_ref|WP_013684691.1| digeranylgeranylglycerophospholipid reductase [Archaeoglobus veneficus]_x0001_gb|AEA48040.1| Digeranylgeranylglycerophospholipid reductase [Archaeoglobus veneficus SNP6]
MMALV_03600	1	1	1	ref|YP_003542690.1| mevalonate kinase [Methanohalophilus mahii DSM 5219]_x0001_ref|WP_013037987.1| mevalonate kinase [Methanohalophilus mahii]_x0001_gb|ADE37045.1| mevalonate kinase [Methanohalophilus mahii DSM 5219]
MMALV_03610	0	0	0
MMALV_03620	1	1	1	ref|YP_003247011.1| class I and II aminotransferase [Methanocaldococcus vulcanius M7]_x0001_ref|WP_015732750.1| aspartate aminotransferase [Methanocaldococcus vulcanius]_x0001_gb|ACX72529.1| aminotransferase class I and II [Methanocaldococcus vulcanius M7]
MMALV_03670	1	1	1	ref|YP_005381616.1| seryl-tRNA synthetase [Methanocella conradii HZ254]_x0001_ref|WP_014406929.1| seryl-tRNA synthase [Methanocella conradii]_x0001_gb|AFD01098.1| seryl-tRNA synthetase [Methanocella conradii HZ254]
MMALV_03680	1	1	1	ref|WP_003466708.1| RNA-binding protein YqeI [Gracilibacillus halophilus]_x0001_gb|ENH97591.1| RNA-binding protein YqeI [Gracilibacillus halophilus YIM-C55.5]
MMALV_03690	1	1	1	dbj|BAM70725.1| ribonuclease [Methanothermobacter thermautotrophicus CaT2]
MMALV_03700	1	1	1	ref|YP_004616880.1| 50S ribosomal protein L10 [Methanosalsum zhilinae DSM 4017]_x0001_ref|WP_013899097.1| 50S ribosomal protein L10e [Methanosalsum zhilinae]_x0001_gb|AEH61661.1| ribosomal protein L10.e [Methanosalsum zhilinae DSM 4017]
MMALV_03710	1	1	1	ref|WP_023844798.1| diphthamide biosynthesis enzyme Dph2 [Methanolobus tindarius]_x0001_gb|ETA67662.1| diphthamide biosynthesis enzyme Dph2 [Methanolobus tindarius DSM 2278]
MMALV_03720	0	1	1	ref|YP_001404233.1| phosphotransacetylase-like protein [Methanoregula boonei 6A8]_x0001_ref|WP_012106617.1| phosphotransacetylase [Methanoregula boonei]_x0001_gb|ABS55590.1| phosphotransacetylase-like protein [Methanoregula boonei 6A8]
MMALV_03730	1	1	1	ref|WP_008604157.1| 6-pyruvoyl-tetrahydropterin synthase [Thermoplasmatales archaeon SCGC AB-540-F20]_x0001_gb|EMR75572.1| 6-pyruvoyl-tetrahydropterin synthase [Thermoplasmatales archaeon SCGC AB-540-F20]
MMALV_03740	1	1	1	ref|YP_007118620.1| preQ(0) biosynthesis protein QueC [Oscillatoria nigro-viridis PCC 7112]_x0001_ref|WP_015179404.1| preQ(0) biosynthesis protein QueC [Oscillatoria nigro-viridis]_x0001_gb|AFZ10204.1| preQ(0) biosynthesis protein QueC [Oscillatoria nigro-viridis PCC 7112]
MMALV_03750	1	0	1	ref|WP_018034937.1| hypothetical protein [euryarchaeote SCGC AAA261-G15]
MMALV_03760	0	0	1	ref|YP_001031005.1| hypothetical protein Mlab_1574 [Methanocorpusculum labreanum Z]_x0001_ref|WP_011833941.1| catalase [Methanocorpusculum labreanum]_x0001_gb|ABN07738.1| Catalase [Methanocorpusculum labreanum Z]
MMALV_03790	1	0	1	ref|YP_004470613.1| dinitrogenase iron-molybdenum cofactor biosynthesis protein [Thermoanaerobacterium xylanolyticum LX-11]_x0001_ref|WP_013787686.1| dinitrogenase iron-molybdenum cofactor biosynthesis protein [Thermoanaerobacterium xylanolyticum]_x0001_gb|AEF16941.1| Dinitrogenase iron-molybdenum cofactor biosynthesis protein [Thermoanaerobacterium xylanolyticum LX-11]
MMALV_03830	0	0	0
MMALV_03850	1	0	1	ref|YP_003400113.1| PUA domain containing protein [Archaeoglobus profundus DSM 5631]_x0001_ref|WP_012939776.1| PUA domain containing protein [Archaeoglobus profundus]_x0001_gb|ADB57440.1| PUA domain containing protein [Archaeoglobus profundus DSM 5631]
MMALV_03860	1	1	1	ref|YP_008428076.1| nucleotidyltransferase [Thermococcus litoralis DSM 5473]_x0001_ref|WP_004067443.1| nucleotidyltransferase [Thermococcus litoralis]_x0001_gb|EHR79091.1| nucleotidyltransferase [Thermococcus litoralis DSM 5473]
MMALV_03870	1	1	1	ref|WP_008604219.1| hypothetical protein [Thermoplasmatales archaeon SCGC AB-540-F20]_x0001_gb|EMR75510.1| hypothetical protein MBGDF03_00646 [Thermoplasmatales archaeon SCGC AB-540-F20]
MMALV_03890	0	1	1	ref|YP_565514.1| methylcobalamin:coenzyme M methyltransferase [Methanococcoides burtonii DSM 6242]_x0001_ref|WP_011498917.1| methylcobamide:CoM methyltransferase [Methanococcoides burtonii]_x0001_gb|ABE51764.1| methanol-specific methylcobalamin:CoM methyltransferase [Methanococcoides burtonii DSM 6242]
MMALV_03920	1	1	1	ref|YP_007490656.1| Single-stranded-DNA-specific exonuclease RecJ [Methanosarcina mazei Tuc01]_x0001_ref|WP_015412232.1| Single-stranded-DNA-specific exonuclease RecJ [Methanosarcina mazei]_x0001_gb|AGF97384.1| Single-stranded-DNA-specific exonuclease RecJ [Methanosarcina mazei Tuc01]
MMALV_03970	0	1	1	ref|YP_686526.1| methyl-coenzyme M reductase, beta subunit [Methanocella arvoryzae MRE50]_x0001_ref|WP_012035374.1| methyl-coenzyme M reductase [Methanocella arvoryzae]_x0001_emb|CAJ37200.1| methyl-coenzyme M reductase, beta subunit [Methanocella arvoryzae MRE50]
MMALV_03980	0	1	1	ref|NP_247837.1| methyl coenzyme M reductase I protein McrD [Methanocaldococcus jannaschii DSM 2661]_x0001_ref|WP_010870357.1| methyl-coenzyme M reductase [Methanocaldococcus jannaschii]_x0001_sp|Q58253.1|MCRD_METJA RecName: Full=Methyl-coenzyme M reductase I operon protein D_x0001_gb|AAB98848.1| methyl coenzyme M reductase I, operon protein D (mcrD) [Methanocaldococcus jannaschii DSM 2661]
MMALV_03990	0	1	1	ref|NP_613939.1| methyl coenzyme M reductase, gamma subunit [Methanopyrus kandleri AV19]_x0001_ref|WP_011019024.1| methyl-coenzyme M reductase [Methanopyrus kandleri]_x0001_gb|AAM01869.1| Methyl coenzyme M reductase, gamma subunit [Methanopyrus kandleri AV19]
MMALV_04000	0	1	1	ref|YP_003246499.1| methyl-coenzyme M reductase subunit alpha [Methanocaldococcus vulcanius M7]_x0001_ref|WP_012819563.1| methyl-coenzyme M reductase [Methanocaldococcus vulcanius]_x0001_gb|ACX72017.1| methyl-coenzyme M reductase, alpha subunit [Methanocaldococcus vulcanius M7]
MMALV_04010	0	1	1	ref|YP_007312098.1| hypothetical protein Metho_0292 [Methanomethylovorans hollandica DSM 15978]_x0001_ref|WP_015323737.1| hypothetical protein [Methanomethylovorans hollandica]_x0001_gb|AGB48568.1| hypothetical protein Metho_0292 [Methanomethylovorans hollandica DSM 15978]
MMALV_04020	0	1	1	ref|YP_007248275.1| putative methanogenesis marker protein 1 [Methanoregula formicica SMSP]_x0001_ref|WP_015284732.1| putative methanogenesis marker protein 1 [Methanoregula formicica]_x0001_gb|AGB01768.1| putative methanogenesis marker protein 1 [Methanoregula formicica SMSP]
MMALV_04050	0	0	0
MMALV_04060	0	1	1	ref|YP_003247463.1| methyl coenzyme M reductase system, component A2 [Methanocaldococcus vulcanius M7]_x0001_ref|WP_015733201.1| ABC transporter ATP-binding protein [Methanocaldococcus vulcanius]_x0001_gb|ACX72981.1| methyl coenzyme M reductase system, component A2 [Methanocaldococcus vulcanius M7]
MMALV_04070	0	1	1	ref|YP_004004347.1| methyl-coenzyme m reductase i operon protein c [Methanothermus fervidus DSM 2088]_x0001_ref|WP_013413863.1| methyl-coenzyme M reductase [Methanothermus fervidus]_x0001_gb|ADP77585.1| methyl-coenzyme M reductase I operon protein C [Methanothermus fervidus DSM 2088]
MMALV_04080	0	0	1	ref|YP_004004647.1| methanogenesis marker protein 3 [Methanothermus fervidus DSM 2088]_x0001_ref|WP_013414163.1| hypothetical protein [Methanothermus fervidus]_x0001_gb|ADP77885.1| methanogenesis marker protein 3 [Methanothermus fervidus DSM 2088]
MMALV_04090	0	1	1	emb|CBH38643.1| conserved hypothetical protein [uncultured archaeon]
MMALV_04100	0	1	1	ref|YP_003459080.1| methanogenesis marker protein 5 [Methanocaldococcus sp. FS406-22]_x0001_ref|WP_012981246.1| hypothetical protein [Methanocaldococcus sp. FS406-22]_x0001_gb|ADC70344.1| methanogenesis marker protein 5 [Methanocaldococcus sp. FS406-22]
MMALV_04110	0	1	1	ref|YP_004004651.1| methanogenesis marker protein 15 [Methanothermus fervidus DSM 2088]_x0001_ref|WP_013414167.1| hypothetical protein [Methanothermus fervidus]_x0001_gb|ADP77889.1| methanogenesis marker protein 15 [Methanothermus fervidus DSM 2088]
MMALV_04130	0	1	1	ref|YP_003850449.1| methyl coenzyme M reductase II, operon protein C [Methanothermobacter marburgensis str. Marburg]_x0001_ref|WP_013296346.1| hypothetical protein [Methanothermobacter marburgensis]_x0001_gb|ADL59136.1| methyl coenzyme M reductase II, operon protein C [Methanothermobacter marburgensis str. Marburg]
MMALV_04140	1	1	1	ref|WP_022670129.1| endonuclease [Hippea alviniae]
MMALV_04160	0	0	1	ref|NP_634062.1| hypothetical protein MM_2038 [Methanosarcina mazei Go1]_x0001_ref|YP_007490713.1| Hypothetical protein MmTuc01_2111 [Methanosarcina mazei Tuc01]_x0001_ref|WP_011033970.1| hypothetical protein [Methanosarcina mazei]_x0001_gb|AAM31734.1| conserved protein [Methanosarcina mazei Go1]_x0001_gb|AGF97441.1| Hypothetical protein MmTuc01_2111 [Methanosarcina mazei Tuc01]
MMALV_04190	0	0	1	ref|WP_021169865.1| hydantoin utilization protein A [Sporomusa ovata]_x0001_gb|EQB27055.1| hydantoin utilization protein A [Sporomusa ovata DSM 2662]
MMALV_04200	0	0	1	ref|YP_004615456.1| hypothetical protein [Methanosalsum zhilinae DSM 4017]_x0001_ref|WP_013897676.1| hypothetical protein [Methanosalsum zhilinae]_x0001_gb|AEH60237.1| hypothetical protein Mzhil_0361 [Methanosalsum zhilinae DSM 4017]
MMALV_04210	0	0	1	ref|YP_007313021.1| putative cobalamin binding protein [Methanomethylovorans hollandica DSM 15978]_x0001_ref|WP_015324657.1| putative cobalamin binding protein [Methanomethylovorans hollandica]_x0001_gb|AGB49491.1| putative cobalamin binding protein [Methanomethylovorans hollandica DSM 15978]
MMALV_04220	0	1	1	ref|YP_004266822.1| methionine synthase [Syntrophobotulus glycolicus DSM 8271]_x0001_ref|WP_013625686.1| cobalamin-binding protein [Syntrophobotulus glycolicus]_x0001_gb|ADY56821.1| Methionine synthase [Syntrophobotulus glycolicus DSM 8271]
MMALV_04230	0	0	1	ref|WP_002710289.1| phosphoglycolate phosphatase [Thiothrix nivea]_x0001_gb|EIJ36415.1| phosphoglycolate phosphatase [Thiothrix nivea DSM 5205]
MMALV_04250	0	0	1	ref|WP_009236924.1| cell filamentation protein Fic [Prevotella sp. oral taxon 472]_x0001_gb|EEX53182.1| Fic family protein [Prevotella sp. oral taxon 472 str. F0295]
MMALV_04280	0	0	1	ref|WP_022145357.1| pyrrolysine biosynthesis radical SAM protein [Firmicutes bacterium CAG:238]_x0001_emb|CDA92445.1| pyrrolysine biosynthesis radical SAM protein [Firmicutes bacterium CAG:238]
MMALV_04320	0	1	1	ref|WP_018153948.1| uroporphyrinogen decarboxylase [Methanothermococcus thermolithotrophicus]
MMALV_04340	1	1	1	ref|YP_004342064.1| deoxyhypusine synthase [Archaeoglobus veneficus SNP6]_x0001_ref|WP_013684010.1| deoxyhypusine synthase [Archaeoglobus veneficus]_x0001_gb|AEA47349.1| deoxyhypusine synthase [Archaeoglobus veneficus SNP6]
MMALV_04350	0	1	1	ref|YP_006431760.1| methyltransferase cognate corrinoid protein [Desulfitobacterium dehalogenans ATCC 51507]_x0001_ref|WP_014795439.1| dimethylamine corrinoid protein 3 [Desulfitobacterium]_x0001_gb|AFM01967.1| methyltransferase cognate corrinoid protein [Desulfitobacterium dehalogenans ATCC 51507]
MMALV_04370	1	1	1	ref|YP_001030098.1| DNA-directed RNA polymerase subunit E' [Methanocorpusculum labreanum Z]_x0001_ref|WP_011833032.1| DNA-directed RNA polymerase subunit E' [Methanocorpusculum labreanum]_x0001_gb|ABN06831.1| DNA-directed RNA polymerase, subunit E' [Methanocorpusculum labreanum Z]
MMALV_04380	1	1	1	ref|WP_008442532.1| DNA-directed RNA polymerase, subunit E'' [Thermoplasmatales archaeon SCGC AB-539-N05]_x0001_gb|EMR73309.1| DNA-directed RNA polymerase, subunit E'' [Thermoplasmatales archaeon SCGC AB-539-N05]
MMALV_04390	1	1	1	ref|YP_003400341.1| hypothetical protein Arcpr_0603 [Archaeoglobus profundus DSM 5631]_x0001_ref|WP_012940004.1| hypothetical protein [Archaeoglobus profundus]_x0001_gb|ADB57668.1| Protein of unknown function DUF359 [Archaeoglobus profundus DSM 5631]
MMALV_04400	1	1	1	ref|WP_006630233.1| 30S ribosomal protein S24e [Halorubrum]_x0001_gb|ELZ34785.1| 30S ribosomal protein S24e [Halorubrum tebenquichense DSM 14210]_x0001_gb|ELZ55085.1| 30S ribosomal protein S24e [Halorubrum hochstenium ATCC 700873]
MMALV_04410	1	1	1	ref|YP_003424219.1| ribosomal protein S27ae Rps27ae [Methanobrevibacter ruminantium M1]_x0001_ref|WP_012956276.1| 30S ribosomal protein S27 [Methanobrevibacter ruminantium]_x0001_gb|ADC47327.1| ribosomal protein S27ae Rps27ae [Methanobrevibacter ruminantium M1]
MMALV_04600	1	1	1	ref|YP_003616340.1| protein of unknown function DUF521 [methanocaldococcus infernus ME]_x0001_ref|WP_013100122.1| hypothetical protein [Methanocaldococcus infernus]_x0001_gb|ADG13376.1| protein of unknown function DUF521 [Methanocaldococcus infernus ME]
MMALV_04610	0	0	0
MMALV_04640	1	1	1	ref|YP_005920766.1| isoleucyl-tRNA synthetase [Methanosaeta harundinacea 6Ac]_x0001_ref|WP_014587323.1| isoleucyl-tRNA synthetase [Methanosaeta harundinacea]_x0001_gb|AET65143.1| Isoleucyl-tRNA synthetase [Methanosaeta harundinacea 6Ac]
MMALV_04650	1	1	1	ref|NP_126423.1| flap endonuclease-1 [Pyrococcus abyssi GE5]_x0001_ref|WP_010867862.1| endonuclease [Pyrococcus abyssi]_x0001_sp|Q9V0P9.1|FEN_PYRAB RecName: Full=Flap endonuclease 1
MMALV_04660	1	0	1	ref|WP_024030198.1| ribulose-phosphate 3-epimerase [Bacillus vireti]_x0001_gb|ETI66916.1| ribulose-phosphate 3-epimerase [Bacillus vireti LMG 21834]
MMALV_04680	1	0	1	ref|WP_018036418.1| hypothetical protein [Bacteria]
MMALV_04690	1	1	1	ref|YP_305310.1| RNAse Z [Methanosarcina barkeri str. Fusaro]_x0001_ref|WP_011306776.1| ribonuclease Z [Methanosarcina barkeri]_x0001_gb|AAZ70730.1| RNAse Z [Methanosarcina barkeri str. Fusaro]
MMALV_04790	1	1	1	ref|WP_004600260.1| enolase [Turicella otitidis]_x0001_emb|CCI82925.1| phosphopyruvate hydratase [Turicella otitidis ATCC 51513]_x0001_gb|EJZ82712.1| enolase [Turicella otitidis ATCC 51513]
MMALV_04810	1	1	1	ref|YP_003901039.1| nicotinate-nucleotide-dimethylbenzimidazole phosphoribosyltransferase [Vulcanisaeta distributa DSM 14429]_x0001_ref|WP_013335713.1| hypothetical protein [Vulcanisaeta distributa]_x0001_gb|ADN49988.1| Nicotinate-nucleotide-dimethylbenzimidazolephosp horibosyltransferase [Vulcanisaeta distributa DSM 14429]
MMALV_04820	0	0	0
MMALV_04840	1	1	1	ref|WP_004558139.1| (NiFe) hydrogenase maturation protein HypF [Thermoplasmatales archaeon SCGC AB-539-C06]_x0001_gb|ENO11915.1| (NiFe) hydrogenase maturation protein HypF [Thermoplasmatales archaeon SCGC AB-539-C06]
MMALV_04860	1	1	1	ref|YP_004624554.1| 5'-methylthioadenosine phosphorylase II [Pyrococcus yayanosii CH1]_x0001_ref|WP_013906338.1| 5'-methylthioadenosine phosphorylase [Pyrococcus yayanosii]_x0001_gb|AEH25282.1| 5'-methylthioadenosine phosphorylase II [Pyrococcus yayanosii CH1]
MMALV_04890	0	1	1	ref|YP_006922567.1| hypothetical protein Mpsy_0990 [Methanolobus psychrophilus R15]_x0001_ref|WP_015052921.1| hypothetical protein [Methanolobus psychrophilus]_x0001_gb|AFV23199.1| hypothetical protein Mpsy_0990 [Methanolobus psychrophilus R15]
MMALV_04900	1	0	1	ref|WP_019495160.1| phosphoribosyl-ATP pyrophosphatase [Calothrix sp. PCC 7103]
MMALV_04910	1	1	1	emb|CDM68955.1| Imidazole glycerol phosphate synthase subunit HisF [Clostridium sp. M2/40]
MMALV_04920	1	1	1	ref|WP_007779347.1| imidazoleglycerol-phosphate dehydratase [Desulfosporosinus youngiae]_x0001_gb|EHQ87841.1| imidazoleglycerol-phosphate dehydratase [Desulfosporosinus youngiae DSM 17734]
MMALV_04930	1	1	1	ref|WP_021788453.1| hypothetical protein [Ferroplasma sp. Type II]_x0001_gb|EQB67811.1| hypothetical protein AMDU4_FER2C00344G0001 [Ferroplasma sp. Type II]_x0001_gb|EQB68451.1| hypothetical protein AMDU4_FER2C00310G0001 [Ferroplasma sp. Type II]
MMALV_04960	1	1	1	ref|YP_001964997.1| aspartate-semialdehyde dehydrogenase [Leptospira biflexa serovar Patoc strain 'Patoc 1 (Ames)']_x0001_ref|YP_001964672.1| aspartate-semialdehyde dehydrogenase [Leptospira biflexa serovar Patoc strain 'Patoc 1 (Paris)']_x0001_ref|WP_012476745.1| aspartate-semialdehyde dehydrogenase [Leptospira biflexa]_x0001_gb|ABZ96084.1| Aspartate-semialdehyde dehydrogenase [Leptospira biflex…
MMALV_04970	0	1	1	ref|WP_004968910.1| ATP phosphoribosyltransferase [Haloferax denitrificans]_x0001_gb|EMA05868.1| ATP phosphoribosyltransferase [Haloferax denitrificans ATCC 35960]
MMALV_04980	1	0	1	ref|WP_007093681.1| histidinol-phosphate aminotransferase [Kordia algicida]_x0001_gb|EDP95846.1| ATP phosphoribosyltransferase [Kordia algicida OT-1]
MMALV_04990	1	1	1	ref|YP_632402.1| imidazole glycerol phosphate synthase, glutamine amidotransferase subunit [Myxococcus xanthus DK 1622]_x0001_ref|WP_011554230.1| glutamine amidotransferase [Myxococcus xanthus]_x0001_gb|ABF91609.1| imidazole glycerol phosphate synthase, glutamine amidotransferase subunit [Myxococcus xanthus DK 1622]
MMALV_05010	1	1	1	ref|YP_003434772.1| carbamoyl-phosphate synthase, large subunit [Ferroglobus placidus DSM 10642]_x0001_ref|WP_012964844.1| carbamoyl phosphate synthase large subunit [Ferroglobus placidus]_x0001_gb|ADC64497.1| carbamoyl-phosphate synthase, large subunit [Ferroglobus placidus DSM 10642]
MMALV_05020	1	1	1	ref|YP_003400399.1| carbamoyl-phosphate synthase small subunit [Archaeoglobus profundus DSM 5631]_x0001_ref|WP_012940062.1| carbamoyl phosphate synthase small subunit [Archaeoglobus profundus]_x0001_gb|ADB57726.1| carbamoyl-phosphate synthase, small subunit [Archaeoglobus profundus DSM 5631]
MMALV_05030	1	1	1	ref|WP_007044956.1| mRNA surveillance protein Pelota [Methanotorris formicicus]_x0001_gb|EHP84878.1| translation factor pelota [Methanotorris formicicus Mc-S-70]
MMALV_05040	0	0	1	ref|YP_566899.1| amino acid transporter [Methanococcoides burtonii DSM 6242]_x0001_ref|WP_011500285.1| amino acid permease [Methanococcoides burtonii]_x0001_gb|ABE53149.1| Amino acid/polyamine transporter I [Methanococcoides burtonii DSM 6242]
MMALV_05060	1	1	1	ref|YP_003476312.1| homocitrate synthase [Thermoanaerobacter italicus Ab9]_x0001_ref|WP_012994573.1| trans-homoaconitate synthase [Thermoanaerobacter italicus]_x0001_gb|ADD01750.1| homocitrate synthase [Thermoanaerobacter italicus Ab9]
MMALV_05100	1	1	1	ref|YP_001031082.1| fructose-bisphosphate aldolase [Methanocorpusculum labreanum Z]_x0001_ref|WP_011834018.1| fructose-bisphosphate aldolase [Methanocorpusculum labreanum]_x0001_gb|ABN07815.1| fructose-bisphosphate aldolase [Methanocorpusculum labreanum Z]
MMALV_05120	0	0	1	ref|YP_001031080.1| hypothetical protein Mlab_1652 [Methanocorpusculum labreanum Z]_x0001_ref|WP_011834016.1| hypothetical protein [Methanocorpusculum labreanum]_x0001_gb|ABN07813.1| shikimate 5-dehydrogenase [Methanocorpusculum labreanum Z]
MMALV_05130	0	1	1	ref|YP_001031079.1| shikimate kinase [Methanocorpusculum labreanum Z]_x0001_ref|WP_011834015.1| shikimate kinase [Methanocorpusculum labreanum]_x0001_gb|ABN07812.1| shikimate kinase [Methanocorpusculum labreanum Z]
MMALV_05140	0	1	1	ref|YP_001031078.1| 3-phosphoshikimate 1-carboxyvinyltransferase [Methanocorpusculum labreanum Z]_x0001_ref|WP_011834014.1| 3-phosphoshikimate 1-carboxyvinyltransferase [Methanocorpusculum labreanum]_x0001_sp|A2SU05.1|AROA_METLZ RecName: Full=Probable 3-phosphoshikimate 1-carboxyvinyltransferase
MMALV_05160	1	0	1	ref|WP_007592018.1| ABC transporter [Clostridiales bacterium OBRC5-5]_x0001_gb|EJZ70903.1| hypothetical protein HMPREF1135_00672 [Clostridiales bacterium OBRC5-5]
MMALV_05230	0	1	1	ref|WP_008859660.1| NADPH-dependent FMN reductase [Dialister succinatiphilus]_x0001_gb|EHO62907.1| hypothetical protein HMPREF9453_01166 [Dialister succinatiphilus YIT 11850]
MMALV_05310	1	0	1	ref|WP_021328793.1| hypothetical protein [candidate division ZIXI]_x0001_gb|EQB64041.1| hypothetical protein RBG1_1C00001G1620 [candidate division ZIXI bacterium RBG-1]
MMALV_05430	0	1	1	ref|YP_004091239.1| type 11 methyltransferase [Ethanoligenens harbinense YUAN-3]_x0001_ref|WP_013484872.1| methyltransferase [Ethanoligenens harbinense]_x0001_gb|ADU26508.1| Methyltransferase type 11 [Ethanoligenens harbinense YUAN-3]
MMALV_05600	1	0	1	ref|WP_021791985.1| hypothetical protein [Thermoplasmatales archaeon I-plasma]_x0001_gb|EQB64847.1| hypothetical protein AMDU3_IPLC00004G0425 [Thermoplasmatales archaeon I-plasma]
MMALV_05610	1	1	1	ref|YP_003893764.1| hydroxymethylglutaryl-CoA synthase [Methanoplanus petrolearius DSM 11571]_x0001_ref|WP_013328504.1| hypothetical protein [Methanoplanus petrolearius]_x0001_gb|ADN35326.1| hydroxymethylglutaryl-CoA synthase [Methanoplanus petrolearius DSM 11571]
MMALV_05620	1	1	1	ref|YP_007247619.1| acetyl-CoA acetyltransferase [Methanoregula formicica SMSP]_x0001_ref|WP_015284076.1| acetyl-CoA acetyltransferase [Methanoregula formicica]_x0001_gb|AGB01112.1| acetyl-CoA acetyltransferase [Methanoregula formicica SMSP]
MMALV_05630	1	1	1	ref|WP_021789300.1| hypothetical protein [Thermoplasmatales archaeon Gpl]_x0001_gb|EQB69268.1| hypothetical protein AMDU5_GPLC00004G0238 [Thermoplasmatales archaeon Gpl]
MMALV_05650	0	0	1	ref|YP_004004075.1| hypothetical protein Mfer_0513 [Methanothermus fervidus DSM 2088]_x0001_ref|WP_013413591.1| hypothetical protein [Methanothermus fervidus]_x0001_gb|ADP77313.1| Protein of unknown function DUF509 [Methanothermus fervidus DSM 2088]
MMALV_05660	0	0	1	ref|WP_018341390.1| homoserine kinase [Cytophaga aurantiaca]
MMALV_05670	1	1	1	ref|WP_018153730.1| threonine synthase [Methanothermococcus thermolithotrophicus]
MMALV_05700	1	1	1	ref|YP_003357840.1| Holliday junction migration helicase [Methanocella paludicola SANAE]_x0001_ref|WP_012901527.1| extensin [Methanocella paludicola]_x0001_dbj|BAI62857.1| Holliday junction migration helicase [Methanocella paludicola SANAE]
MMALV_05720	1	1	1	ref|WP_021788999.1| hypothetical protein [Thermoplasmatales archaeon Gpl]_x0001_gb|EQB69632.1| hypothetical protein AMDU5_GPLC00003G0182 [Thermoplasmatales archaeon Gpl]
MMALV_05730	1	1	1	sp|Q9UXN8.2|NADM_METTI RecName: Full=Nicotinamide-nucleotide adenylyltransferase
MMALV_05740	1	0	1	ref|WP_022498201.1| putative competence-damage inducible protein [Megasphaera elsdenii CAG:570]_x0001_emb|CDF05570.1| putative competence-damage inducible protein [Megasphaera elsdenii CAG:570]
MMALV_05750	1	0	1	ref|WP_021918126.1| uBA/THIF-type NAD/FAD binding protein [Brachyspira sp. CAG:484]_x0001_emb|CCY25084.1| uBA/THIF-type NAD/FAD binding protein [Brachyspira sp. CAG:484]
MMALV_05770	1	1	1	ref|WP_004558277.1| hypothetical protein [Thermoplasmatales archaeon SCGC AB-539-C06]_x0001_gb|ENO11778.1| hypothetical protein MBGDC06_00312 [Thermoplasmatales archaeon SCGC AB-539-C06]
MMALV_05780	1	1	1	ref|WP_008442332.1| glycerol dehydrogenase-like oxidoreductase [Thermoplasmatales archaeon SCGC AB-539-N05]_x0001_gb|EMR73421.1| glycerol dehydrogenase-like oxidoreductase [Thermoplasmatales archaeon SCGC AB-539-N05]
MMALV_05830	1	1	1	ref|YP_002573363.1| desulfoferrodoxin [Caldicellulosiruptor bescii DSM 6725]_x0001_ref|YP_004023898.1| desulfoferrodoxin [Caldicellulosiruptor kronotskyensis 2002]_x0001_ref|YP_004026592.1| desulfoferrodoxin [Caldicellulosiruptor kristjanssonii I77R1B]_x0001_ref|WP_013430190.1| desulfoferrodoxin [Caldicellulosiruptor]_x0001_gb|ACM60590.1| desulfoferrodoxin [Caldicellulosiruptor bescii DSM 6725]_x…
MMALV_05870	1	1	1	ref|WP_022785232.1| 3-isopropylmalate dehydratase large subunit [Lachnospiraceae bacterium NK4A179]
MMALV_05880	1	1	1	ref|WP_022747881.1| 3-isopropylmalate dehydratase small subunit [Lachnobacterium bovis]
MMALV_05890	1	1	1	ref|YP_004424260.1| 3-isopropylmalate dehydrogenase 2 [Pyrococcus sp. NA2]_x0001_ref|WP_013748806.1| 3-isopropylmalate dehydrogenase [Pyrococcus sp. NA2]_x0001_gb|AEC52256.1| 3-isopropylmalate dehydrogenase 2 [Pyrococcus sp. NA2]
MMALV_05900	1	1	1	ref|YP_003850396.1| hypothetical protein MTBMA_c15040 [Methanothermobacter marburgensis str. Marburg]_x0001_ref|WP_013296294.1| hypothetical protein [Methanothermobacter marburgensis]_x0001_gb|ADL59083.1| conserved hypothetical protein [Methanothermobacter marburgensis str. Marburg]
MMALV_05930	1	1	1	ref|WP_008442085.1| archaeosine tRNA-ribosyltransferase [Thermoplasmatales archaeon SCGC AB-539-N05]_x0001_gb|EMR73618.1| archaeosine tRNA-ribosyltransferase [Thermoplasmatales archaeon SCGC AB-539-N05]
MMALV_06030	1	1	1	ref|WP_004077159.1| thiamine-phosphate pyrophosphorylase [Methanoplanus limicola]_x0001_gb|EHQ35406.1| thiamine-phosphate diphosphorylase [Methanoplanus limicola DSM 2279]
MMALV_06090	1	0	1	ref|WP_021793994.1| hypothetical protein [Thermoplasmatales archaeon A-plasma]_x0001_gb|EQB72662.1| hypothetical protein AMDU1_APLC00005G0041 [Thermoplasmatales archaeon A-plasma]
MMALV_06110	0	1	1	ref|YP_004282203.1| argininosuccinate lyase [Desulfurobacterium thermolithotrophum DSM 11699]_x0001_ref|WP_013639091.1| argininosuccinate lyase [Desulfurobacterium thermolithotrophum]_x0001_gb|ADY74144.1| Argininosuccinate lyase [Desulfurobacterium thermolithotrophum DSM 11699]
MMALV_06120	1	1	1	ref|YP_003824570.1| argininosuccinate synthase [Thermosediminibacter oceani DSM 16646]_x0001_ref|WP_013274998.1| argininosuccinate synthase [Thermosediminibacter oceani]_x0001_gb|ADL06947.1| argininosuccinate synthase [Thermosediminibacter oceani DSM 16646]
MMALV_06140	1	1	1	ref|NP_987236.1| N-acetyl-gamma-glutamyl-phosphate reductase [Methanococcus maripaludis S2]_x0001_ref|YP_004741751.1| N-acetyl-gamma-glutamyl-phosphate reductase [Methanococcus maripaludis X1]_x0001_ref|WP_011170060.1| N-acetyl-gamma-glutamyl-phosphate reductase [Methanococcus maripaludis]_x0001_sp|Q6M102.1|ARGC_METMP RecName: Full=N-acetyl-gamma-glutamyl-phosphate reductase
MMALV_06150	0	1	1	ref|YP_006391424.1| N-acetylglutamate synthase (N-acetylornithine aminotransferase) [Thermoanaerobacterium saccharolyticum JW/SL-YS485]_x0001_ref|WP_014757730.1| ornithine acetyltransferase [Thermoanaerobacterium saccharolyticum]_x0001_gb|AFK85825.1| N-acetylglutamate synthase (N-acetylornithine aminotransferase) [Thermoanaerobacterium saccharolyticum JW/SL-YS485]_x0001_gb|ETO37966.1| N-acetylglu…
MMALV_06160	0	1	1	ref|YP_001098125.1| acetylglutamate kinase [Methanococcus maripaludis C5]_x0001_ref|WP_011869358.1| acetylglutamate kinase [Methanococcus maripaludis]_x0001_sp|A4G0C7.1|ARGB_METM5 RecName: Full=Acetylglutamate kinase
MMALV_06180	1	0	1	ref|YP_001012523.1| aspartokinase domain-containing protein [Hyperthermus butylicus DSM 5456]_x0001_ref|WP_011821496.1| aspartokinase domain-containing protein [Hyperthermus butylicus]_x0001_gb|ABM80178.1| conserved archaeal protein, aspartokinase domain [Hyperthermus butylicus DSM 5456]
MMALV_06320	1	1	1	ref|WP_021795683.1| peptidyl-prolyl cis-trans isomerase [Thermoplasmatales archaeon A-plasma]_x0001_gb|EQB70351.1| peptidyl-prolyl cis-trans isomerase [Thermoplasmatales archaeon A-plasma]
MMALV_06550	0	0	1	ref|YP_003247184.1| PHP domain-containing protein [Methanocaldococcus vulcanius M7]_x0001_ref|WP_015732922.1| isoleucyl-tRNA synthetase [Methanocaldococcus vulcanius]_x0001_gb|ACX72702.1| PHP domain protein [Methanocaldococcus vulcanius M7]
MMALV_06560	1	1	1	ref|YP_003725804.1| ABC transporter-like protein [Methanohalobium evestigatum Z-7303]_x0001_ref|WP_013193576.1| ATPase [Methanohalobium evestigatum]_x0001_gb|ADI73008.1| ABC transporter related protein [Methanohalobium evestigatum Z-7303]
MMALV_06600	1	1	1	ref|WP_008441093.1| methionyl-tRNA synthetase [Thermoplasmatales archaeon SCGC AB-539-N05]_x0001_gb|EMR74381.1| methionyl-tRNA synthetase [Thermoplasmatales archaeon SCGC AB-539-N05]
MMALV_06610	1	1	1	ref|WP_021791484.1| hypothetical protein [Thermoplasmatales archaeon I-plasma]_x0001_gb|EQB65237.1| hypothetical protein AMDU3_IPLC00003G0089 [Thermoplasmatales archaeon I-plasma]
MMALV_06820	0	1	1	ref|WP_022236378.1| cysteine desulfurase [Clostridium leptum CAG:27]_x0001_emb|CDC05523.1| cysteine desulfurase [Clostridium leptum CAG:27]
MMALV_07070	0	0	0
MMALV_07090	1	1	1	ref|WP_004039150.1| iron ABC transporter ATP-binding protein [Methanofollis liminatans]_x0001_gb|EJG07392.1| ABC transporter related protein [Methanofollis liminatans DSM 4140]
MMALV_07100	0	0	0
MMALV_07190	0	0	1	ref|WP_020660449.1| hypothetical protein [Amycolatopsis benzoatilytica]
MMALV_07200	0	0	0
MMALV_07210	1	1	1	ref|YP_008075871.1| dihydroorotate dehydrogenase electron transfer subunit PyrK [Methanobrevibacter sp. AbM4]_x0001_ref|WP_016359124.1| dihydroorotate dehydrogenase electron transfer subunit PyrK [Methanobrevibacter sp. AbM4]_x0001_gb|AGN17427.1| dihydroorotate dehydrogenase electron transfer subunit PyrK [Methanobrevibacter sp. AbM4]
MMALV_07220	1	1	1	ref|YP_003127984.1| dihydroorotate dehydrogenase 1B [Methanocaldococcus fervens AG86]_x0001_ref|WP_015791221.1| dihydroorotate dehydrogenase [Methanocaldococcus fervens]_x0001_gb|ACV24484.1| dihydroorotate dehydrogenase family protein [Methanocaldococcus fervens AG86]
MMALV_07230	1	0	1	ref|YP_008870120.1| hypothetical protein P147_WWE3C00001G0878 [candidate division WWE3 bacterium RAAC2_WWE3_1]_x0001_ref|WP_023790613.1| hypothetical protein [candidate division WWE3 bacterium RAAC2_WWE3_1]_x0001_gb|AHB40779.1| hypothetical protein P147_WWE3C00001G0878 [candidate division WWE3 bacterium RAAC2_WWE3_1]
MMALV_07390	0	0	1	gb|EYB69540.1| phenylacetic acid degradation protein PaaD [Deinococcus phoenicis]
MMALV_07460	0	0	1	ref|YP_565745.1| K+ transporter Trk [Methanococcoides burtonii DSM 6242]_x0001_ref|WP_011499144.1| Trk system potassium transporter TrkH [Methanococcoides burtonii]_x0001_gb|ABE51995.1| K+ transporter [Methanococcoides burtonii DSM 6242]
MMALV_07480	1	1	1	ref|WP_004079613.1| histidinol dehydrogenase [Methanoplanus limicola]_x0001_gb|EHQ36894.1| Histidinol dehydrogenase [Methanoplanus limicola DSM 2279]
MMALV_07490	0	1	1	ref|YP_002466985.1| polyphosphate kinase [Methanosphaerula palustris E1-9c]_x0001_ref|WP_012618581.1| polyphosphate kinase [Methanosphaerula palustris]_x0001_gb|ACL17262.1| Polyphosphate kinase [Methanosphaerula palustris E1-9c]
MMALV_07500	0	0	1	ref|YP_003318076.1| Ppx/GppA phosphatase [Thermanaerovibrio acidaminovorans DSM 6589]_x0001_ref|WP_012870303.1| phosphatase GppA [Thermanaerovibrio acidaminovorans]_x0001_gb|ACZ19794.1| Ppx/GppA phosphatase [Thermanaerovibrio acidaminovorans DSM 6589]
MMALV_07510	1	1	1	ref|WP_008605249.1| hypothetical protein [Thermoplasmatales archaeon SCGC AB-540-F20]_x0001_gb|EMR74468.1| hypothetical protein MBGDF03_00210 [Thermoplasmatales archaeon SCGC AB-540-F20]
MMALV_07670	1	1	1	ref|YP_001549520.1| ABC transporter-like protein [Methanococcus maripaludis C6]_x0001_ref|WP_012194208.1| nitrate ABC transporter ATP-binding protein [Methanococcus maripaludis]_x0001_gb|ABX02288.1| ABC transporter related [Methanococcus maripaludis C6]
MMALV_07680	0	1	1	ref|YP_549747.1| binding-protein-dependent transport systems inner membrane component [Polaromonas sp. JS666]_x0001_ref|WP_011483847.1| ABC transporter permease [Polaromonas sp. JS666]_x0001_gb|ABE44849.1| binding-protein-dependent transport systems inner membrane component [Polaromonas sp. JS666]
MMALV_07700	1	1	1	ref|WP_005358675.1| inorganic pyrophosphatase [Eubacterium ventriosum]_x0001_gb|EDM50579.1| inorganic diphosphatase [Eubacterium ventriosum ATCC 27560]
MMALV_07730	1	1	1	ref|WP_008441290.1| Adenylosuccinate lyase [Thermoplasmatales archaeon SCGC AB-539-N05]_x0001_gb|EMR74285.1| Adenylosuccinate lyase [Thermoplasmatales archaeon SCGC AB-539-N05]
MMALV_07750	0	0	1	ref|YP_001405271.1| cobalamin synthesis protein, P47K [Methanoregula boonei 6A8]_x0001_ref|WP_012107686.1| cobalamin biosynthesis protein [Methanoregula boonei]_x0001_gb|ABS56628.1| cobalamin synthesis protein, P47K [Methanoregula boonei 6A8]
MMALV_07770	0	1	1	ref|YP_003893496.1| methanogenesis marker 16 metalloprotein [Methanoplanus petrolearius DSM 11571]_x0001_ref|WP_013328237.1| methanogenesis marker 16 metalloprotein [Methanoplanus petrolearius]_x0001_gb|ADN35058.1| methanogenesis marker 16 metalloprotein [Methanoplanus petrolearius DSM 11571]
MMALV_07780	1	0	1	ref|WP_004037014.1| cysteate synthase [Methanofollis liminatans]_x0001_gb|EJG06014.1| Cysteate synthase [Methanofollis liminatans DSM 4140]
MMALV_07800	0	1	1	ref|YP_003355189.1| hypothetical protein MCP_0134 [Methanocella paludicola SANAE]_x0001_ref|WP_012898886.1| hypothetical protein [Methanocella paludicola]_x0001_dbj|BAI60206.1| conserved hypothetical protein [Methanocella paludicola SANAE]
MMALV_07810	1	1	1	ref|WP_023845477.1| putative coiled-coil protein [Methanolobus tindarius]_x0001_gb|ETA68342.1| putative coiled-coil protein [Methanolobus tindarius DSM 2278]
MMALV_07830	1	1	1	ref|WP_008442239.1| signal recognition particle subunit FFH/SRP54 (srp54) [Thermoplasmatales archaeon SCGC AB-539-N05]_x0001_gb|EMR73517.1| signal recognition particle subunit FFH/SRP54 (srp54) [Thermoplasmatales archaeon SCGC AB-539-N05]
MMALV_07840	1	0	1	ref|YP_003357706.1| hypothetical protein MCP_2651 [Methanocella paludicola SANAE]_x0001_ref|WP_012901397.1| tRNA (pseudouridine-N1)-methyltransferase [Methanocella paludicola]_x0001_dbj|BAI62723.1| conserved hypothetical protein [Methanocella paludicola SANAE]
MMALV_07850	0	1	1	ref|YP_007907660.1| Uncharacterized protein containing a Zn-ribbon [Archaeoglobus sulfaticallidus PM70-1]_x0001_ref|WP_015591265.1| Uncharacterized protein containing a Zn-ribbon [Archaeoglobus sulfaticallidus]_x0001_gb|AGK61667.1| Uncharacterized protein containing a Zn-ribbon [Archaeoglobus sulfaticallidus PM70-1]
MMALV_07910	1	1	1	ref|WP_008604657.1| phenylalanyl-tRNA synthetase beta subunit [Thermoplasmatales archaeon SCGC AB-540-F20]_x0001_gb|EMR75059.1| phenylalanyl-tRNA synthetase beta subunit [Thermoplasmatales archaeon SCGC AB-540-F20]
MMALV_07920	0	1	1	ref|YP_004003579.1| 3-hydroxy-3-methylglutaryl-coenzyme a reductase [Methanothermus fervidus DSM 2088]_x0001_ref|WP_013413095.1| 3-hydroxy-3-methylglutaryl-CoA reductase [Methanothermus fervidus]_x0001_gb|ADP76817.1| 3-hydroxy-3-methylglutaryl-coenzyme A reductase [Methanothermus fervidus DSM 2088]
MMALV_07980	1	1	1	ref|YP_001405045.1| 30S ribosomal protein S19 [Methanoregula boonei 6A8]_x0001_ref|WP_012107455.1| 30S ribosomal protein S19 [Methanoregula boonei]_x0001_gb|ABS56402.1| Ribosomal protein S19e [Methanoregula boonei 6A8]
MMALV_07990	1	1	1	ref|YP_003434499.1| DNA-binding TFAR19-related protein [Ferroglobus placidus DSM 10642]_x0001_ref|WP_012964573.1| hypothetical protein [Ferroglobus placidus]_x0001_gb|ADC64224.1| DNA-binding TFAR19-related protein [Ferroglobus placidus DSM 10642]
MMALV_08000	1	1	1	ref|NP_142498.1| 50S ribosomal protein L39e [Pyrococcus horikoshii OT3]_x0001_ref|WP_010884631.1| 50S ribosomal protein L39 [Pyrococcus horikoshii]_x0001_sp|P59473.1|RL39_PYRHO RecName: Full=50S ribosomal protein L39e
MMALV_08010	1	1	1	ref|NP_632830.1| 50S ribosomal protein L31 [Methanosarcina mazei Go1]_x0001_ref|YP_007489505.1| LSU ribosomal protein L31e [Methanosarcina mazei Tuc01]_x0001_ref|WP_011032756.1| 50S ribosomal protein L31 [Methanosarcina mazei]_x0001_sp|Q8PYQ4.1|RL31_METMA RecName: Full=50S ribosomal protein L31e_x0001_gb|AAM30502.1| LSU ribosomal protein L31E [Methanosarcina mazei Go1]_x0001_gb|AGF96233.1| LSU ri…
MMALV_08020	1	1	1	ref|NP_614899.1| translation initiation factor IF-6 [Methanopyrus kandleri AV19]_x0001_ref|WP_011019984.1| translation initiation factor 6 [Methanopyrus kandleri]_x0001_sp|Q8TUY5.1|IF6_METKA RecName: Full=Translation initiation factor 6
MMALV_08060	1	0	1	ref|WP_004558083.1| putative Zn-dependent hydrolase of beta-lactamase fold [Thermoplasmatales archaeon SCGC AB-539-C06]_x0001_gb|ENO11981.1| putative Zn-dependent hydrolase of beta-lactamase fold [Thermoplasmatales archaeon SCGC AB-539-C06]
MMALV_08070	1	0	1	ref|YP_001404563.1| hypothetical protein Mboo_1402 [Methanoregula boonei 6A8]_x0001_ref|WP_012106953.1| hypothetical protein [Methanoregula boonei]_x0001_gb|ABS55920.1| Protein of unknown function DUF373 [Methanoregula boonei 6A8]
MMALV_08080	1	1	1	ref|YP_502090.1| hypothetical protein Mhun_0615 [Methanospirillum hungatei JF-1]_x0001_ref|WP_011447656.1| hypothetical protein [Methanospirillum hungatei]_x0001_gb|ABD40371.1| protein of unknown function DUF115 [Methanospirillum hungatei JF-1]
MMALV_08090	1	0	1	ref|YP_003542466.1| peptidase M50 [Methanohalophilus mahii DSM 5219]_x0001_ref|WP_013037763.1| peptidase [Methanohalophilus mahii]_x0001_gb|ADE36821.1| peptidase M50 [Methanohalophilus mahii DSM 5219]
MMALV_08100	1	0	1	ref|WP_018034767.1| hypothetical protein [unclassified Euryarchaeota (miscellaneous)]
MMALV_08110	0	1	1	ref|YP_686324.1| putative thiamin-monophosphate kinase [Methanocella arvoryzae MRE50]_x0001_ref|WP_012035569.1| hypothetical protein [Methanocella arvoryzae]_x0001_emb|CAJ36998.1| putative thiamin-monophosphate kinase [Methanocella arvoryzae MRE50]
MMALV_08180	0	1	1	ref|WP_004076261.1| sodium:solute symporter [Methanoplanus limicola]_x0001_gb|EHQ34605.1| Na+/solute symporter [Methanoplanus limicola DSM 2279]
MMALV_08210	1	1	1	ref|YP_686325.1| replication factor C, large subunit [Methanocella arvoryzae MRE50]_x0001_ref|WP_012035568.1| replication protein C [Methanocella arvoryzae]_x0001_sp|Q0W3P4.1|RFCL_UNCMA RecName: Full=Replication factor C large subunit
MMALV_08220	1	1	1	ref|WP_021790600.1| hypothetical protein [Thermoplasmatales archaeon I-plasma]_x0001_gb|EQB65945.1| hypothetical protein AMDU3_IPLC00001G0111 [Thermoplasmatales archaeon I-plasma]
MMALV_08230	0	0	1	ref|YP_003894742.1| hypothetical protein Mpet_1547 [Methanoplanus petrolearius DSM 11571]_x0001_ref|WP_013329481.1| hypothetical protein [Methanoplanus petrolearius]_x0001_gb|ADN36304.1| protein of unknown function DUF1294 [Methanoplanus petrolearius DSM 11571]
MMALV_08260	0	0	1	ref|YP_005920279.1| hypothetical protein Mhar_1292 [Methanosaeta harundinacea 6Ac]_x0001_ref|WP_014586841.1| aldolase [Methanosaeta harundinacea]_x0001_gb|AET64656.1| hypothetical protein Mhar_1292 [Methanosaeta harundinacea 6Ac]
MMALV_08520	1	1	1	ref|WP_022278601.1| glutamine amidotransferase subunit PdxT [Dorea formicigenerans CAG:28]_x0001_emb|CDC58825.1| glutamine amidotransferase subunit PdxT [Dorea formicigenerans CAG:28]
MMALV_08530	1	1	1	ref|WP_022415478.1| pyridoxal biosynthesis lyase PdxS [Dorea longicatena CAG:42]_x0001_emb|CDE21025.1| pyridoxal biosynthesis lyase PdxS [Dorea longicatena CAG:42]
MMALV_08600	0	1	1	ref|NP_633226.1| dihydrodipicolinate reductase [Methanosarcina mazei Go1]_x0001_ref|YP_007489904.1| Dihydrodipicolinate reductase [Methanosarcina mazei Tuc01]_x0001_ref|WP_011033151.1| dihydrodipicolinate reductase [Methanosarcina mazei]_x0001_sp|Q8PXL6.1|DAPB_METMA RecName: Full=4-hydroxy-tetrahydrodipicolinate reductase
MMALV_08830	0	0	1	ref|WP_004556425.1| site-specific recombinase, DNA invertase Pin [Thermoplasmatales archaeon SCGC AB-539-C06]_x0001_gb|ENO12330.1| site-specific recombinase, DNA invertase Pin [Thermoplasmatales archaeon SCGC AB-539-C06]
MMALV_08870	1	1	1	ref|WP_002878529.1| phosphate transporter ATP-binding protein [Lactobacillus delbrueckii]_x0001_gb|EOD02849.1| phosphate transporter ATP-binding protein [Lactobacillus delbrueckii ZN7a-9]
MMALV_08880	0	0	1	ref|YP_002465576.1| phosphate uptake regulator PhoU [Methanosphaerula palustris E1-9c]_x0001_ref|WP_012617172.1| PhoU family transcriptional regulator [Methanosphaerula palustris]_x0001_gb|ACL15853.1| phosphate uptake regulator, PhoU [Methanosphaerula palustris E1-9c]
MMALV_09010	1	0	1	ref|WP_004039047.1| elongation factor Tu [Methanofollis liminatans]_x0001_gb|EJG07310.1| elongation factor Tu domain 2 protein [Methanofollis liminatans DSM 4140]
MMALV_09030	0	1	1	ref|YP_001403870.1| phenylacetate--CoA ligase [Methanoregula boonei 6A8]_x0001_ref|WP_012106249.1| phenylacetate-CoA ligase [Methanoregula boonei]_x0001_gb|ABS55227.1| Phenylacetate--CoA ligase [Methanoregula boonei 6A8]
MMALV_09070	0	0	1	ref|YP_003355956.1| hypothetical protein MCP_0901 [Methanocella paludicola SANAE]_x0001_ref|WP_012899652.1| hypothetical protein [Methanocella paludicola]_x0001_dbj|BAI60973.1| conserved hypothetical protein [Methanocella paludicola SANAE]
MMALV_09100	0	0	0
MMALV_09160	1	0	1	ref|YP_004895457.1| ribonucleotide reductase subunit alpha [Acidaminococcus intestini RyC-MR95]_x0001_ref|WP_009015118.1| ribonucleotide-diphosphate reductase [Acidaminococcus]_x0001_gb|EEH90289.1| ribonucleoside-diphosphate reductase, adenosylcobalamin-dependent [Acidaminococcus sp. D21]_x0001_gb|AEQ21317.1| Ribonucleotide reductase, alpha subunit [Acidaminococcus intestini RyC-MR95]_x0001_gb|EP…
MMALV_09190	1	1	1	ref|WP_008442226.1| Peptidase T1A, proteasome beta-subunit, archaeal [Thermoplasmatales archaeon SCGC AB-539-N05]_x0001_gb|EMR73506.1| Peptidase T1A, proteasome beta-subunit, archaeal [Thermoplasmatales archaeon SCGC AB-539-N05]
MMALV_09200	1	1	1	ref|WP_008604753.1| KH-domain/beta-lactamase-domain protein [Thermoplasmatales archaeon SCGC AB-540-F20]_x0001_gb|EMR74956.1| KH-domain/beta-lactamase-domain protein [Thermoplasmatales archaeon SCGC AB-540-F20]
MMALV_09210	1	1	1	ref|YP_022969.1| aromatic acid decarboxylase [Picrophilus torridus DSM 9790]_x0001_ref|WP_011176992.1| aromatic acid decarboxylase [Picrophilus torridus]_x0001_gb|AAT42776.1| 3-octaprenyl-4-hydroxybenzoate carboxy-lyase [Picrophilus torridus DSM 9790]
MMALV_09230	1	1	1	gb|AGF92955.1| leucyl-tRNA synthetase [uncultured organism]
MMALV_09300	1	1	1	ref|WP_016229943.1| anthranilate phosphoribosyltransferase [Lachnospiraceae bacterium 10-1]_x0001_gb|EOS73336.1| anthranilate phosphoribosyltransferase [Lachnospiraceae bacterium 10-1]
MMALV_09390	1	1	1	ref|YP_003807713.1| indolepyruvate ferredoxin oxidoreductase subunit alpha [Desulfarculus baarsii DSM 2075]_x0001_ref|WP_013258571.1| indolepyruvate ferredoxin oxidoreductase [Desulfarculus baarsii]_x0001_gb|ADK85119.1| indolepyruvate ferredoxin oxidoreductase, alpha subunit [Desulfarculus baarsii DSM 2075]
MMALV_09430	0	1	1	ref|YP_004519902.1| 4Fe-4S ferredoxin iron-sulfur binding domain-containing protein [Methanobacterium sp. SWAN-1]_x0001_ref|WP_013825603.1| ferredoxin [Methanobacterium sp. SWAN-1]_x0001_gb|AEG18101.1| 4Fe-4S ferredoxin iron-sulfur binding domain-containing protein [Methanobacterium sp. SWAN-1]
MMALV_09570	1	0	1	ref|WP_018375746.1| 2,5-diketo-D-gluconic acid reductase [Streptococcus orisratti]
MMALV_09650	1	0	1	ref|YP_686855.1| membrane protease subunit [Methanocella arvoryzae MRE50]_x0001_ref|WP_012035053.1| hypothetical protein [Methanocella arvoryzae]_x0001_emb|CAJ37529.1| predicted membrane protease subunit (stomatin family) [Methanocella arvoryzae MRE50]
MMALV_09660	1	0	1	ref|YP_005380478.1| hypothetical protein Mtc_1206 [Methanocella conradii HZ254]_x0001_ref|WP_014405797.1| hypothetical protein [Methanocella conradii]_x0001_gb|AFC99959.1| putative membrane protein implicated in regulation of membrane protease activity [Methanocella conradii HZ254]
MMALV_09750	0	0	1	ref|YP_001030579.1| hypothetical protein Mlab_1143 [Methanocorpusculum labreanum Z]_x0001_ref|WP_011833515.1| S-adenosylmethionine decarboxylase [Methanocorpusculum labreanum]_x0001_gb|ABN07312.1| hypothetical protein Mlab_1143 [Methanocorpusculum labreanum Z]
MMALV_09810	1	0	1	ref|YP_007907792.1| Sulfur transfer protein involved in thiamine biosynthesis [Archaeoglobus sulfaticallidus PM70-1]_x0001_ref|WP_015591397.1| Sulfur transfer protein involved in thiamine biosynthesis [Archaeoglobus sulfaticallidus]_x0001_gb|AGK61799.1| Sulfur transfer protein involved in thiamine biosynthesis [Archaeoglobus sulfaticallidus PM70-1]
MMALV_09820	1	1	1	ref|YP_005380489.1| adenosylcobyric acid synthase [Methanocella conradii HZ254]_x0001_ref|WP_014405808.1| cobyric acid synthase [Methanocella conradii]_x0001_gb|AFC99970.1| adenosylcobyric acid synthase (glutamine-hydrolysing) [Methanocella conradii HZ254]
MMALV_09830	1	1	1	ref|NP_275928.1| cobyric acid synthase [Methanothermobacter thermautotrophicus str. Delta H]_x0001_ref|WP_010876424.1| cobyric acid synthase [Methanothermobacter thermautotrophicus]_x0001_gb|AAB85289.1| cobyric acid synthase [Methanothermobacter thermautotrophicus str. Delta H]
MMALV_09880	1	0	1	ref|WP_021795273.1| hypothetical protein [Thermoplasmatales archaeon A-plasma]_x0001_gb|EQB70959.1| hypothetical protein AMDU1_APLC00043G0025 [Thermoplasmatales archaeon A-plasma]
MMALV_09930	1	1	1	ref|WP_008441810.1| triosephosphate isomerase [Thermoplasmatales archaeon SCGC AB-539-N05]_x0001_gb|EMR73791.1| triosephosphate isomerase [Thermoplasmatales archaeon SCGC AB-539-N05]
MMALV_09940	1	1	1	ref|WP_022805670.1| fructose-1 6-bisphosphatase [Calescamantes bacterium SCGC AAA471-M6]
MMALV_09980	1	1	1	ref|YP_002507818.1| quinolinate synthetase complex subunit A [Halothermothrix orenii H 168]_x0001_ref|WP_012635022.1| quinolinate synthetase [Halothermothrix orenii]_x0001_gb|ACL68823.1| quinolinate synthetase complex, A subunit [Halothermothrix orenii H 168]
MMALV_09990	1	1	1	ref|WP_021794159.1| hypothetical protein [Thermoplasmatales archaeon A-plasma]_x0001_gb|EQB72387.1| hypothetical protein AMDU1_APLC00009G0025 [Thermoplasmatales archaeon A-plasma]
MMALV_10000	1	0	1	ref|WP_021790772.1| hypothetical protein [Thermoplasmatales archaeon I-plasma]_x0001_gb|EQB66117.1| hypothetical protein AMDU3_IPLC00001G0283 [Thermoplasmatales archaeon I-plasma]
MMALV_10010	1	1	1	gb|AHF79772.1| tRNA N2,N2-dimethyl(Guanine26-N2)-methyltransferase [Thermococcus sp. ES1]
MMALV_10030	1	1	1	ref|YP_877010.1| adenylosuccinate synthetase [Clostridium novyi NT]_x0001_ref|WP_011721031.1| adenylosuccinate synthetase [Clostridium novyi]_x0001_sp|A0PXA8.1|PURA_CLONN RecName: Full=Adenylosuccinate synthetase
MMALV_10070	1	1	1	ref|NP_578867.1| hypothetical protein PF1138 [Pyrococcus furiosus DSM 3638]_x0001_ref|YP_006492222.1| hypothetical protein PFC_04915 [Pyrococcus furiosus COM1]_x0001_ref|WP_011012278.1| hypothetical protein [Pyrococcus furiosus]_x0001_gb|AAL81262.1| hypothetical protein PF1138 [Pyrococcus furiosus DSM 3638]_x0001_gb|AFN03930.1| hypothetical protein PFC_04915 [Pyrococcus furiosus COM1]
MMALV_10120	1	1	1	ref|WP_004037884.1| glutamyl-tRNA synthetase [Methanofollis liminatans]_x0001_gb|EJG06577.1| glutamyl-tRNA synthetase [Methanofollis liminatans DSM 4140]
MMALV_10170	1	1	1	ref|WP_021787280.1| hypothetical protein [Ferroplasma sp. Type II]_x0001_gb|EQB73222.1| hypothetical protein AMDU4_FER2C00086G0008 [Ferroplasma sp. Type II]
MMALV_10180	1	1	1	ref|YP_003457878.1| 3,4-dihydroxy-2-butanone 4-phosphate synthase [Methanocaldococcus sp. FS406-22]_x0001_ref|WP_012980052.1| 3,4-dihydroxy-2-butanone 4-phosphate synthase [Methanocaldococcus sp. FS406-22]_x0001_gb|ADC69142.1| 3,4-dihydroxy-2-butanone 4-phosphate synthase [Methanocaldococcus sp. FS406-22]
MMALV_10190	1	1	1	ref|YP_004383964.1| cytidyltransferase-like domain-containing protein [Methanosaeta concilii GP6]_x0001_ref|WP_013719191.1| FAD synthase [Methanosaeta concilii]_x0001_gb|AEB68146.1| cytidyltransferase-related domain protein [Methanosaeta concilii GP6]
MMALV_10200	1	1	1	ref|WP_008605261.1| riboflavin synthase alpha chain [Thermoplasmatales archaeon SCGC AB-540-F20]_x0001_gb|EMR74480.1| riboflavin synthase alpha chain [Thermoplasmatales archaeon SCGC AB-540-F20]
MMALV_10210	1	1	1	ref|WP_008605260.1| 6,7-dimethyl-8-ribityllumazine synthase [Thermoplasmatales archaeon SCGC AB-540-F20]_x0001_gb|EMR74479.1| 6,7-dimethyl-8-ribityllumazine synthase [Thermoplasmatales archaeon SCGC AB-540-F20]
MMALV_10320	1	1	1	pdb|1XI9|A Chain A, Alanine Aminotransferase From Pyrococcus Furiosus Pfu-1397077-001_x0001_pdb|1XI9|B Chain B, Alanine Aminotransferase From Pyrococcus Furiosus Pfu-1397077-001_x0001_pdb|1XI9|C Chain C, Alanine Aminotransferase From Pyrococcus Furiosus Pfu-1397077-001_x0001_pdb|1XI9|D Chain D, Alanine Aminotransferase From Pyrococcus Furiosus Pfu-1397077-001
MMALV_10370	1	1	1	ref|WP_022786156.1| cysteinyl-tRNA synthetase [Clostridiales bacterium NK3B98]
MMALV_10380	0	0	1	ref|WP_004557076.1| biotin synthase-related enzyme [unclassified Thermoplasmatales]_x0001_gb|EMR73467.1| biotin synthase-related enzyme [Thermoplasmatales archaeon SCGC AB-539-N05]_x0001_gb|ENO12165.1| biotin synthase-related enzyme [Thermoplasmatales archaeon SCGC AB-539-C06]
MMALV_10390	1	1	1	ref|WP_008441046.1| TIGR00269 family protein [Thermoplasmatales archaeon SCGC AB-539-N05]_x0001_gb|EMR74360.1| TIGR00269 family protein [Thermoplasmatales archaeon SCGC AB-539-N05]
MMALV_10420	1	0	1	ref|WP_007525391.1| hypothetical protein [Desulfovibrio sp. A2]_x0001_gb|EGY25224.1| GPR1/FUN34/yaaH family protein [Desulfovibrio sp. A2]
MMALV_10430	1	1	1	ref|WP_004558305.1| replication factor C small subunit [Thermoplasmatales archaeon SCGC AB-539-C06]_x0001_gb|ENO11763.1| replication factor C small subunit [Thermoplasmatales archaeon SCGC AB-539-C06]
MMALV_10510	1	0	1	ref|YP_004462909.1| formate-tetrahydrofolate ligase [Mahella australiensis 50-1 BON]_x0001_ref|WP_013780517.1| formate--tetrahydrofolate ligase [Mahella australiensis]_x0001_gb|AEE96087.1| Formate-tetrahydrofolate ligase [Mahella australiensis 50-1 BON]
MMALV_10540	1	1	1	ref|WP_017751545.1| iron transporter FeoA [Clostridium tyrobutyricum]_x0001_emb|CDL91586.1| Ferrous iron transport protein A [Clostridium tyrobutyricum DIVETGP]
MMALV_10550	1	1	1	ref|WP_007048847.1| iron transporter FeoB [Anaerofustis stercorihominis]_x0001_gb|EDS72683.1| ferrous iron transport protein B [Anaerofustis stercorihominis DSM 17244]
MMALV_10590	1	1	1	ref|YP_001567493.1| ArsR family transcriptional regulator [Petrotoga mobilis SJ95]_x0001_ref|YP_003851448.1| ArsR family transcriptional regulator [Thermoanaerobacterium thermosaccharolyticum DSM 571]_x0001_ref|YP_004464746.1| ArsR family transcriptional regulator [Mahella australiensis 50-1 BON]_x0001_ref|WP_005584884.1| ArsR family transcriptional regulator [Bacteria]_x0001_gb|ABX31170.1| trans…
MMALV_10660	0	0	1	ref|WP_006857644.1| pseudouridylate synthase [Roseburia]_x0001_gb|EEV00531.1| pseudouridylate synthase [Roseburia intestinalis L1-82]_x0001_emb|CDA55106.1| pseudouridine synthase [Roseburia intestinalis CAG:13]
MMALV_10730	1	0	1	ref|YP_008915398.1| hypothetical protein MBMB1_0545 [Methanobacterium sp. MB1]_x0001_ref|WP_023991688.1| hypothetical protein [Methanobacterium sp. MB1]_x0001_emb|CDG64652.1| hypothetical protein MBMB1_0545 [Methanobacterium sp. MB1]
MMALV_10740	0	0	1	ref|WP_021660290.1| hypothetical protein [Clostridium sp. ATCC 29733]_x0001_gb|ERJ00162.1| hypothetical protein HMPREF0262_01088 [Clostridium sp. ATCC 29733]
MMALV_10770	1	1	1	ref|WP_022189246.1| putative uncharacterized protein [Ruminococcus sp. CAG:177]_x0001_emb|CDB41319.1| putative uncharacterized protein [Ruminococcus sp. CAG:177]
MMALV_10870	1	1	1	ref|WP_005810660.1| 4Fe-4S ferredoxin [Bacteroides fragilis]_x0001_gb|EKA89226.1| hypothetical protein HMPREF1203_03355 [Bacteroides fragilis HMW 610]
MMALV_10880	1	0	1	ref|YP_005379568.1| Cytosine deaminase and related metal-dependent hydrolase [Methanocella conradii HZ254]_x0001_ref|WP_014404888.1| amidohydrolase [Methanocella conradii]_x0001_gb|AFC99049.1| Cytosine deaminase and related metal-dependent hydrolase [Methanocella conradii HZ254]
MMALV_10890	1	1	1	ref|YP_304049.1| universal stress protein [Methanosarcina barkeri str. Fusaro]_x0001_ref|WP_011305521.1| universal stress protein [Methanosarcina barkeri]_x0001_gb|AAZ69469.1| universal stress protein [Methanosarcina barkeri str. Fusaro]
MMALV_10910	1	0	1	ref|WP_021795333.1| hypothetical protein [Thermoplasmatales archaeon A-plasma]_x0001_gb|EQB70901.1| hypothetical protein AMDU1_APLC00044G0039 [Thermoplasmatales archaeon A-plasma]
MMALV_10920	1	1	1	ref|YP_842708.1| glycyl-tRNA synthetase [Methanosaeta thermophila PT]_x0001_ref|WP_011695467.1| glycyl-tRNA synthetease [Methanosaeta thermophila]_x0001_sp|A0B5U4.1|SYG_METTP RecName: Full=Glycine--tRNA ligase
MMALV_10930	0	0	0
MMALV_10940	1	1	1	gb|AAZ32464.1| valyl tRNA synthetase [uncultured euryarchaeote Alv-FOS1]
MMALV_11030	0	0	1	ref|WP_020375019.1| hypothetical protein [Sulfobacillus thermosulfidooxidans]
MMALV_11085	0	0	1	ref|NP_616632.1| hypothetical protein MA1705 [Methanosarcina acetivorans C2A]_x0001_ref|WP_011021709.1| hypothetical protein [Methanosarcina acetivorans]_x0001_gb|AAM05112.1| predicted protein [Methanosarcina acetivorans C2A]
MMALV_11200	1	0	1	ref|WP_021770473.1| magnesium-chelatase subunit [Mitsuokella sp. oral taxon 131]_x0001_gb|ERL03535.1| magnesium-chelatase subunit [Mitsuokella sp. oral taxon 131 str. W9106]
MMALV_11280	0	0	1	ref|YP_003638818.1| Pyrrolysine--tRNA(Pyl) ligase [Thermincola potens JR]_x0001_ref|WP_013118946.1| Pyrrolysine--tRNA(Pyl) ligase [Thermincola potens]_x0001_gb|ADG80917.1| Pyrrolysine--tRNA(Pyl) ligase [Thermincola potens JR]
MMALV_11290	0	0	1	ref|YP_003828289.1| monomethylamine:corrinoid methyltransferase [Acetohalobium arabaticum DSM 5501]_x0001_ref|WP_013278669.1| monomethylamine methyltransferase mtmB [Acetohalobium arabaticum]_x0001_gb|ADL13224.1| monomethylamine:corrinoid methyltransferase [Acetohalobium arabaticum DSM 5501]
MMALV_11330	0	0	1	ref|YP_566034.1| transmembrane protein MttP [Methanococcoides burtonii DSM 6242]_x0001_ref|WP_011499429.1| membrane protein [Methanococcoides burtonii]_x0001_gb|ABE52284.1| DUF6-domain membrane protein [Methanococcoides burtonii DSM 6242]
MMALV_11350	0	1	1	ref|YP_566035.1| trimethylamine corrinoid protein [Methanococcoides burtonii DSM 6242]_x0001_ref|WP_011499430.1| dimethylamine corrinoid protein 3 [Methanococcoides burtonii]_x0001_gb|ABE52285.1| trimethylamine corrinoid protein [Methanococcoides burtonii DSM 6242]
MMALV_11360	0	0	1	ref|WP_023845246.1| trimethylamine:corrinoid methyltransferase [Methanolobus tindarius]_x0001_gb|ETA68110.1| trimethylamine:corrinoid methyltransferase [Methanolobus tindarius DSM 2278]
MMALV_11370	0	0	1	ref|YP_007312794.1| dimethylamine:corrinoid methyltransferase [Methanomethylovorans hollandica DSM 15978]_x0001_ref|WP_015324431.1| dimethylamine:corrinoid methyltransferase [Methanomethylovorans hollandica]_x0001_gb|AGB49264.1| dimethylamine:corrinoid methyltransferase [Methanomethylovorans hollandica DSM 15978]
MMALV_11380	0	1	1	ref|YP_004615690.1| methyltransferase cognate corrinoid protein [Methanosalsum zhilinae DSM 4017]_x0001_ref|WP_013897910.1| dimethylamine corrinoid protein [Methanosalsum zhilinae]_x0001_gb|AEH60471.1| methyltransferase cognate corrinoid protein [Methanosalsum zhilinae DSM 4017]
MMALV_11430	0	1	1	ref|YP_001395961.1| hypothetical protein CKL_2578 [Clostridium kluyveri DSM 555]_x0001_ref|WP_012102920.1| 4Fe-4S ferredoxin [Clostridium kluyveri]_x0001_gb|EDK34590.1| Conserved hypothetical protein containing a ferredoxin domain [Clostridium kluyveri DSM 555]
MMALV_11460	1	1	1	ref|YP_003191951.1| methylated-DNA--protein-cysteine methyltransferase [Desulfotomaculum acetoxidans DSM 771]_x0001_ref|WP_015758024.1| methylated-DNA--protein-cysteine methyltransferase [Desulfotomaculum acetoxidans]_x0001_gb|ACV63328.1| methylated-DNA/protein-cysteinemethyltransferase [Desulfotomaculum acetoxidans DSM 771]
MMALV_11490	1	1	1	ref|WP_004556657.1| hydrogenase expression/formation protein HypD [Thermoplasmatales archaeon SCGC AB-539-C06]_x0001_gb|ENO12242.1| hydrogenase expression/formation protein HypD [Thermoplasmatales archaeon SCGC AB-539-C06]
MMALV_11500	0	1	1	ref|YP_004003965.1| hydrogenase nickel insertion protein hypa [Methanothermus fervidus DSM 2088]_x0001_ref|WP_013413481.1| hydrogenase expression protein HupG [Methanothermus fervidus]_x0001_gb|ADP77203.1| hydrogenase nickel insertion protein HypA [Methanothermus fervidus DSM 2088]
MMALV_11510	1	1	1	gb|EKD49522.1| hypothetical protein ACD_63C00115G0009 [uncultured bacterium]
MMALV_11520	1	0	1	ref|YP_845793.1| bifunctional folylpolyglutamate synthase/ dihydrofolate synthase [Syntrophobacter fumaroxidans MPOB]_x0001_ref|WP_011698528.1| bifunctional folylpolyglutamate synthase/ dihydrofolate synthase [Syntrophobacter fumaroxidans]_x0001_gb|ABK17358.1| FolC bifunctional protein [Syntrophobacter fumaroxidans MPOB]
MMALV_11550	1	1	1	ref|YP_003827452.1| CopG family transcriptional regulator [Acetohalobium arabaticum DSM 5501]_x0001_ref|WP_013277833.1| NAD+ synthetase [Acetohalobium arabaticum]_x0001_gb|ADL12387.1| transcriptional regulator, CopG family [Acetohalobium arabaticum DSM 5501]
MMALV_11600	1	1	1	ref|WP_021792813.1| hypothetical protein [Thermoplasmatales archaeon E-plasma]_x0001_gb|EQB66507.1| hypothetical protein AMDU2_EPLC00006G0064 [Thermoplasmatales archaeon E-plasma]
MMALV_11610	0	1	1	ref|YP_006860708.1| nucleotidyltransferase [Candidatus Nitrososphaera gargensis Ga9.2]_x0001_ref|WP_015017624.1| nucleotidyltransferase [Candidatus Nitrososphaera gargensis]_x0001_gb|AFU57051.1| putative nucleotidyltransferase [Candidatus Nitrososphaera gargensis Ga9.2]
MMALV_11620	0	0	1	ref|YP_003893903.1| cobalamin 5'-phosphate synthase [Methanoplanus petrolearius DSM 11571]_x0001_ref|WP_013328643.1| cobalamin 5'-phosphate synthase [Methanoplanus petrolearius]_x0001_gb|ADN35465.1| cobalamin 5'-phosphate synthase [Methanoplanus petrolearius DSM 11571]
MMALV_11630	0	0	0
MMALV_11640	0	1	1	ref|YP_003758342.1| cobalamin biosynthesis protein CobD [Dehalogenimonas lykanthroporepellens BL-DC-9]_x0001_ref|WP_013218167.1| cobalamin biosynthesis protein CobD [Dehalogenimonas lykanthroporepellens]_x0001_gb|ADJ26021.1| cobalamin biosynthesis protein CobD [Dehalogenimonas lykanthroporepellens BL-DC-9]
MMALV_11650	0	0	1	ref|YP_687026.1| putative L-threonine-O-3-phosphate decarboxylase [Methanocella arvoryzae MRE50]_x0001_ref|WP_012034885.1| L-threonine-O-3-phosphate decarboxylase [Methanocella arvoryzae]_x0001_emb|CAJ37700.1| putative L-threonine-O-3-phosphate decarboxylase [Methanocella arvoryzae MRE50]
MMALV_11700	1	1	1	ref|YP_004520377.1| diphthine synthase [Methanobacterium sp. SWAN-1]_x0001_ref|WP_013826075.1| diphthine synthase [Methanobacterium sp. SWAN-1]_x0001_gb|AEG18576.1| diphthine synthase [Methanobacterium sp. SWAN-1]
MMALV_11710	1	1	1	ref|YP_003542795.1| acetyl coenzyme A synthetase (ADP forming), alpha domain protein [Methanohalophilus mahii DSM 5219]_x0001_ref|WP_013038092.1| acyl-CoA synthetase [Methanohalophilus mahii]_x0001_gb|ADE37150.1| acetyl coenzyme A synthetase (ADP forming), alpha domain protein [Methanohalophilus mahii DSM 5219]
MMALV_11730	1	1	1	ref|YP_007315740.1| ABC-type cobalamin/Fe3+-siderophore transport system, ATPase component [Halobacteroides halobius DSM 5150]_x0001_ref|WP_015327363.1| ABC-type cobalamin/Fe3+-siderophore transport system, ATPase component [Halobacteroides halobius]_x0001_gb|AGB41647.1| ABC-type cobalamin/Fe3+-siderophore transport system, ATPase component [Halobacteroides halobius DSM 5150]
MMALV_11780	0	0	1	ref|YP_005379943.1| Iron-sulfur cluster assembly accessory protein [Methanocella conradii HZ254]_x0001_ref|WP_014405263.1| heme biosynthesis protein HemY [Methanocella conradii]_x0001_gb|AFC99424.1| Iron-sulfur cluster assembly accessory protein [Methanocella conradii HZ254]
MMALV_11790	1	1	1	ref|YP_842666.1| Hef nuclease [Methanosaeta thermophila PT]_x0001_ref|WP_011695425.1| Hef nuclease [Methanosaeta thermophila]_x0001_gb|ABK14026.1| DEAD/DEAH box helicase domain protein [Methanosaeta thermophila PT]
MMALV_11800	1	1	1	ref|YP_920155.1| ATP-dependent DNA ligase [Thermofilum pendens Hrk 5]_x0001_ref|WP_011752417.1| ATP-dependent DNA ligase [Thermofilum pendens]_x0001_sp|A1RY72.1|DNLI2_THEPD RecName: Full=DNA ligase 2
MMALV_11830	1	1	1	ref|YP_001794203.1| DNA-directed RNA polymerase subunit L [Pyrobaculum neutrophilum V24Sta]_x0001_ref|WP_012350177.1| DNA-directed RNA polymerase subunit L [Pyrobaculum neutrophilum]_x0001_gb|ACB39757.1| DNA-directed RNA polymerase subunit L [Pyrobaculum neutrophilum V24Sta]
MMALV_11840	1	1	1	ref|WP_008604649.1| tRNA pseudouridine synthase, TruD family [Thermoplasmatales archaeon SCGC AB-540-F20]_x0001_gb|EMR75051.1| tRNA pseudouridine synthase, TruD family [Thermoplasmatales archaeon SCGC AB-540-F20]
MMALV_11930	1	0	1	gb|ETI85927.1| Magnesium-chelatase subunit [Negativicoccus succinicivorans DORA_17_25]
MMALV_12000	1	0	1	ref|YP_023502.1| archaeosine tRNA-ribosyltransferase [Picrophilus torridus DSM 9790]_x0001_ref|WP_011177525.1| archaeosine tRNA-ribosyltransferase [Picrophilus torridus]_x0001_gb|AAT43309.1| archaeosine tRNA-ribosyltransferase [Picrophilus torridus DSM 9790]
MMALV_12010	1	1	1	ref|WP_008442288.1| aspartate carbamoyltransferase [Thermoplasmatales archaeon SCGC AB-539-N05]_x0001_gb|EMR73429.1| aspartate carbamoyltransferase [Thermoplasmatales archaeon SCGC AB-539-N05]
MMALV_12020	1	1	1	ref|YP_843676.1| aspartate carbamoyltransferase regulatory subunit [Methanosaeta thermophila PT]_x0001_ref|WP_011696428.1| aspartate carbamoyltransferase [Methanosaeta thermophila]_x0001_sp|A0B8L2.1|PYRI_METTP RecName: Full=Aspartate carbamoyltransferase regulatory chain_x0001_gb|ABK15036.1| aspartate carbamoyltransferase, regulatory subunit [Methanosaeta thermophila PT]
MMALV_12030	1	1	1	gb|AGF93006.1| dephospho-CoA kinase [uncultured organism]
MMALV_12060	1	1	1	ref|WP_021791919.1| hypothetical protein [Thermoplasmatales archaeon I-plasma]_x0001_gb|EQB64781.1| hypothetical protein AMDU3_IPLC00004G0359 [Thermoplasmatales archaeon I-plasma]
MMALV_12080	1	1	1	ref|YP_003826654.1| thiamine pyrophosphate domain-containing TPP-binding protein [Acetohalobium arabaticum DSM 5501]_x0001_ref|WP_013277036.1| thiamine pyrophosphate domain-containing TPP-binding protein [Acetohalobium arabaticum]_x0001_gb|ADL11589.1| thiamine pyrophosphate protein domain protein TPP-binding protein [Acetohalobium arabaticum DSM 5501]
MMALV_12090	1	1	1	ref|YP_001180251.1| pyruvate flavodoxin/ferredoxin oxidoreductase domain-containing protein [Caldicellulosiruptor saccharolyticus DSM 8903]_x0001_ref|WP_011916996.1| 2-ketoisovalerate ferredoxin oxidoreductase subunit alpha [Caldicellulosiruptor saccharolyticus]_x0001_gb|ABP67060.1| pyruvate flavodoxin/ferredoxin oxidoreductase domain protein [Caldicellulosiruptor saccharolyticus DSM 8903]
MMALV_12100	1	1	1	ref|YP_004660963.1| pyruvate ferredoxin oxidoreductase subunit delta [Thermotoga thermarum DSM 5069]_x0001_ref|WP_013933075.1| pyruvate synthase [Thermotoga thermarum]_x0001_gb|AEH51867.1| pyruvate ferredoxin oxidoreductase, delta subunit [Thermotoga thermarum DSM 5069]
MMALV_12110	1	1	1	gb|ADM95003.1| hypothetical protein [uncultured candidate division JS1 bacterium]
MMALV_12140	1	1	1	ref|YP_008432226.1| phosphoenolpyruvate synthase [Thermofilum sp. 1910b]_x0001_ref|WP_020962520.1| phosphoenolpyruvate synthase [Thermofilum sp. 1910b]_x0001_gb|AGT35214.1| phosphoenolpyruvate synthase [Thermofilum sp. 1910b]
MMALV_12160	0	1	1	ref|WP_007999246.1| signal transduction protein with CBS domains [Halorubrum aidingense]_x0001_gb|EMA69008.1| signal transduction protein with CBS domains [Halorubrum aidingense JCM 13560]
MMALV_12170	1	1	1	emb|CBH37980.1| ABC transporter, permease protein [uncultured archaeon]
MMALV_12180	1	1	1	emb|CBH39919.1| ABC transporter, permease protein [uncultured archaeon]
MMALV_12190	0	0	0
MMALV_12210	1	1	1	emb|CBH39919.1| ABC transporter, permease protein [uncultured archaeon]
MMALV_12220	1	1	1	emb|CBH37980.1| ABC transporter, permease protein [uncultured archaeon]
MMALV_12270	1	1	1	ref|YP_003825535.1| ABC transporter [Thermosediminibacter oceani DSM 16646]_x0001_ref|WP_013275951.1| ABC transporter [Thermosediminibacter oceani]_x0001_gb|ADL07912.1| ABC transporter related protein [Thermosediminibacter oceani DSM 16646]
MMALV_12280	1	1	1	ref|YP_008772875.1| iron ABC transporter permease [Clostridium tetani 12124569]_x0001_ref|WP_023437623.1| iron ABC transporter permease [Clostridium tetani]_x0001_emb|CDI48838.1| iron ABC transporter permease [Clostridium tetani 12124569]
MMALV_12330	0	0	1	ref|YP_005920600.1| ABC transporter [Methanosaeta harundinacea 6Ac]_x0001_ref|WP_014587159.1| ABC transporter [Methanosaeta harundinacea]_x0001_gb|AET64977.1| ABC-2 type transporter [Methanosaeta harundinacea 6Ac]
MMALV_12340	1	1	1	ref|WP_021167857.1| ABC-type multidrug transport system, ATPase component [Sporomusa ovata]_x0001_gb|EQB27206.1| ABC-type multidrug transport system, ATPase component [Sporomusa ovata DSM 2662]
MMALV_12350	1	1	1	ref|WP_005343292.1| precorrin-8X methylmutase [Eubacterium]_x0001_gb|EEG38086.1| precorrin-8X methylmutase [Eubacterium hallii DSM 3353]_x0001_emb|CDB18564.1| precorrin-8X methylmutase [Eubacterium hallii CAG:12]
MMALV_12360	1	1	1	ref|WP_005343296.1| cobalt-precorrin-3B C(17)-methyltransferase [Eubacterium hallii]_x0001_gb|EEG38090.1| precorrin-3B C(17)-methyltransferase [Eubacterium hallii DSM 3353]
MMALV_12510	1	1	1	ref|WP_008604153.1| histidyl-tRNA synthetase [Thermoplasmatales archaeon SCGC AB-540-F20]_x0001_gb|EMR75568.1| histidyl-tRNA synthetase [Thermoplasmatales archaeon SCGC AB-540-F20]
MMALV_12540	1	1	1	ref|YP_003542603.1| glutamate-1-semialdehyde 2,1-aminomutase [Methanohalophilus mahii DSM 5219]_x0001_ref|WP_013037900.1| glutamate-1-semialdehyde aminotransferase [Methanohalophilus mahii]_x0001_gb|ADE36958.1| glutamate-1-semialdehyde 2,1-aminomutase [Methanohalophilus mahii DSM 5219]
MMALV_12550	1	1	1	ref|YP_008515252.1| porphobilinogen deaminase HemC [Variovorax paradoxus B4]_x0001_ref|WP_021006117.1| porphobilinogen deaminase HemC [Variovorax paradoxus]_x0001_gb|AGU48579.1| porphobilinogen deaminase HemC [Variovorax paradoxus B4]
MMALV_12580	1	1	1	ref|YP_004383199.1| GTP-binding/TGS domain-containing protein [Methanosaeta concilii GP6]_x0001_ref|WP_013718443.1| GTP-binding/TGS domain-containing protein [Methanosaeta concilii]_x0001_gb|AEB67381.1| GTP-binding/TGS domain protein [Methanosaeta concilii GP6]
MMALV_12590	1	0	1	ref|WP_021634468.1| DNA-formamidopyrimidine glycosylase [Clostridium sp. KLE 1755]_x0001_gb|ERI72559.1| DNA-formamidopyrimidine glycosylase [Clostridium sp. KLE 1755]
MMALV_12660	1	1	1	gb|AAZ32519.1| DNA topoisomerase VI subunit B [uncultured euryarchaeote Alv-FOS4]
MMALV_12670	1	1	1	ref|WP_021794669.1| hypothetical protein [Thermoplasmatales archaeon A-plasma]_x0001_gb|EQB71678.1| hypothetical protein AMDU1_APLC00020G0044 [Thermoplasmatales archaeon A-plasma]
MMALV_12680	1	1	1	ref|WP_021794364.1| hypothetical protein [Thermoplasmatales archaeon A-plasma]_x0001_gb|EQB72114.1| hypothetical protein AMDU1_APLC00013G0026 [Thermoplasmatales archaeon A-plasma]
MMALV_12690	1	1	1	ref|WP_021787755.1| preprotein translocase subunit SecG [Ferroplasma sp. Type II]_x0001_gb|EQB72437.1| preprotein translocase subunit SecG [Ferroplasma sp. Type II]
MMALV_12700	0	0	1	ref|WP_021327244.1| sodium/hydrogen exchanger [candidate division ZIXI]_x0001_gb|EQB62492.1| sodium/hydrogen exchanger [candidate division ZIXI bacterium RBG-1]
MMALV_12730	0	0	1	ref|WP_006928030.1| zinc/iron permease [Caldithrix abyssi]_x0001_gb|EHO40953.1| zinc/iron permease [Caldithrix abyssi DSM 13497]
MMALV_12740	1	1	1	ref|WP_019161258.1| cobyrinic acid a,c-diamide synthase [Ruminococcus sp. JC304]
MMALV_12760	0	1	1	ref|WP_006860169.1| cobalamin biosynthesis protein CbiG [Marvinbryantia formatexigens]_x0001_gb|EET62334.1| putative cobalamin biosynthesis protein CbiG [Marvinbryantia formatexigens DSM 14469]
MMALV_12810	1	1	1	ref|YP_008429418.1| NAD synthetase [Thermococcus litoralis DSM 5473]_x0001_ref|WP_004070194.1| NAD synthetase [Thermococcus litoralis]_x0001_gb|EHR77385.1| NAD synthetase [Thermococcus litoralis DSM 5473]
MMALV_12830	1	0	1	ref|WP_008441087.1| putative amidohydrolase [Thermoplasmatales archaeon SCGC AB-539-N05]_x0001_gb|EMR74378.1| putative amidohydrolase [Thermoplasmatales archaeon SCGC AB-539-N05]
MMALV_12860	0	0	0
MMALV_13080	0	0	1	ref|YP_001957953.1| hypothetical protein Aasi_0854 [Candidatus Amoebophilus asiaticus 5a2]_x0001_ref|WP_012472992.1| hypothetical protein [Candidatus Amoebophilus asiaticus]_x0001_gb|ACE06224.1| hypothetical protein Aasi_0854 [Candidatus Amoebophilus asiaticus 5a2]
MMALV_13200	1	1	1	ref|YP_003848969.1| cobyrinic acid a,c-diamide synthase [Methanothermobacter marburgensis str. Marburg]_x0001_ref|WP_013294885.1| cobyrinic acid a,c-diamide synthase [Methanothermobacter marburgensis]_x0001_gb|ADL57656.1| predicted cobyrinic acid a,c-diamide synthase [Methanothermobacter marburgensis str. Marburg]
MMALV_13210	0	1	1	ref|YP_004518913.1| methanogenesis marker 13 metalloprotein [Methanobacterium sp. SWAN-1]_x0001_ref|WP_013824614.1| hypothetical protein [Methanobacterium sp. SWAN-1]_x0001_gb|AEG17112.1| methanogenesis marker 13 metalloprotein [Methanobacterium sp. SWAN-1]
MMALV_13220	0	0	1	ref|YP_006922538.1| UDP-N-acetylmuramoylalanine-D-glutamate ligase [Methanolobus psychrophilus R15]_x0001_ref|WP_015052893.1| UDP-N-acetylmuramoylalanine-D-glutamate ligase [Methanolobus psychrophilus]_x0001_gb|AFV23170.1| UDP-N-acetylmuramoylalanine-D-glutamate ligase [Methanolobus psychrophilus R15]
MMALV_13270	0	1	1	ref|YP_304049.1| universal stress protein [Methanosarcina barkeri str. Fusaro]_x0001_ref|WP_011305521.1| universal stress protein [Methanosarcina barkeri]_x0001_gb|AAZ69469.1| universal stress protein [Methanosarcina barkeri str. Fusaro]
MMALV_13290	0	1	0
MMALV_13300	0	1	1	ref|WP_023846166.1| homoserine dehydrogenase [Methanolobus tindarius]_x0001_gb|ETA69032.1| homoserine dehydrogenase [Methanolobus tindarius DSM 2278]
MMALV_13560	1	1	1	ref|YP_005381593.1| amidophosphoribosyltransferase [Methanocella conradii HZ254]_x0001_ref|WP_014406906.1| amidophosphoribosyltransferase [Methanocella conradii]_x0001_gb|AFD01075.1| amidophosphoribosyltransferase [Methanocella conradii HZ254]
MMALV_13570	1	1	1	ref|YP_002307029.1| 50S ribosomal protein L37e [Thermococcus onnurineus NA1]_x0001_ref|WP_012571604.1| 50S ribosomal protein L37 [Thermococcus onnurineus]_x0001_sp|B6YUU6.1|RL37_THEON RecName: Full=50S ribosomal protein L37e_x0001_gb|ACJ16132.1| LSU ribosomal protein L37E [Thermococcus onnurineus NA1]
MMALV_13590	0	0	0
MMALV_13600	1	1	1	ref|WP_008442019.1| dihydroorotase, multifunctional complex type [Thermoplasmatales archaeon SCGC AB-539-N05]_x0001_gb|EMR73636.1| dihydroorotase, multifunctional complex type [Thermoplasmatales archaeon SCGC AB-539-N05]
MMALV_13610	1	1	1	ref|YP_003246436.1| AMMECR1 domain-containing protein [Methanocaldococcus vulcanius M7]_x0001_ref|WP_012819500.1| hypothetical protein [Methanocaldococcus vulcanius]_x0001_gb|ACX71954.1| AMMECR1 domain protein [Methanocaldococcus vulcanius M7]
MMALV_13630	1	1	1	ref|YP_003759073.1| arsenite-activated ATPase ArsA [Dehalogenimonas lykanthroporepellens BL-DC-9]_x0001_ref|WP_013218885.1| arsenic ABC transporter ATPase [Dehalogenimonas lykanthroporepellens]_x0001_gb|ADJ26752.1| arsenite-activated ATPase ArsA [Dehalogenimonas lykanthroporepellens BL-DC-9]
MMALV_13650	1	1	1	ref|YP_183667.1| 30S ribosomal protein S3Ae [Thermococcus kodakarensis KOD1]_x0001_ref|WP_011250205.1| 30S ribosomal protein S3 [Thermococcus kodakarensis]_x0001_sp|Q5JGM4.1|RS3A_THEKO RecName: Full=30S ribosomal protein S3Ae
MMALV_13660	0	1	1	ref|YP_004004300.1| cob--com heterodisulfide reductase subunit b [Methanothermus fervidus DSM 2088]_x0001_ref|WP_013413816.1| disulfide reductase [Methanothermus fervidus]_x0001_gb|ADP77538.1| CoB--CoM heterodisulfide reductase subunit B [Methanothermus fervidus DSM 2088]
MMALV_13670	0	1	1	ref|YP_003849363.1| CoB-CoM heterodisulfide reductase, subunit C [Methanothermobacter marburgensis str. Marburg]_x0001_ref|WP_013295276.1| disulfide reductase [Methanothermobacter marburgensis]_x0001_sp|Q50754.6|HDRC_METTM RecName: Full=CoB--CoM heterodisulfide reductase iron-sulfur subunit C_x0001_gb|ADL58050.1| CoB-CoM heterodisulfide reductase, subunit C [Methanothermobacter marburgensis str. …
MMALV_13680	0	0	0
MMALV_13700	0	0	1	ref|YP_003300899.1| processing peptidase [Thermomonospora curvata DSM 43183]_x0001_ref|WP_012853645.1| zinc protease [Thermomonospora curvata]_x0001_gb|ACY98861.1| processing peptidase [Thermomonospora curvata DSM 43183]
MMALV_13720	0	1	1	ref|YP_920276.1| pyruvoyl-dependent arginine decarboxylase [Thermofilum pendens Hrk 5]_x0001_ref|WP_011752538.1| pyruvoyl-dependent arginine decarboxylase [Thermofilum pendens]_x0001_gb|ABL78273.1| arginine decarboxylase [Thermofilum pendens Hrk 5]
MMALV_13770	1	1	1	ref|YP_003422982.1| peptidase M50 family [Methanobrevibacter ruminantium M1]_x0001_ref|WP_012955046.1| peptidase M50 family [Methanobrevibacter ruminantium]_x0001_gb|ADC46090.1| peptidase M50 family [Methanobrevibacter ruminantium M1]
MMALV_13780	1	0	1	ref|YP_565645.1| FAD linked oxidase-like protein [Methanococcoides burtonii DSM 6242]_x0001_ref|WP_011499045.1| FAD linked oxidase-like protein [Methanococcoides burtonii]_x0001_gb|ABE51895.1| Glycolate oxidase subunit glcD with FAD binding domain [Methanococcoides burtonii DSM 6242]
MMALV_13800	1	0	1	ref|YP_004340371.1| adenylate kinase [Hippea maritima DSM 10411]_x0001_ref|WP_013682344.1| adenylate kinase [Hippea maritima]_x0001_gb|AEA34312.1| Adenylate kinase [Hippea maritima DSM 10411]
MMALV_13820	1	0	1	ref|YP_003143722.1| crcB protein [Slackia heliotrinireducens DSM 20476]_x0001_ref|WP_012798475.1| crcB protein [Slackia heliotrinireducens]_x0001_gb|ACV22373.1| crcB protein [Slackia heliotrinireducens DSM 20476]
MMALV_13840	1	1	1	ref|WP_008441836.1| hypothetical protein [Thermoplasmatales archaeon SCGC AB-539-N05]_x0001_gb|EMR73805.1| hypothetical protein MBGDN05_00623 [Thermoplasmatales archaeon SCGC AB-539-N05]
MMALV_13850	1	1	1	ref|YP_643823.1| MgtE integral membrane protein [Rubrobacter xylanophilus DSM 9941]_x0001_ref|WP_011564029.1| MgtE integral membrane protein [Rubrobacter xylanophilus]_x0001_gb|ABG04011.1| MgtE integral membrane region [Rubrobacter xylanophilus DSM 9941]
MMALV_13890	0	0	1	ref|WP_010695383.1| hypothetical protein [Saccharopolyspora spinosa]
MMALV_13900	1	1	1	ref|WP_008604071.1| arginyl-tRNA synthetase [Thermoplasmatales archaeon SCGC AB-540-F20]_x0001_gb|EMR75648.1| arginyl-tRNA synthetase [Thermoplasmatales archaeon SCGC AB-540-F20]
MMALV_13910	1	1	1	ref|WP_021788906.1| hypothetical protein [Thermoplasmatales archaeon Gpl]_x0001_gb|EQB69539.1| hypothetical protein AMDU5_GPLC00003G0089 [Thermoplasmatales archaeon Gpl]
MMALV_13920	1	1	1	ref|YP_007249609.1| uridylate kinase, putative [Methanoregula formicica SMSP]_x0001_ref|WP_015286065.1| uridylate kinase, putative [Methanoregula formicica]_x0001_gb|AGB03102.1| uridylate kinase, putative [Methanoregula formicica SMSP]
MMALV_13930	1	0	1	ref|WP_008442308.1| hypothetical protein [Thermoplasmatales archaeon SCGC AB-539-N05]_x0001_gb|EMR73413.1| hypothetical protein MBGDN05_00564 [Thermoplasmatales archaeon SCGC AB-539-N05]
MMALV_13940	0	0	0
MMALV_13960	1	1	1	ref|WP_023844827.1| phenylalanyl-tRNA synthetase, alpha subunit [Methanolobus tindarius]_x0001_gb|ETA67691.1| phenylalanyl-tRNA synthetase, alpha subunit [Methanolobus tindarius DSM 2278]
MMALV_13970	0	1	1	ref|YP_003356464.1| tryptophanyl-tRNA synthetase [Methanocella paludicola SANAE]_x0001_ref|WP_012900160.1| tryptophanyl-tRNA synthetase [Methanocella paludicola]_x0001_dbj|BAI61481.1| tryptophanyl-tRNA synthetase [Methanocella paludicola SANAE]
MMALV_14020	1	0	1	ref|WP_008604582.1| putative membrane protein [Thermoplasmatales archaeon SCGC AB-540-F20]_x0001_gb|EMR75133.1| putative membrane protein [Thermoplasmatales archaeon SCGC AB-540-F20]
MMALV_14030	1	1	1	ref|WP_021786231.1| hypothetical protein [Ferroplasma sp. Type II]_x0001_gb|EQB74305.1| hypothetical protein AMDU4_FER2C00016G0018 [Ferroplasma sp. Type II]
MMALV_14040	1	1	1	ref|YP_004520263.1| 50S ribosomal protein L15 [Methanobacterium sp. SWAN-1]_x0001_ref|WP_013825963.1| 50S ribosomal protein L15 [Methanobacterium sp. SWAN-1]_x0001_gb|AEG18462.1| ribosomal protein L15 [Methanobacterium sp. SWAN-1]
MMALV_14050	1	1	1	ref|NP_275169.1| 50S ribosomal protein L30 [Methanothermobacter thermautotrophicus str. Delta H]_x0001_ref|WP_010875666.1| 50S ribosomal protein L30 [Methanothermobacter thermautotrophicus]_x0001_sp|O26132.1|RL30_METTH RecName: Full=50S ribosomal protein L30P_x0001_gb|AAB84533.1| ribosomal protein L7 (E.coli ) [Methanothermobacter thermautotrophicus str. Delta H]
MMALV_14060	1	1	1	ref|WP_004558165.1| 30S ribosomal protein S5, partial [Thermoplasmatales archaeon SCGC AB-539-C06]_x0001_gb|ENO11912.1| SSU ribosomal protein S5P, partial [Thermoplasmatales archaeon SCGC AB-539-C06]
MMALV_14070	1	1	1	ref|YP_004616283.1| 50S ribosomal protein L18 [Methanosalsum zhilinae DSM 4017]_x0001_ref|WP_013898501.1| 50S ribosomal protein L18 [Methanosalsum zhilinae]_x0001_gb|AEH61064.1| ribosomal protein L18P/L5E [Methanosalsum zhilinae DSM 4017]
MMALV_14080	1	1	1	ref|WP_004556474.1| LSU ribosomal protein L19E [unclassified Thermoplasmatales]_x0001_gb|EMR74303.1| LSU ribosomal protein L19E [Thermoplasmatales archaeon SCGC AB-539-N05]_x0001_gb|ENO12303.1| LSU ribosomal protein L19E [Thermoplasmatales archaeon SCGC AB-539-C06]
MMALV_14090	0	0	1	ref|WP_004556473.1| ribosomal protein L32E [Thermoplasmatales archaeon SCGC AB-539-C06]_x0001_gb|ENO12302.1| ribosomal protein L32E [Thermoplasmatales archaeon SCGC AB-539-C06]
MMALV_14110	1	1	1	ref|YP_023433.1| 30S ribosomal protein S8 [Picrophilus torridus DSM 9790]_x0001_ref|WP_011177456.1| 30S ribosomal protein S8 [Picrophilus torridus]_x0001_sp|Q6L1B2.1|RS8_PICTO RecName: Full=30S ribosomal protein S8_x0001_gb|AAT43240.1| small subunit ribosomal protein S8P [Picrophilus torridus DSM 9790]
MMALV_14120	1	1	1	ref|WP_004556470.1| SSU ribosomal protein S14P [unclassified Thermoplasmatales]_x0001_gb|EMR73073.1| SSU ribosomal protein S14P [Thermoplasmatales archaeon SCGC AB-539-N05]_x0001_gb|ENO12299.1| SSU ribosomal protein S14P [Thermoplasmatales archaeon SCGC AB-539-C06]
MMALV_14130	1	1	1	ref|WP_021790152.1| 50S ribosomal protein L5P [Thermoplasmatales archaeon Gpl]_x0001_gb|EQB68275.1| 50S ribosomal protein L5P [Thermoplasmatales archaeon Gpl]
MMALV_14140	1	1	1	ref|WP_004556468.1| ribosomal protein S4E [unclassified Thermoplasmatales]_x0001_gb|EMR73075.1| ribosomal protein S4E [Thermoplasmatales archaeon SCGC AB-539-N05]_x0001_gb|ENO12297.1| ribosomal protein S4E [Thermoplasmatales archaeon SCGC AB-539-C06]
MMALV_14150	1	1	1	sp|Q975J1.2|RL24_SULTO RecName: Full=50S ribosomal protein L24P
MMALV_14160	1	1	1	ref|WP_021794640.1| hypothetical protein [Thermoplasmatales archaeon A-plasma]_x0001_gb|EQB71649.1| hypothetical protein AMDU1_APLC00020G0015 [Thermoplasmatales archaeon A-plasma]
MMALV_14170	1	1	1	ref|WP_004591400.1| 30S ribosomal protein S17 [Methanocaldococcus villosus]_x0001_gb|ENN96177.1| 30S ribosomal protein S17P [Methanocaldococcus villosus KIN24-T80]
MMALV_14175	1	1	1	ref|WP_008514878.1| RNase P/RNase MRP subunit p29 [Methanobacterium sp. Maddingley MBC34]_x0001_gb|EKQ53028.1| RNase P/RNase MRP subunit p29 [Methanobacterium sp. Maddingley MBC34]
MMALV_14180	1	1	1	ref|YP_003423602.1| translation initiation factor aSUI1 [Methanobrevibacter ruminantium M1]_x0001_ref|WP_012955661.1| translation initiation factor SUI1 [Methanobrevibacter ruminantium]_x0001_gb|ADC46710.1| translation initiation factor aSUI1 [Methanobrevibacter ruminantium M1]
MMALV_14190	1	1	1	ref|WP_004557086.1| 50S ribosomal protein L29 [unclassified Thermoplasmatales]_x0001_gb|EMR73840.1| LSU ribosomal protein L29P [Thermoplasmatales archaeon SCGC AB-539-N05]_x0001_gb|ENO12173.1| LSU ribosomal protein L29P [Thermoplasmatales archaeon SCGC AB-539-C06]
MMALV_14200	1	1	1	ref|WP_008442255.1| 30S ribosomal protein S3 [Thermoplasmatales archaeon SCGC AB-539-N05]_x0001_gb|EMR73460.1| SSU ribosomal protein S3P [Thermoplasmatales archaeon SCGC AB-539-N05]
MMALV_14210	1	1	1	ref|YP_303672.1| LSU ribosomal protein L22P [Methanosarcina barkeri str. Fusaro]_x0001_ref|WP_011305147.1| 50S ribosomal protein L22 [Methanosarcina barkeri]_x0001_sp|Q46GA0.1|RL22_METBF RecName: Full=50S ribosomal protein L22P_x0001_gb|AAZ69092.1| LSU ribosomal protein L22P [Methanosarcina barkeri str. Fusaro]
MMALV_14220	1	1	1	ref|YP_023422.1| 30S ribosomal protein S19 [Picrophilus torridus DSM 9790]_x0001_ref|WP_011177445.1| 30S ribosomal protein S19 [Picrophilus torridus]_x0001_sp|Q6L1C3.1|RS19_PICTO RecName: Full=30S ribosomal protein S19_x0001_gb|AAT43229.1| small subunit ribosomal protein S19P [Picrophilus torridus DSM 9790]
MMALV_14230	1	1	1	ref|WP_021794633.1| hypothetical protein [Thermoplasmatales archaeon A-plasma]_x0001_gb|EQB71642.1| hypothetical protein AMDU1_APLC00020G0008 [Thermoplasmatales archaeon A-plasma]
MMALV_14240	1	1	1	ref|WP_004557080.1| LSU ribosomal protein L23P [unclassified Thermoplasmatales]_x0001_gb|EMR73464.1| LSU ribosomal protein L23P [Thermoplasmatales archaeon SCGC AB-539-N05]_x0001_gb|ENO12168.1| LSU ribosomal protein L23P [Thermoplasmatales archaeon SCGC AB-539-C06]
MMALV_14250	1	1	1	ref|WP_004557078.1| LSU ribosomal protein L4P [unclassified Thermoplasmatales]_x0001_gb|EMR73465.1| LSU ribosomal protein L4P [Thermoplasmatales archaeon SCGC AB-539-N05]_x0001_gb|ENO12167.1| LSU ribosomal protein L4P [Thermoplasmatales archaeon SCGC AB-539-C06]
MMALV_14260	1	1	1	ref|WP_004557077.1| 50S ribosomal protein L3 [unclassified Thermoplasmatales]_x0001_gb|EMR73466.1| LSU ribosomal protein L3P [Thermoplasmatales archaeon SCGC AB-539-N05]_x0001_gb|ENO12166.1| LSU ribosomal protein L3P [Thermoplasmatales archaeon SCGC AB-539-C06]
MMALV_14270	1	1	1	ref|YP_005921057.1| hypothetical protein Mhar_2078 [Methanosaeta harundinacea 6Ac]_x0001_ref|WP_014587610.1| hypothetical protein [Methanosaeta harundinacea]_x0001_gb|AET65434.1| hypothetical protein Mhar_2078 [Methanosaeta harundinacea 6Ac]
MMALV_14280	1	1	1	ref|NP_069845.1| hypothetical protein AF1012 [Archaeoglobus fulgidus DSM 4304]_x0001_ref|WP_010878512.1| radical SAM protein [Archaeoglobus fulgidus]_x0001_gb|AAB90230.1| conserved hypothetical protein [Archaeoglobus fulgidus DSM 4304]
MMALV_14290	1	1	1	ref|YP_004485150.1| CoA-disulfide reductase [Methanotorris igneus Kol 5]_x0001_ref|WP_013799679.1| FAD-dependent pyridine nucleotide-disulfide oxidoreductase [Methanotorris igneus]_x0001_gb|AEF97085.1| CoA-disulfide reductase [Methanotorris igneus Kol 5]
MMALV_14300	0	0	1	ref|YP_006923186.1| hypothetical protein Mpsy_1611 [Methanolobus psychrophilus R15]_x0001_ref|WP_015053533.1| hypothetical protein [Methanolobus psychrophilus]_x0001_gb|AFV23818.1| hypothetical protein Mpsy_1611 [Methanolobus psychrophilus R15]
MMALV_14310	1	1	1	ref|WP_004558302.1| GTP cyclohydrolase MptA [Thermoplasmatales archaeon SCGC AB-539-C06]_x0001_gb|ENO11760.1| GTP cyclohydrolase MptA [Thermoplasmatales archaeon SCGC AB-539-C06]
MMALV_14320	1	1	1	ref|WP_008441849.1| RNase HII [Thermoplasmatales archaeon SCGC AB-539-N05]_x0001_gb|EMR73812.1| RNase HII [Thermoplasmatales archaeon SCGC AB-539-N05]
MMALV_14330	1	0	1	ref|YP_023337.1| sterol binding protein [Picrophilus torridus DSM 9790]_x0001_ref|WP_011177360.1| sterol carrier protein [Picrophilus torridus]_x0001_gb|AAT43144.1| sterol binding protein [Picrophilus torridus DSM 9790]
MMALV_14370	0	0	1	ref|WP_007146269.1| tfp pilus assembly protein PilF [Methylophaga aminisulfidivorans]_x0001_gb|EGL53019.1| tfp pilus assembly protein PilF [Methylophaga aminisulfidivorans MP]
MMALV_14390	0	0	1	ref|NP_071153.1| aspartyl/glutamyl-tRNA amidotransferase subunit C [Archaeoglobus fulgidus DSM 4304]_x0001_ref|WP_010879817.1| glutamyl-tRNA amidotransferase subunit C [Archaeoglobus fulgidus]_x0001_sp|O27956.1|GATC_ARCFU RecName: Full=Glutamyl-tRNA(Gln) amidotransferase subunit C
MMALV_14400	0	1	1	gb|EEZ93015.1| Amidase [Candidatus Parvarchaeum acidiphilum ARMAN-4]
MMALV_14410	0	1	1	ref|YP_007249649.1| glutamyl-tRNA(Gln) and/or aspartyl-tRNA(Asn) amidotransferase, B subunit [Methanoregula formicica SMSP]_x0001_ref|WP_015286105.1| glutamyl-tRNA(Gln) and/or aspartyl-tRNA(Asn) amidotransferase, B subunit [Methanoregula formicica]_x0001_gb|AGB03142.1| glutamyl-tRNA(Gln) and/or aspartyl-tRNA(Asn) amidotransferase, B subunit [Methanoregula formicica SMSP]
MMALV_14430	0	0	1	ref|WP_022670380.1| aspartyl-tRNA synthase [Hippea alviniae]
MMALV_14440	1	1	1	ref|YP_008429879.1| AsnC family transcriptional regulator [Thermococcus litoralis DSM 5473]_x0001_ref|WP_004068823.1| AsnC family transcriptional regulator [Thermococcus litoralis]_x0001_gb|EHR78141.1| AsnC family transcriptional regulator [Thermococcus litoralis DSM 5473]
MMALV_14450	0	0	1	ref|YP_001547391.1| threonyl-tRNA synthetase [Herpetosiphon aurantiacus DSM 785]_x0001_ref|WP_012192154.1| threonyl-tRNA synthetase [Herpetosiphon aurantiacus]_x0001_gb|ABX07263.1| Threonyl/alanyl tRNA synthetase SAD [Herpetosiphon aurantiacus DSM 785]
MMALV_14470	1	1	1	ref|YP_002994428.1| Nascent polypeptide-associated complex protein [Thermococcus sibiricus MM 739]_x0001_ref|WP_015849298.1| NagC family transcriptional regulator [Thermococcus sibiricus]_x0001_gb|ACS90079.1| Nascent polypeptide-associated complex protein [Thermococcus sibiricus MM 739]
MMALV_14480	1	1	1	gb|AGF92952.1| protein belonging to Hydrogenase expression/formation protein, HupF/HypC [uncultured organism]
MMALV_14490	1	1	1	ref|WP_008441602.1| putative archaeal kinase [Thermoplasmatales archaeon SCGC AB-539-N05]_x0001_gb|EMR74007.1| putative archaeal kinase [Thermoplasmatales archaeon SCGC AB-539-N05]
MMALV_14500	1	1	1	gb|AAZ32487.1| isopentenyl-diphosphate delta-isomerase FMN-dependent [uncultured euryarchaeote Alv-FOS4]
MMALV_14530	1	1	1	ref|XP_004368156.1| Serine/threonineprotein kinase bud32, putative [Acanthamoeba castellanii str. Neff]_x0001_gb|ELR25401.1| Serine/threonineprotein kinase bud32, putative [Acanthamoeba castellanii str. Neff]
MMALV_14540	1	1	1	ref|NP_143746.1| deoxyribonucleotide triphosphate pyrophosphatase [Pyrococcus horikoshii OT3]_x0001_ref|WP_010885982.1| deoxyribonucleotide triphosphate pyrophosphatase [Pyrococcus horikoshii]_x0001_sp|O59580.1|NTPA_PYRHO RecName: Full=Non-canonical purine NTP pyrophosphatase
MMALV_14680	0	0	0
MMALV_14760	1	1	1	ref|YP_004423139.1| DNA-directed RNA polymerase subunit N [Pyrococcus sp. NA2]_x0001_ref|YP_006355170.1| DNA-directed RNA polymerase subunit N [Pyrococcus sp. ST04]_x0001_ref|WP_013747693.1| DNA-directed RNA polymerase subunit N [Pyrococcus]_x0001_gb|AEC51135.1| DNA-directed RNA polymerase subunit N [Pyrococcus sp. NA2]_x0001_gb|AFK23095.1| DNA-directed RNA polymerase subunit N [Pyrococcus sp. ST…
MMALV_14770	1	1	1	ref|WP_021791786.1| hypothetical protein [Thermoplasmatales archaeon I-plasma]_x0001_gb|EQB64648.1| hypothetical protein AMDU3_IPLC00004G0226 [Thermoplasmatales archaeon I-plasma]
MMALV_14780	1	1	1	ref|YP_002582350.1| 50S ribosomal protein L13 [Thermococcus sp. AM4]_x0001_ref|WP_014122445.1| 50S ribosomal protein L13 [Thermococcus sp. AM4]_x0001_gb|EEB73755.1| LSU ribosomal protein L13Ae (L13p) [Thermococcus sp. AM4]_x0001_gb|AHL23784.1| Ribosomal protein L13 [Thermococcus nautili]
MMALV_14790	1	1	1	ref|YP_007248064.1| ribosomal protein L18E [Methanoregula formicica SMSP]_x0001_ref|WP_015284521.1| ribosomal protein L18E [Methanoregula formicica]_x0001_gb|AGB01557.1| ribosomal protein L18E [Methanoregula formicica SMSP]
MMALV_14800	1	0	1	ref|WP_021795271.1| hypothetical protein [Thermoplasmatales archaeon A-plasma]_x0001_gb|EQB70957.1| hypothetical protein AMDU1_APLC00043G0023 [Thermoplasmatales archaeon A-plasma]
MMALV_14810	1	1	1	ref|WP_021791815.1| hypothetical protein [Thermoplasmatales archaeon I-plasma]_x0001_gb|EQB64677.1| hypothetical protein AMDU3_IPLC00004G0255 [Thermoplasmatales archaeon I-plasma]
MMALV_14880	1	0	1	ref|YP_001319979.1| dihydropteroate synthase [Alkaliphilus metalliredigens QYMF]_x0001_ref|WP_012063297.1| dihydropteroate synthase [Alkaliphilus metalliredigens]_x0001_gb|ABR48320.1| dihydropteroate synthase [Alkaliphilus metalliredigens QYMF]
MMALV_14900	0	0	1	ref|YP_003304333.1| hypothetical protein Sdel_1277 [Sulfurospirillum deleyianum DSM 6946]_x0001_ref|WP_012857049.1| general glycosylation pathway protein [Sulfurospirillum deleyianum]_x0001_gb|ACZ12298.1| Protein of unknown function DUF2088 [Sulfurospirillum deleyianum DSM 6946]
MMALV_14950	1	1	1	ref|YP_566751.1| thiamine-monophosphate kinase [Methanococcoides burtonii DSM 6242]_x0001_ref|WP_011500140.1| hydrogenase [Methanococcoides burtonii]_x0001_gb|ABE53001.1| Thiamine-monophosphate kinase [Methanococcoides burtonii DSM 6242]
MMALV_14960	1	1	1	ref|WP_008605068.1| pyruvate-formate lyase-activating enzyme [Thermoplasmatales archaeon SCGC AB-540-F20]_x0001_gb|EMR74650.1| pyruvate-formate lyase-activating enzyme [Thermoplasmatales archaeon SCGC AB-540-F20]
MMALV_15000	0	1	1	ref|YP_004051879.1| dihydrodipicolinate synthase [Calditerrivibrio nitroreducens DSM 19672]_x0001_ref|WP_013451926.1| dihydrodipicolinate synthase [Calditerrivibrio nitroreducens]_x0001_gb|ADR19716.1| dihydrodipicolinate synthase [Calditerrivibrio nitroreducens DSM 19672]
MMALV_15030	0	0	1	ref|WP_018153938.1| aspartate kinase [Methanothermococcus thermolithotrophicus]
MMALV_15040	1	1	1	ref|YP_004289344.1| diaminopimelate decarboxylase [Methanobacterium sp. AL-21]_x0001_ref|WP_013643723.1| diaminopimelate decarboxylase [Methanobacterium sp. AL-21]_x0001_gb|ADZ08372.1| diaminopimelate decarboxylase [Methanobacterium sp. AL-21]
MMALV_15050	0	1	1	ref|WP_005840029.1| diaminopimelate epimerase [Mitsuokella multacida]_x0001_gb|EEX69716.1| diaminopimelate epimerase [Mitsuokella multacida DSM 20544]
MMALV_15110	1	1	1	ref|YP_006924469.1| glyceraldehyde-3-phosphate dehydrogenase [Methanolobus psychrophilus R15]_x0001_ref|WP_015054804.1| glyceraldehyde-3-phosphate dehydrogenase [Methanolobus psychrophilus]_x0001_gb|AFV25101.1| glyceraldehyde-3-phosphate dehydrogenase [Methanolobus psychrophilus R15]
MMALV_15180	1	1	1	ref|WP_004590328.1| ketol-acid reductoisomerase [Methanocaldococcus villosus]_x0001_gb|ENN96424.1| ketol-acid reductoisomerase [Methanocaldococcus villosus KIN24-T80]
MMALV_15190	0	0	1	ref|YP_430435.1| hypothetical protein Moth_1586 [Moorella thermoacetica ATCC 39073]_x0001_ref|WP_011393092.1| hypothetical protein [Moorella thermoacetica]_x0001_gb|ABC19892.1| conserved hypothetical protein [Moorella thermoacetica ATCC 39073]
MMALV_15240	1	1	1	ref|WP_021793424.1| hypothetical protein [Thermoplasmatales archaeon E-plasma]_x0001_gb|EQB67123.1| hypothetical protein AMDU2_EPLC00006G0680 [Thermoplasmatales archaeon E-plasma]
MMALV_15260	1	1	1	ref|NP_615911.1| L-aspartate dehydrogenase [Methanosarcina acetivorans C2A]_x0001_ref|WP_011020996.1| L-aspartate dehydrogenase [Methanosarcina acetivorans]_x0001_sp|Q8TS47.1|ASPD_METAC RecName: Full=Probable L-aspartate dehydrogenase_x0001_gb|AAM04391.1| conserved hypothetical protein [Methanosarcina acetivorans C2A]
MMALV_15270	1	1	1	ref|YP_004070800.1| archease [Thermococcus barophilus MP]_x0001_ref|WP_013466875.1| archease [Thermococcus barophilus]_x0001_gb|ADT83577.1| archease [Thermococcus barophilus MP]
MMALV_15330	1	1	1	ref|WP_021791837.1| hypothetical protein [Thermoplasmatales archaeon I-plasma]_x0001_gb|EQB64699.1| hypothetical protein AMDU3_IPLC00004G0277 [Thermoplasmatales archaeon I-plasma]
MMALV_15340	1	1	1	ref|YP_005921326.1| Kinase RIO1 family protein [Methanosaeta harundinacea 6Ac]_x0001_ref|WP_014587879.1| serine/threonine kinase [Methanosaeta harundinacea]_x0001_gb|AET65703.1| Kinase RIO1 family protein [Methanosaeta harundinacea 6Ac]
MMALV_15350	1	1	1	ref|WP_018034636.1| hypothetical protein [euryarchaeote SCGC AAA261-E04]
MMALV_15360	1	1	1	ref|WP_008441869.1| TIGR01213 family protein [Thermoplasmatales archaeon SCGC AB-539-N05]_x0001_gb|EMR73762.1| TIGR01213 family protein [Thermoplasmatales archaeon SCGC AB-539-N05]
MMALV_15370	1	1	1	ref|YP_004484269.1| 50S ribosomal protein L21 [Methanotorris igneus Kol 5]_x0001_ref|WP_013798807.1| 50S ribosomal protein L21 [Methanotorris igneus]_x0001_gb|AEF96204.1| 50S ribosomal protein L21e [Methanotorris igneus Kol 5]
MMALV_15380	1	0	1	ref|WP_008441871.1| uncharacterized protein conserved in archaea [Thermoplasmatales archaeon SCGC AB-539-N05]_x0001_gb|EMR73764.1| uncharacterized protein conserved in archaea [Thermoplasmatales archaeon SCGC AB-539-N05]
MMALV_15390	1	1	1	ref|YP_023165.1| hypothetical protein PTO0387 [Picrophilus torridus DSM 9790]_x0001_ref|WP_011177188.1| DNA-binding protein [Picrophilus torridus]_x0001_gb|AAT42972.1| hypothetical protein DUF655 [Picrophilus torridus DSM 9790]
MMALV_15400	1	1	1	ref|WP_008441873.1| dimethyladenosine transferase [Thermoplasmatales archaeon SCGC AB-539-N05]_x0001_gb|EMR73766.1| dimethyladenosine transferase [Thermoplasmatales archaeon SCGC AB-539-N05]
MMALV_15410	1	1	1	ref|WP_008441876.1| GTP-binding conserved hypothetical protein TIGR00650 [Thermoplasmatales archaeon SCGC AB-539-N05]_x0001_gb|EMR73769.1| GTP-binding conserved hypothetical protein TIGR00650 [Thermoplasmatales archaeon SCGC AB-539-N05]
MMALV_15420	1	0	1	gb|AAZ32459.1| DNA polymerase family B [uncultured euryarchaeote Alv-FOS1]
MMALV_15430	1	1	1	ref|WP_018154286.1| 50S ribosomal protein L15 [Methanothermococcus thermolithotrophicus]
MMALV_15450	0	1	1	ref|WP_022489703.1| putative oxidative stress glutamate synthase [Clostridium sp. CAG:567]_x0001_emb|CDE96742.1| putative oxidative stress glutamate synthase [Clostridium sp. CAG:567]
MMALV_15460	1	1	1	ref|YP_005379385.1| thiazole biosynthesis/tRNA modification protein ThiI [Methanocella conradii HZ254]_x0001_ref|WP_014404705.1| tRNA sulfurtransferase [Methanocella conradii]_x0001_gb|AFC98866.1| thiazole biosynthesis/tRNA modification protein ThiI [Methanocella conradii HZ254]
MMALV_15470	1	0	1	ref|WP_006799713.1| permease [Dysgonomonas gadei]_x0001_gb|EGK01531.1| hypothetical protein HMPREF9455_02184 [Dysgonomonas gadei ATCC BAA-286]
MMALV_15520	0	1	1	ref|YP_675322.1| hypothetical protein Meso_2781 [Chelativorans sp. BNC1]_x0001_ref|WP_011582098.1| hypothetical protein [Chelativorans sp. BNC1]_x0001_gb|ABG64157.1| conserved hypothetical protein [Chelativorans sp. BNC1]
MMALV_15540	1	1	1	ref|YP_565344.1| JAMM-like protein. metallo peptidase. MEROPS family M67B [Methanococcoides burtonii DSM 6242]_x0001_ref|WP_011498753.1| hypothetical protein [Methanococcoides burtonii]_x0001_gb|ABE51594.1| metal-dependent protease, JAMM-like [Methanococcoides burtonii DSM 6242]
MMALV_15560	1	1	1	ref|YP_003247238.1| fibrillarin [Methanocaldococcus vulcanius M7]_x0001_ref|WP_015732976.1| SAM-dependent methyltransferase [Methanocaldococcus vulcanius]_x0001_gb|ACX72756.1| fibrillarin [Methanocaldococcus vulcanius M7]
MMALV_15570	1	0	1	ref|YP_003355715.1| NUDIX hydrolase [Methanocella paludicola SANAE]_x0001_ref|WP_012899412.1| NUDIX hydrolase [Methanocella paludicola]_x0001_dbj|BAI60732.1| NUDIX hydrolase [Methanocella paludicola SANAE]
MMALV_15580	1	1	1	ref|WP_007043830.1| 30S ribosomal protein S15 [Methanotorris formicicus]_x0001_gb|EHP88586.1| Ribosomal S13S15 domain protein [Methanotorris formicicus Mc-S-70]
MMALV_15600	1	1	1	ref|WP_008442716.1| Peptidase M22, glycoprotease [Thermoplasmatales archaeon SCGC AB-539-N05]_x0001_gb|EMR73033.1| Peptidase M22, glycoprotease [Thermoplasmatales archaeon SCGC AB-539-N05]
MMALV_15630	0	0	1	ref|NP_632842.1| gamma-glutamyl kinase [Methanosarcina mazei Go1]_x0001_ref|WP_011032768.1| glutamate 5-kinase [Methanosarcina mazei]_x0001_sp|Q8PYP3.1|PROB_METMA RecName: Full=Glutamate 5-kinase
MMALV_15640	0	0	1	ref|NP_632843.1| gamma-glutamyl phosphate reductase [Methanosarcina mazei Go1]_x0001_ref|WP_011032769.1| gamma-glutamyl phosphate reductase [Methanosarcina mazei]_x0001_sp|Q8PYP2.1|PROA_METMA RecName: Full=Gamma-glutamyl phosphate reductase
MMALV_15970	0	0	1	ref|YP_008855449.1| tellurite resistance protein TerC [Dehalococcoides mccartyi GY50]_x0001_ref|WP_023651848.1| tellurite resistance protein TerC [Dehalococcoides mccartyi]_x0001_gb|AHB12982.1| tellurite resistance protein TerC [Dehalococcoides mccartyi GY50]
MMALV_16010	1	1	1	ref|YP_003476733.1| GrpE protein [Thermoanaerobacter italicus Ab9]_x0001_ref|WP_012994976.1| heat shock protein GrpE [Thermoanaerobacter italicus]_x0001_gb|ADD02171.1| GrpE protein [Thermoanaerobacter italicus Ab9]
MMALV_16140	1	1	1	ref|WP_008442581.1| hydrogenase expression/formation protein HypE [Thermoplasmatales archaeon SCGC AB-539-N05]_x0001_gb|EMR73287.1| hydrogenase expression/formation protein HypE [Thermoplasmatales archaeon SCGC AB-539-N05]
MMALV_16150	1	0	1	ref|YP_004604139.1| hypothetical protein Flexsi_1942 [Flexistipes sinusarabici DSM 4947]_x0001_ref|WP_013887027.1| hypothetical protein [Flexistipes sinusarabici]_x0001_gb|AEI15571.1| Uncharacterized conserved protein UCP033563 [Flexistipes sinusarabici DSM 4947]
MMALV_16170	1	1	1	ref|WP_008604325.1| putative RNA-binding protein, snRNP like protein [Thermoplasmatales archaeon SCGC AB-540-F20]_x0001_gb|EMR75390.1| putative RNA-binding protein, snRNP like protein [Thermoplasmatales archaeon SCGC AB-540-F20]
MMALV_16200	1	1	1	ref|WP_008442617.1| SSU ribosomal protein S17E [Thermoplasmatales archaeon SCGC AB-539-N05]_x0001_gb|EMR73239.1| SSU ribosomal protein S17E [Thermoplasmatales archaeon SCGC AB-539-N05]
MMALV_16220	0	0	1	ref|YP_004050370.1| thymidylate synthase (fad) [Calditerrivibrio nitroreducens DSM 19672]_x0001_ref|WP_013450423.1| FAD-dependent thymidylate synthase [Calditerrivibrio nitroreducens]_x0001_gb|ADR18207.1| thymidylate synthase (FAD) [Calditerrivibrio nitroreducens DSM 19672]
MMALV_16230	0	0	1	ref|WP_008441502.1| putative PrgY-like protein, pheromone shutdown like protein [Thermoplasmatales archaeon SCGC AB-539-N05]_x0001_gb|EMR74103.1| putative PrgY-like protein, pheromone shutdown like protein [Thermoplasmatales archaeon SCGC AB-539-N05]
MMALV_16250	1	0	1	ref|WP_008441257.1| phosphoserine phosphatase [Thermoplasmatales archaeon SCGC AB-539-N05]_x0001_gb|EMR74328.1| phosphoserine phosphatase [Thermoplasmatales archaeon SCGC AB-539-N05]
MMALV_16260	1	1	1	ref|YP_004624649.1| hypothetical protein PYCH_17180 [Pyrococcus yayanosii CH1]_x0001_ref|WP_013906433.1| translation initiation factor 2 [Pyrococcus yayanosii]_x0001_gb|AEH25377.1| hypothetical protein PYCH_17180 [Pyrococcus yayanosii CH1]
MMALV_16270	0	0	1	ref|YP_005920242.1| Metallo-beta-lactamase domain protein [Methanosaeta harundinacea 6Ac]_x0001_ref|WP_014586804.1| Metallo-beta-lactamase domain protein [Methanosaeta harundinacea]_x0001_gb|AET64619.1| Metallo-beta-lactamase domain protein [Methanosaeta harundinacea 6Ac]
MMALV_16280	1	1	1	ref|WP_021786542.1| methyltransferase [Ferroplasma sp. Type II]_x0001_gb|EQB74040.1| methyltransferase [Ferroplasma sp. Type II]
MMALV_16300	1	1	1	ref|WP_004558259.1| glutamyl-tRNA(Gln) amidotransferase subunit E [Thermoplasmatales archaeon SCGC AB-539-C06]_x0001_gb|ENO11803.1| glutamyl-tRNA(Gln) amidotransferase subunit E [Thermoplasmatales archaeon SCGC AB-539-C06]
MMALV_16310	1	1	1	ref|NP_579190.1| glutamyl-tRNA(Gln) amidotransferase subunit D [Pyrococcus furiosus DSM 3638]_x0001_ref|YP_006492536.1| glutamyl-tRNA(Gln) amidotransferase subunit D [Pyrococcus furiosus COM1]_x0001_ref|WP_011012608.1| glutamyl-tRNA(Gln) amidotransferase [Pyrococcus furiosus]_x0001_sp|Q8U0X0.1|GATD_PYRFU RecName: Full=Glutamyl-tRNA(Gln) amidotransferase subunit D
MMALV_16320	0	1	1	ref|YP_003895360.1| hydrogenase accessory protein HypB [Methanoplanus petrolearius DSM 11571]_x0001_ref|WP_013330099.1| hydrogenase nickel incorporation protein HypB [Methanoplanus petrolearius]_x0001_gb|ADN36922.1| hydrogenase accessory protein HypB [Methanoplanus petrolearius DSM 11571]
MMALV_16330	1	1	1	ref|YP_004003617.1| phosphoribosylamine--glycine ligase [Methanothermus fervidus DSM 2088]_x0001_ref|WP_013413133.1| phosphoribosylamine--glycine ligase [Methanothermus fervidus]_x0001_gb|ADP76855.1| phosphoribosylamine--glycine ligase [Methanothermus fervidus DSM 2088]
MMALV_16340	1	1	1	ref|YP_003541211.1| tRNA pseudouridine synthase A [Methanohalophilus mahii DSM 5219]_x0001_ref|WP_013036509.1| tRNA pseudouridine synthase A [Methanohalophilus mahii]_x0001_gb|ADE35566.1| tRNA pseudouridine synthase A [Methanohalophilus mahii DSM 5219]
MMALV_16350	0	0	1	ref|YP_005381199.1| RNA-binding protein of the translin family [Methanocella conradii HZ254]_x0001_ref|WP_014406512.1| haloacid dehalogenase [Methanocella conradii]_x0001_gb|AFD00681.1| putative RNA-binding protein of the translin family [Methanocella conradii HZ254]
MMALV_16380	1	1	1	ref|NP_634107.1| orotidine 5'-phosphate decarboxylase [Methanosarcina mazei Go1]_x0001_ref|YP_007490750.1| Orotidine 5'-phosphate decarboxylase [Methanosarcina mazei Tuc01]_x0001_ref|WP_011034015.1| orotidine 5'-phosphate decarboxylase [Methanosarcina mazei]_x0001_sp|Q8PV88.1|PYRF_METMA RecName: Full=Orotidine 5'-phosphate decarboxylase
MMALV_16390	1	0	1	ref|WP_008442763.1| hypothetical protein [Thermoplasmatales archaeon SCGC AB-539-N05]_x0001_gb|EMR72991.1| hypothetical protein MBGDN05_00214 [Thermoplasmatales archaeon SCGC AB-539-N05]
MMALV_16400	1	1	1	ref|YP_007906710.1| NusA family KH domain protein, archaeal [Archaeoglobus sulfaticallidus PM70-1]_x0001_ref|WP_015590316.1| NusA family KH domain protein, archaeal [Archaeoglobus sulfaticallidus]_x0001_gb|AGK60717.1| NusA family KH domain protein, archaeal [Archaeoglobus sulfaticallidus PM70-1]
MMALV_16410	1	1	1	ref|YP_003435204.1| ribosomal protein L7Ae/L30e/S12e/Gadd45 [Ferroglobus placidus DSM 10642]_x0001_ref|WP_012965272.1| 50S ribosomal protein L30 [Ferroglobus placidus]_x0001_gb|ADC64929.1| ribosomal protein L7Ae/L30e/S12e/Gadd45 [Ferroglobus placidus DSM 10642]
MMALV_16420	1	1	1	ref|WP_021791797.1| hypothetical protein [Thermoplasmatales archaeon I-plasma]_x0001_gb|EQB64659.1| hypothetical protein AMDU3_IPLC00004G0237 [Thermoplasmatales archaeon I-plasma]
MMALV_16430	1	1	1	ref|YP_023036.1| DNA-directed RNA polymerase subunit A' [Picrophilus torridus DSM 9790]_x0001_ref|WP_011177059.1| DNA-directed RNA polymerase subunit A' [Picrophilus torridus]_x0001_gb|AAT42843.1| DNA-directed RNA polymerase subunit A' [Picrophilus torridus DSM 9790]
MMALV_16440	1	0	1	ref|WP_021794690.1| hypothetical protein [Thermoplasmatales archaeon A-plasma]_x0001_gb|EQB71699.1| hypothetical protein AMDU1_APLC00020G0065 [Thermoplasmatales archaeon A-plasma]
MMALV_16450	1	1	1	ref|WP_021786256.1| DNA-directed RNA polymerase subunit H [Ferroplasma sp. Type II]_x0001_gb|EQB74330.1| DNA-directed RNA polymerase subunit H [Ferroplasma sp. Type II]
MMALV_16480	1	1	1	ref|WP_008604121.1| histone acetyltransferase, ELP3 family [Thermoplasmatales archaeon SCGC AB-540-F20]_x0001_gb|EMR75586.1| histone acetyltransferase, ELP3 family [Thermoplasmatales archaeon SCGC AB-540-F20]
MMALV_16490	1	0	1	ref|WP_008441977.1| Bacterial regulatory protein, arsR family [Thermoplasmatales archaeon SCGC AB-539-N05]_x0001_gb|EMR73680.1| Bacterial regulatory protein, arsR family [Thermoplasmatales archaeon SCGC AB-539-N05]
MMALV_16500	0	0	1	ref|YP_007249916.1| putative transcriptional regulator with an HTH domain [Methanoregula formicica SMSP]_x0001_ref|WP_015286371.1| putative transcriptional regulator with an HTH domain [Methanoregula formicica]_x0001_gb|AGB03409.1| putative transcriptional regulator with an HTH domain [Methanoregula formicica SMSP]
MMALV_16520	1	0	1	ref|NP_349683.1| thioredoxin [Clostridium acetobutylicum ATCC 824]_x0001_ref|YP_004637737.1| thioredoxin [Clostridium acetobutylicum DSM 1731]_x0001_ref|YP_005672221.1| Thioredoxin [Clostridium acetobutylicum EA 2018]_x0001_ref|WP_010966364.1| thioredoxin [Clostridium acetobutylicum]_x0001_gb|AAK81023.1|AE007805_4 Thioredoxin [Clostridium acetobutylicum ATCC 824]_x0001_gb|ADZ22126.1| Thioredoxin …
MMALV_16530	1	1	1	ref|WP_008441904.1| putative domain HDIG-containing protein [Thermoplasmatales archaeon SCGC AB-539-N05]_x0001_gb|EMR73741.1| putative domain HDIG-containing protein [Thermoplasmatales archaeon SCGC AB-539-N05]
MMALV_16540	1	1	1	ref|WP_008441905.1| hypothetical protein [Thermoplasmatales archaeon SCGC AB-539-N05]_x0001_gb|EMR73742.1| hypothetical protein MBGDN05_00668 [Thermoplasmatales archaeon SCGC AB-539-N05]
MMALV_16550	1	0	1	ref|YP_023473.1| ArsR family transcriptional regulator [Picrophilus torridus DSM 9790]_x0001_ref|WP_011177496.1| ArsR family transcriptional regulator [Picrophilus torridus]_x0001_gb|AAT43280.1| transcriptional regulator, ArsR family [Picrophilus torridus DSM 9790]
MMALV_16570	1	0	1	ref|WP_007978624.1| hypothetical protein [Haladaptatus paucihalophilus]_x0001_gb|EFW92763.1| hypothetical protein ZOD2009_07834 [Haladaptatus paucihalophilus DX253]
MMALV_16620	1	1	1	ref|YP_003355184.1| putative ATP-dependent helicase [Methanocella paludicola SANAE]_x0001_ref|WP_012898881.1| helicase [Methanocella paludicola]_x0001_dbj|BAI60201.1| putative ATP-dependent helicase [Methanocella paludicola SANAE]
MMALV_16630	1	1	1	ref|YP_306721.1| 23S rRNA Um-2552 2'-O-methyltransferase [Methanosarcina barkeri str. Fusaro]_x0001_ref|WP_011308181.1| 23S rRNA methyltransferase [Methanosarcina barkeri]_x0001_sp|Q466Q1.1|RLME_METBF RecName: Full=Ribosomal RNA large subunit methyltransferase E
MMALV_16640	1	1	1	ref|YP_003400128.1| phosphoribosylformylglycinamidine cyclo-ligase [Archaeoglobus profundus DSM 5631]_x0001_ref|WP_012939791.1| phosphoribosylaminoimidazole synthetase [Archaeoglobus profundus]_x0001_gb|ADB57455.1| phosphoribosylformylglycinamidine cyclo-ligase [Archaeoglobus profundus DSM 5631]
MMALV_16650	0	0	1	ref|NP_613343.1| hypothetical protein MK0056 [Methanopyrus kandleri AV19]_x0001_ref|WP_011018428.1| hypothetical protein [Methanopyrus kandleri]_x0001_gb|AAM01273.1| Uncharacterized protein conserved in archaea [Methanopyrus kandleri AV19]
MMALV_16660	1	1	1	ref|WP_018035114.1| hypothetical protein [euryarchaeote SCGC AAA261-G15]
MMALV_16680	1	0	1	ref|YP_006924419.1| DNA gyrase subunit A [Methanolobus psychrophilus R15]_x0001_ref|WP_015054754.1| DNA gyrase subunit A [Methanolobus psychrophilus]_x0001_gb|AFV25051.1| DNA gyrase subunit A [Methanolobus psychrophilus R15]
MMALV_16700	1	1	1	ref|WP_009145591.1| phosphomethylpyrimidine synthase [Phascolarctobacterium succinatutens]_x0001_gb|EFY04748.1| thiamine biosynthesis protein ThiC [Phascolarctobacterium succinatutens YIT 12067]
MMALV_16720	0	0	1	ref|YP_007313732.1| 3-methyladenine DNA glycosylase/8-oxoguanine DNA glycosylase [Methanomethylovorans hollandica DSM 15978]_x0001_ref|WP_015325367.1| 3-methyladenine DNA glycosylase/8-oxoguanine DNA glycosylase [Methanomethylovorans hollandica]_x0001_gb|AGB50202.1| 3-methyladenine DNA glycosylase/8-oxoguanine DNA glycosylase [Methanomethylovorans hollandica DSM 15978]
MMALV_16730	0	1	1	ref|WP_004031571.1| XRE family transcriptional regulator [Methanobacterium formicicum]_x0001_gb|EKF85054.1| hypothetical protein A994_10564 [Methanobacterium formicicum DSM 3637]
MMALV_16770	1	1	1	ref|YP_005380179.1| fumarate hydratase alpha subunit, Fe-S type [Methanocella conradii HZ254]_x0001_ref|WP_014405498.1| fumarate hydratase [Methanocella conradii]_x0001_gb|AFC99660.1| fumarate hydratase alpha subunit, Fe-S type [Methanocella conradii HZ254]
MMALV_16780	1	0	1	ref|YP_003355261.1| hypothetical protein MCP_0206 [Methanocella paludicola SANAE]_x0001_ref|WP_012898958.1| hypothetical protein [Methanocella paludicola]_x0001_dbj|BAI60278.1| conserved hypothetical protein [Methanocella paludicola SANAE]
MMALV_16790	1	0	1	ref|YP_183709.1| hypothetical protein TK1296 [Thermococcus kodakarensis KOD1]_x0001_ref|WP_011250247.1| hypothetical protein [Thermococcus kodakarensis]_x0001_dbj|BAD85485.1| hypothetical protein, conserved, DUF424 family [Thermococcus kodakarensis KOD1]
MMALV_16810	0	0	1	ref|XP_005017828.1| PREDICTED: putative polypeptide N-acetylgalactosaminyltransferase-like protein 3-like [Anas platyrhynchos]
MMALV_16820	1	1	1	ref|YP_003357838.1| hypothetical protein MCP_2783 [Methanocella paludicola SANAE]_x0001_ref|WP_012901525.1| hypothetical protein [Methanocella paludicola]_x0001_dbj|BAI62855.1| conserved hypothetical protein [Methanocella paludicola SANAE]
MMALV_16840	1	0	1	ref|WP_008605119.1| 3-hexulose-6-phosphate synthase [Thermoplasmatales archaeon SCGC AB-540-F20]_x0001_gb|EMR74612.1| 3-hexulose-6-phosphate synthase [Thermoplasmatales archaeon SCGC AB-540-F20]
MMALV_16850	1	1	1	ref|YP_002994379.1| Probable protease htpX like protein [Thermococcus sibiricus MM 739]_x0001_ref|WP_015849249.1| protease [Thermococcus sibiricus]_x0001_sp|C6A335.1|HTPX_THESM RecName: Full=Protease HtpX homolog_x0001_gb|ACS90030.1| Probable protease htpX like protein [Thermococcus sibiricus MM 739]
MMALV_16870	1	0	1	ref|YP_005381652.1| metal-dependent hydrolase (urease superfamily) [Methanocella conradii HZ254]_x0001_ref|WP_014406965.1| metal-dependent hydrolase [Methanocella conradii]_x0001_gb|AFD01134.1| putative metal-dependent hydrolase (urease superfamily) [Methanocella conradii HZ254]
MMALV_16880	1	0	1	ref|WP_004556965.1| DNA primase small subunit [Thermoplasmatales archaeon SCGC AB-539-C06]_x0001_gb|ENO12198.1| DNA primase small subunit [Thermoplasmatales archaeon SCGC AB-539-C06]
MMALV_16890	1	1	1	ref|YP_003423146.1| ribosomal protein LX RplX [Methanobrevibacter ruminantium M1]_x0001_ref|WP_012955205.1| 50S ribosomal protein L18Ae [Methanobrevibacter ruminantium]_x0001_gb|ADC46254.1| ribosomal protein LX RplX [Methanobrevibacter ruminantium M1]
MMALV_16900	1	0	1	ref|YP_004484407.1| prefoldin subunit alpha [Methanotorris igneus Kol 5]_x0001_ref|WP_013798945.1| prefoldin subunit alpha [Methanotorris igneus]_x0001_gb|AEF96342.1| Prefoldin subunit alpha [Methanotorris igneus Kol 5]
MMALV_16910	1	1	1	ref|YP_004342479.1| signal recognition particle-docking protein FtsY [Archaeoglobus veneficus SNP6]_x0001_ref|WP_013684420.1| cell division protein FtsY [Archaeoglobus veneficus]_x0001_gb|AEA47764.1| signal recognition particle-docking protein FtsY [Archaeoglobus veneficus SNP6]
MMALV_16930	1	0	1	ref|YP_004341868.1| acetylornithine deacetylase/succinyl-diaminopimelate desuccinylase [Archaeoglobus veneficus SNP6]_x0001_ref|WP_013683817.1| diaminopimelate aminotransferase [Archaeoglobus veneficus]_x0001_gb|AEA47153.1| acetylornithine deacetylase or succinyl-diaminopimelate desuccinylase [Archaeoglobus veneficus SNP6]
MMALV_16940	1	0	1	ref|WP_008604044.1| acetyl-CoA acetyltransferase [Thermoplasmatales archaeon SCGC AB-540-F20]_x0001_gb|EMR75659.1| acetyl-CoA acetyltransferase [Thermoplasmatales archaeon SCGC AB-540-F20]
MMALV_16950	1	1	1	ref|WP_008442068.1| DNA-binding protein [Thermoplasmatales archaeon SCGC AB-539-N05]_x0001_gb|EMR73608.1| DNA-binding protein [Thermoplasmatales archaeon SCGC AB-539-N05]
	485	431	637
	173	227	21
