# Supplementary material for: Comparative genomics highlights the unique biology of Methanomassiliicoccales, a Thermoplasmatales-related seventh order of methanogenic archaea that encodes pyrrolysine
Source: BMC Genomics. 2014 Aug 13;15:679. doi: 10.1186/1471-2164-15-679 (PMC4153887; doi:10.1186/1471-2164-15-679)
Supplement: Supplementary file 1 — Additional file 1: Additional tables in a zipped folder containing: Table S1. tRNA and ncRNA contents for the genomes of the three Methanomassiliicoccales representatives. Table S2. Codon usage in the three genomes of Methanomassiliicoccales. Table S3. CRISPR DR elements found in the three genomes. Table S4. Number of best hits score among the three domains of life. Table S5. Genes list of the core genome of the Methanomassiliicoccales, as deduced by a TBLASTN analysis (with reference to CDS of “Ca. M. alvus” genome), and their presence or not in phylogenetical neighbors, human gut Methanobacteriales and non-redundant genbank DB. Table S6. CDS list of the core genome of the Methanomassiliicoccales, absent in phylogenetical neighbors and the human gut Methanobacteriales. In blue, the 20 CDS not retrieved in genbank database. Table S7. arCOG distribution among the Methanomassiliicoccales representative genomes, gut methanogens and some other archaea. Table S8. Complete list of transporters detected by TransportDB, in the three genomes of Methanomassiliicoccales. Table S9. List of the antioxydant systems in the three genomes of Methanomassiliicoccales. Table S10. Genes involved in methanogenesis in "Ca. M. alvus", "Ca. M. intestinalis" and M. luminyensis and accession numbers of the proteins they encode. Table S11. Comparative presence of the genes involved in the synthesis of the coM among the seven orders of methanogens. Table S12. Numbers of CDS with in-frame TAG, and % of the total CDS in various genomes of microorganisms coding or not pyrrolysine (update information from Prat et al. [77]). Table S13. CDS list of M. luminyensis B10. Table S14. Proteome of M. luminyensis B10. (ZIP 1 MB) [file 12864_2014_6390_MOESM1_ESM.zip › 2014_BMCGenomics_Additional_Table S6_specific CDS of the core genome.xlsx]

## Sheet: specific CDS of the core genome
Additional Table S6
CDS list of the core genome of "Ca. M. alvus", "Ca. M. intestinalis" and M. luminyensis, absent in phylogenetical neighbors and the human gut Methanobacteriales
in blue, the 20 CDS not retrieved in genbank database
MMALV_00060	ref|WP_023844432.1| archaeal/vacuolar-type H+-ATPase subunit I [Methanolobus tindarius]_x0001_gb|ETA67296.1| archaeal/vacuolar-type H+-ATPase subunit I [Methanolobus tindarius DSM 2278]
MMALV_00080	ref|YP_007247896.1| archaeal/vacuolar-type H+-ATPase subunit E [Methanoregula formicica SMSP]_x0001_ref|WP_015284353.1| archaeal/vacuolar-type H+-ATPase subunit E [Methanoregula formicica]_x0001_gb|AGB01389.1| archaeal/vacuolar-type H+-ATPase subunit E [Methanoregula formicica SMSP]
MMALV_00090	ref|YP_003355396.1| A-type ATP synthase subunit C [Methanocella paludicola SANAE]_x0001_ref|WP_012899093.1| ATP synthase subunit C [Methanocella paludicola]_x0001_dbj|BAI60413.1| A-type ATP synthase subunit C [Methanocella paludicola SANAE]
MMALV_00200
MMALV_00340	ref|WP_008439933.1| RNA-binding protein involved in rRNA processing [Thaumarchaeota archaeon SCGC AB-539-E09]_x0001_gb|EMR73892.1| RNA-binding protein involved in rRNA processing [Thaumarchaeota archaeon SCGC AB-539-E09]
MMALV_00470	ref|YP_001029740.1| hypothetical protein Mlab_0297 [Methanocorpusculum labreanum Z]_x0001_ref|WP_011832674.1| MFS transporter [Methanocorpusculum labreanum]_x0001_gb|ABN06473.1| major facilitator superfamily MFS_1 [Methanocorpusculum labreanum Z]
MMALV_00590	ref|YP_685885.1| glycosyltransferase (group 1) [Methanocella arvoryzae MRE50]_x0001_ref|WP_012035986.1| glycosyl transferase family 1 [Methanocella arvoryzae]_x0001_emb|CAJ36559.1| glycosyltransferase (group 1) [Methanocella arvoryzae MRE50]
MMALV_00910	ref|YP_001741479.1| hypothetical protein CLOAM1421 [Candidatus Cloacimonas acidaminovorans str. Evry]_x0001_ref|WP_015425131.1| hypothetical protein [Candidatus Cloacimonas acidaminovorans]_x0001_emb|CAO81273.1| hypothetical protein CLOAM1421 [Candidatus Cloacimonas acidaminovorans str. Evry]
MMALV_01680	ref|YP_003727639.1| hypothetical protein Metev_2014 [Methanohalobium evestigatum Z-7303]_x0001_ref|WP_013195408.1| hypothetical protein [Methanohalobium evestigatum]_x0001_gb|ADI74843.1| conserved hypothetical protein [Methanohalobium evestigatum Z-7303]
MMALV_01890
MMALV_02450
MMALV_02510	ref|WP_022067352.1| tIGR00268 family protein [Blautia sp. CAG:257]_x0001_emb|CDA06773.1| tIGR00268 family protein [Blautia sp. CAG:257]
MMALV_02540	ref|YP_463002.1| DNA-binding protein [Syntrophus aciditrophicus SB]_x0001_ref|WP_011418850.1| DNA-binding protein [Syntrophus aciditrophicus]_x0001_gb|ABC78834.1| predicted DNA-binding protein with PD1-like DNA-binding motif [Syntrophus aciditrophicus SB]
MMALV_02550	ref|YP_004615456.1| hypothetical protein [Methanosalsum zhilinae DSM 4017]_x0001_ref|WP_013897676.1| hypothetical protein [Methanosalsum zhilinae]_x0001_gb|AEH60237.1| hypothetical protein Mzhil_0361 [Methanosalsum zhilinae DSM 4017]
MMALV_02640	emb|CBH38163.1| conserved hypothetical protein containing PHP domain [uncultured archaeon]
MMALV_02670	ref|YP_175316.1| cardiolipin synthetase [Bacillus clausii KSM-K16]_x0001_ref|WP_011246663.1| phospholipase D [Bacillus clausii]_x0001_dbj|BAD64355.1| cardiolipin synthetase [Bacillus clausii KSM-K16]
MMALV_02700	ref|WP_022081549.1| 4Fe-4S protein [Ruminococcus sp. CAG:488]_x0001_emb|CDA18949.1| 4Fe-4S protein [Ruminococcus sp. CAG:488]
MMALV_02910	ref|YP_008377058.1| ABC-2 type transporter, permease protein [Halorhabdus tiamatea SARL4B]_x0001_ref|WP_008527623.1| ABC transporter [Halorhabdus tiamatea]_x0001_emb|CCQ33747.1| ABC-2 type transporter, permease protein [Halorhabdus tiamatea SARL4B]_x0001_gb|ERJ05288.1| ABC-2 type transporter protein [Halorhabdus tiamatea SARL4B]
MMALV_03030	ref|YP_845924.1| 4Fe-4S ferredoxin [Syntrophobacter fumaroxidans MPOB]_x0001_ref|WP_011698659.1| heterodisulfide reductase [Syntrophobacter fumaroxidans]_x0001_gb|ABK17489.1| 4Fe-4S ferredoxin, iron-sulfur binding domain protein [Syntrophobacter fumaroxidans MPOB]
MMALV_03400	ref|YP_006861822.1| hypothetical protein Ngar_c12250 [Candidatus Nitrososphaera gargensis Ga9.2]_x0001_ref|WP_015018702.1| hypothetical protein [Candidatus Nitrososphaera gargensis]_x0001_gb|AFU58165.1| hypothetical protein Ngar_c12250 [Candidatus Nitrososphaera gargensis Ga9.2]
MMALV_03610
MMALV_03760	ref|YP_001031005.1| hypothetical protein Mlab_1574 [Methanocorpusculum labreanum Z]_x0001_ref|WP_011833941.1| catalase [Methanocorpusculum labreanum]_x0001_gb|ABN07738.1| Catalase [Methanocorpusculum labreanum Z]
MMALV_03830
MMALV_04050
MMALV_04080	ref|YP_004004647.1| methanogenesis marker protein 3 [Methanothermus fervidus DSM 2088]_x0001_ref|WP_013414163.1| hypothetical protein [Methanothermus fervidus]_x0001_gb|ADP77885.1| methanogenesis marker protein 3 [Methanothermus fervidus DSM 2088]
MMALV_04160	ref|NP_634062.1| hypothetical protein MM_2038 [Methanosarcina mazei Go1]_x0001_ref|YP_007490713.1| Hypothetical protein MmTuc01_2111 [Methanosarcina mazei Tuc01]_x0001_ref|WP_011033970.1| hypothetical protein [Methanosarcina mazei]_x0001_gb|AAM31734.1| conserved protein [Methanosarcina mazei Go1]_x0001_gb|AGF97441.1| Hypothetical protein MmTuc01_2111 [Methanosarcina mazei Tuc01]
MMALV_04190	ref|WP_021169865.1| hydantoin utilization protein A [Sporomusa ovata]_x0001_gb|EQB27055.1| hydantoin utilization protein A [Sporomusa ovata DSM 2662]
MMALV_04200	ref|YP_004615456.1| hypothetical protein [Methanosalsum zhilinae DSM 4017]_x0001_ref|WP_013897676.1| hypothetical protein [Methanosalsum zhilinae]_x0001_gb|AEH60237.1| hypothetical protein Mzhil_0361 [Methanosalsum zhilinae DSM 4017]
MMALV_04210	ref|YP_007313021.1| putative cobalamin binding protein [Methanomethylovorans hollandica DSM 15978]_x0001_ref|WP_015324657.1| putative cobalamin binding protein [Methanomethylovorans hollandica]_x0001_gb|AGB49491.1| putative cobalamin binding protein [Methanomethylovorans hollandica DSM 15978]
MMALV_04230	ref|WP_002710289.1| phosphoglycolate phosphatase [Thiothrix nivea]_x0001_gb|EIJ36415.1| phosphoglycolate phosphatase [Thiothrix nivea DSM 5205]
MMALV_04250	ref|WP_009236924.1| cell filamentation protein Fic [Prevotella sp. oral taxon 472]_x0001_gb|EEX53182.1| Fic family protein [Prevotella sp. oral taxon 472 str. F0295]
MMALV_04280	ref|WP_022145357.1| pyrrolysine biosynthesis radical SAM protein [Firmicutes bacterium CAG:238]_x0001_emb|CDA92445.1| pyrrolysine biosynthesis radical SAM protein [Firmicutes bacterium CAG:238]
MMALV_04610
MMALV_04820
MMALV_05040	ref|YP_566899.1| amino acid transporter [Methanococcoides burtonii DSM 6242]_x0001_ref|WP_011500285.1| amino acid permease [Methanococcoides burtonii]_x0001_gb|ABE53149.1| Amino acid/polyamine transporter I [Methanococcoides burtonii DSM 6242]
MMALV_05120	ref|YP_001031080.1| hypothetical protein Mlab_1652 [Methanocorpusculum labreanum Z]_x0001_ref|WP_011834016.1| hypothetical protein [Methanocorpusculum labreanum]_x0001_gb|ABN07813.1| shikimate 5-dehydrogenase [Methanocorpusculum labreanum Z]
MMALV_05650	ref|YP_004004075.1| hypothetical protein Mfer_0513 [Methanothermus fervidus DSM 2088]_x0001_ref|WP_013413591.1| hypothetical protein [Methanothermus fervidus]_x0001_gb|ADP77313.1| Protein of unknown function DUF509 [Methanothermus fervidus DSM 2088]
MMALV_05660	ref|WP_018341390.1| homoserine kinase [Cytophaga aurantiaca]
MMALV_06550	ref|YP_003247184.1| PHP domain-containing protein [Methanocaldococcus vulcanius M7]_x0001_ref|WP_015732922.1| isoleucyl-tRNA synthetase [Methanocaldococcus vulcanius]_x0001_gb|ACX72702.1| PHP domain protein [Methanocaldococcus vulcanius M7]
MMALV_07070
MMALV_07100
MMALV_07190	ref|WP_020660449.1| hypothetical protein [Amycolatopsis benzoatilytica]
MMALV_07200
MMALV_07390	gb|EYB69540.1| phenylacetic acid degradation protein PaaD [Deinococcus phoenicis]
MMALV_07460	ref|YP_565745.1| K+ transporter Trk [Methanococcoides burtonii DSM 6242]_x0001_ref|WP_011499144.1| Trk system potassium transporter TrkH [Methanococcoides burtonii]_x0001_gb|ABE51995.1| K+ transporter [Methanococcoides burtonii DSM 6242]
MMALV_07500	ref|YP_003318076.1| Ppx/GppA phosphatase [Thermanaerovibrio acidaminovorans DSM 6589]_x0001_ref|WP_012870303.1| phosphatase GppA [Thermanaerovibrio acidaminovorans]_x0001_gb|ACZ19794.1| Ppx/GppA phosphatase [Thermanaerovibrio acidaminovorans DSM 6589]
MMALV_07750	ref|YP_001405271.1| cobalamin synthesis protein, P47K [Methanoregula boonei 6A8]_x0001_ref|WP_012107686.1| cobalamin biosynthesis protein [Methanoregula boonei]_x0001_gb|ABS56628.1| cobalamin synthesis protein, P47K [Methanoregula boonei 6A8]
MMALV_08230	ref|YP_003894742.1| hypothetical protein Mpet_1547 [Methanoplanus petrolearius DSM 11571]_x0001_ref|WP_013329481.1| hypothetical protein [Methanoplanus petrolearius]_x0001_gb|ADN36304.1| protein of unknown function DUF1294 [Methanoplanus petrolearius DSM 11571]
MMALV_08260	ref|YP_005920279.1| hypothetical protein Mhar_1292 [Methanosaeta harundinacea 6Ac]_x0001_ref|WP_014586841.1| aldolase [Methanosaeta harundinacea]_x0001_gb|AET64656.1| hypothetical protein Mhar_1292 [Methanosaeta harundinacea 6Ac]
MMALV_08830	ref|WP_004556425.1| site-specific recombinase, DNA invertase Pin [Thermoplasmatales archaeon SCGC AB-539-C06]_x0001_gb|ENO12330.1| site-specific recombinase, DNA invertase Pin [Thermoplasmatales archaeon SCGC AB-539-C06]
MMALV_08880	ref|YP_002465576.1| phosphate uptake regulator PhoU [Methanosphaerula palustris E1-9c]_x0001_ref|WP_012617172.1| PhoU family transcriptional regulator [Methanosphaerula palustris]_x0001_gb|ACL15853.1| phosphate uptake regulator, PhoU [Methanosphaerula palustris E1-9c]
MMALV_09070	ref|YP_003355956.1| hypothetical protein MCP_0901 [Methanocella paludicola SANAE]_x0001_ref|WP_012899652.1| hypothetical protein [Methanocella paludicola]_x0001_dbj|BAI60973.1| conserved hypothetical protein [Methanocella paludicola SANAE]
MMALV_09100
MMALV_09750	ref|YP_001030579.1| hypothetical protein Mlab_1143 [Methanocorpusculum labreanum Z]_x0001_ref|WP_011833515.1| S-adenosylmethionine decarboxylase [Methanocorpusculum labreanum]_x0001_gb|ABN07312.1| hypothetical protein Mlab_1143 [Methanocorpusculum labreanum Z]
MMALV_10380	ref|WP_004557076.1| biotin synthase-related enzyme [unclassified Thermoplasmatales]_x0001_gb|EMR73467.1| biotin synthase-related enzyme [Thermoplasmatales archaeon SCGC AB-539-N05]_x0001_gb|ENO12165.1| biotin synthase-related enzyme [Thermoplasmatales archaeon SCGC AB-539-C06]
MMALV_10660	ref|WP_006857644.1| pseudouridylate synthase [Roseburia]_x0001_gb|EEV00531.1| pseudouridylate synthase [Roseburia intestinalis L1-82]_x0001_emb|CDA55106.1| pseudouridine synthase [Roseburia intestinalis CAG:13]
MMALV_10740	ref|WP_021660290.1| hypothetical protein [Clostridium sp. ATCC 29733]_x0001_gb|ERJ00162.1| hypothetical protein HMPREF0262_01088 [Clostridium sp. ATCC 29733]
MMALV_10930
MMALV_11030	ref|WP_020375019.1| hypothetical protein [Sulfobacillus thermosulfidooxidans]
MMALV_11085	ref|NP_616632.1| hypothetical protein MA1705 [Methanosarcina acetivorans C2A]_x0001_ref|WP_011021709.1| hypothetical protein [Methanosarcina acetivorans]_x0001_gb|AAM05112.1| predicted protein [Methanosarcina acetivorans C2A]
MMALV_11280	ref|YP_003638818.1| Pyrrolysine--tRNA(Pyl) ligase [Thermincola potens JR]_x0001_ref|WP_013118946.1| Pyrrolysine--tRNA(Pyl) ligase [Thermincola potens]_x0001_gb|ADG80917.1| Pyrrolysine--tRNA(Pyl) ligase [Thermincola potens JR]
MMALV_11290	ref|YP_003828289.1| monomethylamine:corrinoid methyltransferase [Acetohalobium arabaticum DSM 5501]_x0001_ref|WP_013278669.1| monomethylamine methyltransferase mtmB [Acetohalobium arabaticum]_x0001_gb|ADL13224.1| monomethylamine:corrinoid methyltransferase [Acetohalobium arabaticum DSM 5501]
MMALV_11330	ref|YP_566034.1| transmembrane protein MttP [Methanococcoides burtonii DSM 6242]_x0001_ref|WP_011499429.1| membrane protein [Methanococcoides burtonii]_x0001_gb|ABE52284.1| DUF6-domain membrane protein [Methanococcoides burtonii DSM 6242]
MMALV_11360	ref|WP_023845246.1| trimethylamine:corrinoid methyltransferase [Methanolobus tindarius]_x0001_gb|ETA68110.1| trimethylamine:corrinoid methyltransferase [Methanolobus tindarius DSM 2278]
MMALV_11370	ref|YP_007312794.1| dimethylamine:corrinoid methyltransferase [Methanomethylovorans hollandica DSM 15978]_x0001_ref|WP_015324431.1| dimethylamine:corrinoid methyltransferase [Methanomethylovorans hollandica]_x0001_gb|AGB49264.1| dimethylamine:corrinoid methyltransferase [Methanomethylovorans hollandica DSM 15978]
MMALV_11620	ref|YP_003893903.1| cobalamin 5'-phosphate synthase [Methanoplanus petrolearius DSM 11571]_x0001_ref|WP_013328643.1| cobalamin 5'-phosphate synthase [Methanoplanus petrolearius]_x0001_gb|ADN35465.1| cobalamin 5'-phosphate synthase [Methanoplanus petrolearius DSM 11571]
MMALV_11630
MMALV_11650	ref|YP_687026.1| putative L-threonine-O-3-phosphate decarboxylase [Methanocella arvoryzae MRE50]_x0001_ref|WP_012034885.1| L-threonine-O-3-phosphate decarboxylase [Methanocella arvoryzae]_x0001_emb|CAJ37700.1| putative L-threonine-O-3-phosphate decarboxylase [Methanocella arvoryzae MRE50]
MMALV_11780	ref|YP_005379943.1| Iron-sulfur cluster assembly accessory protein [Methanocella conradii HZ254]_x0001_ref|WP_014405263.1| heme biosynthesis protein HemY [Methanocella conradii]_x0001_gb|AFC99424.1| Iron-sulfur cluster assembly accessory protein [Methanocella conradii HZ254]
MMALV_12190
MMALV_12330	ref|YP_005920600.1| ABC transporter [Methanosaeta harundinacea 6Ac]_x0001_ref|WP_014587159.1| ABC transporter [Methanosaeta harundinacea]_x0001_gb|AET64977.1| ABC-2 type transporter [Methanosaeta harundinacea 6Ac]
MMALV_12700	ref|WP_021327244.1| sodium/hydrogen exchanger [candidate division ZIXI]_x0001_gb|EQB62492.1| sodium/hydrogen exchanger [candidate division ZIXI bacterium RBG-1]
MMALV_12730	ref|WP_006928030.1| zinc/iron permease [Caldithrix abyssi]_x0001_gb|EHO40953.1| zinc/iron permease [Caldithrix abyssi DSM 13497]
MMALV_12860
MMALV_13080	ref|YP_001957953.1| hypothetical protein Aasi_0854 [Candidatus Amoebophilus asiaticus 5a2]_x0001_ref|WP_012472992.1| hypothetical protein [Candidatus Amoebophilus asiaticus]_x0001_gb|ACE06224.1| hypothetical protein Aasi_0854 [Candidatus Amoebophilus asiaticus 5a2]
MMALV_13220	ref|YP_006922538.1| UDP-N-acetylmuramoylalanine-D-glutamate ligase [Methanolobus psychrophilus R15]_x0001_ref|WP_015052893.1| UDP-N-acetylmuramoylalanine-D-glutamate ligase [Methanolobus psychrophilus]_x0001_gb|AFV23170.1| UDP-N-acetylmuramoylalanine-D-glutamate ligase [Methanolobus psychrophilus R15]
MMALV_13590
MMALV_13680
MMALV_13700	ref|YP_003300899.1| processing peptidase [Thermomonospora curvata DSM 43183]_x0001_ref|WP_012853645.1| zinc protease [Thermomonospora curvata]_x0001_gb|ACY98861.1| processing peptidase [Thermomonospora curvata DSM 43183]
MMALV_13890	ref|WP_010695383.1| hypothetical protein [Saccharopolyspora spinosa]
MMALV_13940
MMALV_14090	ref|WP_004556473.1| ribosomal protein L32E [Thermoplasmatales archaeon SCGC AB-539-C06]_x0001_gb|ENO12302.1| ribosomal protein L32E [Thermoplasmatales archaeon SCGC AB-539-C06]
MMALV_14300	ref|YP_006923186.1| hypothetical protein Mpsy_1611 [Methanolobus psychrophilus R15]_x0001_ref|WP_015053533.1| hypothetical protein [Methanolobus psychrophilus]_x0001_gb|AFV23818.1| hypothetical protein Mpsy_1611 [Methanolobus psychrophilus R15]
MMALV_14370	ref|WP_007146269.1| tfp pilus assembly protein PilF [Methylophaga aminisulfidivorans]_x0001_gb|EGL53019.1| tfp pilus assembly protein PilF [Methylophaga aminisulfidivorans MP]
MMALV_14390	ref|NP_071153.1| aspartyl/glutamyl-tRNA amidotransferase subunit C [Archaeoglobus fulgidus DSM 4304]_x0001_ref|WP_010879817.1| glutamyl-tRNA amidotransferase subunit C [Archaeoglobus fulgidus]_x0001_sp|O27956.1|GATC_ARCFU RecName: Full=Glutamyl-tRNA(Gln) amidotransferase subunit C
MMALV_14430	ref|WP_022670380.1| aspartyl-tRNA synthase [Hippea alviniae]
MMALV_14450	ref|YP_001547391.1| threonyl-tRNA synthetase [Herpetosiphon aurantiacus DSM 785]_x0001_ref|WP_012192154.1| threonyl-tRNA synthetase [Herpetosiphon aurantiacus]_x0001_gb|ABX07263.1| Threonyl/alanyl tRNA synthetase SAD [Herpetosiphon aurantiacus DSM 785]
MMALV_14680
MMALV_14900	ref|YP_003304333.1| hypothetical protein Sdel_1277 [Sulfurospirillum deleyianum DSM 6946]_x0001_ref|WP_012857049.1| general glycosylation pathway protein [Sulfurospirillum deleyianum]_x0001_gb|ACZ12298.1| Protein of unknown function DUF2088 [Sulfurospirillum deleyianum DSM 6946]
MMALV_15030	ref|WP_018153938.1| aspartate kinase [Methanothermococcus thermolithotrophicus]
MMALV_15190	ref|YP_430435.1| hypothetical protein Moth_1586 [Moorella thermoacetica ATCC 39073]_x0001_ref|WP_011393092.1| hypothetical protein [Moorella thermoacetica]_x0001_gb|ABC19892.1| conserved hypothetical protein [Moorella thermoacetica ATCC 39073]
MMALV_15630	ref|NP_632842.1| gamma-glutamyl kinase [Methanosarcina mazei Go1]_x0001_ref|WP_011032768.1| glutamate 5-kinase [Methanosarcina mazei]_x0001_sp|Q8PYP3.1|PROB_METMA RecName: Full=Glutamate 5-kinase
MMALV_15640	ref|NP_632843.1| gamma-glutamyl phosphate reductase [Methanosarcina mazei Go1]_x0001_ref|WP_011032769.1| gamma-glutamyl phosphate reductase [Methanosarcina mazei]_x0001_sp|Q8PYP2.1|PROA_METMA RecName: Full=Gamma-glutamyl phosphate reductase
MMALV_15970	ref|YP_008855449.1| tellurite resistance protein TerC [Dehalococcoides mccartyi GY50]_x0001_ref|WP_023651848.1| tellurite resistance protein TerC [Dehalococcoides mccartyi]_x0001_gb|AHB12982.1| tellurite resistance protein TerC [Dehalococcoides mccartyi GY50]
MMALV_16220	ref|YP_004050370.1| thymidylate synthase (fad) [Calditerrivibrio nitroreducens DSM 19672]_x0001_ref|WP_013450423.1| FAD-dependent thymidylate synthase [Calditerrivibrio nitroreducens]_x0001_gb|ADR18207.1| thymidylate synthase (FAD) [Calditerrivibrio nitroreducens DSM 19672]
MMALV_16230	ref|WP_008441502.1| putative PrgY-like protein, pheromone shutdown like protein [Thermoplasmatales archaeon SCGC AB-539-N05]_x0001_gb|EMR74103.1| putative PrgY-like protein, pheromone shutdown like protein [Thermoplasmatales archaeon SCGC AB-539-N05]
MMALV_16270	ref|YP_005920242.1| Metallo-beta-lactamase domain protein [Methanosaeta harundinacea 6Ac]_x0001_ref|WP_014586804.1| Metallo-beta-lactamase domain protein [Methanosaeta harundinacea]_x0001_gb|AET64619.1| Metallo-beta-lactamase domain protein [Methanosaeta harundinacea 6Ac]
MMALV_16350	ref|YP_005381199.1| RNA-binding protein of the translin family [Methanocella conradii HZ254]_x0001_ref|WP_014406512.1| haloacid dehalogenase [Methanocella conradii]_x0001_gb|AFD00681.1| putative RNA-binding protein of the translin family [Methanocella conradii HZ254]
MMALV_16500	ref|YP_007249916.1| putative transcriptional regulator with an HTH domain [Methanoregula formicica SMSP]_x0001_ref|WP_015286371.1| putative transcriptional regulator with an HTH domain [Methanoregula formicica]_x0001_gb|AGB03409.1| putative transcriptional regulator with an HTH domain [Methanoregula formicica SMSP]
MMALV_16650	ref|NP_613343.1| hypothetical protein MK0056 [Methanopyrus kandleri AV19]_x0001_ref|WP_011018428.1| hypothetical protein [Methanopyrus kandleri]_x0001_gb|AAM01273.1| Uncharacterized protein conserved in archaea [Methanopyrus kandleri AV19]
MMALV_16720	ref|YP_007313732.1| 3-methyladenine DNA glycosylase/8-oxoguanine DNA glycosylase [Methanomethylovorans hollandica DSM 15978]_x0001_ref|WP_015325367.1| 3-methyladenine DNA glycosylase/8-oxoguanine DNA glycosylase [Methanomethylovorans hollandica]_x0001_gb|AGB50202.1| 3-methyladenine DNA glycosylase/8-oxoguanine DNA glycosylase [Methanomethylovorans hollandica DSM 15978]
MMALV_16810	ref|XP_005017828.1| PREDICTED: putative polypeptide N-acetylgalactosaminyltransferase-like protein 3-like [Anas platyrhynchos]
