# Supplementary material for: Comparative genomics highlights the unique biology of Methanomassiliicoccales, a Thermoplasmatales-related seventh order of methanogenic archaea that encodes pyrrolysine
Source: BMC Genomics. 2014 Aug 13;15:679. doi: 10.1186/1471-2164-15-679 (PMC4153887; doi:10.1186/1471-2164-15-679)
Supplement: Supplementary file 1 — Additional file 1: Additional tables in a zipped folder containing: Table S1. tRNA and ncRNA contents for the genomes of the three Methanomassiliicoccales representatives. Table S2. Codon usage in the three genomes of Methanomassiliicoccales. Table S3. CRISPR DR elements found in the three genomes. Table S4. Number of best hits score among the three domains of life. Table S5. Genes list of the core genome of the Methanomassiliicoccales, as deduced by a TBLASTN analysis (with reference to CDS of “Ca. M. alvus” genome), and their presence or not in phylogenetical neighbors, human gut Methanobacteriales and non-redundant genbank DB. Table S6. CDS list of the core genome of the Methanomassiliicoccales, absent in phylogenetical neighbors and the human gut Methanobacteriales. In blue, the 20 CDS not retrieved in genbank database. Table S7. arCOG distribution among the Methanomassiliicoccales representative genomes, gut methanogens and some other archaea. Table S8. Complete list of transporters detected by TransportDB, in the three genomes of Methanomassiliicoccales. Table S9. List of the antioxydant systems in the three genomes of Methanomassiliicoccales. Table S10. Genes involved in methanogenesis in "Ca. M. alvus", "Ca. M. intestinalis" and M. luminyensis and accession numbers of the proteins they encode. Table S11. Comparative presence of the genes involved in the synthesis of the coM among the seven orders of methanogens. Table S12. Numbers of CDS with in-frame TAG, and % of the total CDS in various genomes of microorganisms coding or not pyrrolysine (update information from Prat et al. [77]). Table S13. CDS list of M. luminyensis B10. Table S14. Proteome of M. luminyensis B10. (ZIP 1 MB) [file 12864_2014_6390_MOESM1_ESM.zip › 2014_BMCGenomics_Additional_Table S7_arCOGclass_distribution.xlsx]

## Sheet: arCOG class distribution
Additional Table S7
arCOG distribution among the Methanomassiliicoccales, gut methanogens and some other archaea
		number of CDS										% of CDS
#arCOG class	description	"Ca. M. alvus"	M. luminyensis	"Ca. M. intestinalis"	A. boonei	A. fulgidus	A. veneficus	M. smithii	M. stadtmanae	T. acidophilum	Uncultured MGII	"Ca. M. alvus"	M. luminyensis	"Ca. M. intestinalis"	A. boonei	A. fulgidus	A. veneficus	M. smithii	M. stadtmanae	T. acidophilum	Uncultured MGII
A	RNA processing and modification	0	0	0	0	0	0	0	0	0	0	0	0	0	0	0	0	0	0	0	0
B	Chromatin structure and dynamics	0	0	0	0	0	0	0	0	0	0	0	0	0	0	0	0	0	0	0	0
C	Energy production and conversion	90	187	138	113	223	164	131	113	109	83	7.08104	9.05569	9.59666	8.33948	10.2294	8.9276	8.5231	8.29662	7.60642	7.4041
D	Cell cycle control, cell division, chromosome partitioning	5	14	13	12	14	15	8	6	10	10	0.393391	0.677966	0.904033	0.885609	0.642202	0.816549	0.520494	0.440529	0.697837	0.892061
E	Amino acid transport and metabolism	110	167	102	86	157	129	110	110	131	80	8.6546	8.08717	7.09318	6.34686	7.20183	7.02232	7.1568	8.07636	9.14166	7.13649
F	Nucleotide transport and metabolism	48	53	52	56	52	54	50	45	48	50	3.77655	2.56659	3.61613	4.13284	2.38532	2.93958	3.25309	3.30396	3.34962	4.4603
G	Carbohydrate transport and metabolism	53	68	46	51	55	44	37	30	108	42	4.16994	3.29298	3.19889	3.76384	2.52294	2.39521	2.40729	2.20264	7.53664	3.74665
H	Coenzyme transport and metabolism	97	134	104	58	107	95	110	100	76	59	7.63179	6.4891	7.23227	4.28044	4.90826	5.17148	7.1568	7.34214	5.30356	5.26316
I	Lipid transport and metabolism	23	28	23	27	109	31	25	21	57	56	1.8096	1.35593	1.59944	1.99262	5	1.68753	1.62655	1.54185	3.97767	4.99554
J	Translation, ribosomal structure and biogenesis	158	167	161	161	175	176	158	153	146	148	12.4312	8.08717	11.1961	11.8819	8.02752	9.58084	10.2798	11.2335	10.1884	13.2025
K	Transcription	71	130	84	86	131	103	72	60	92	74	5.58615	6.2954	5.84145	6.34686	6.00917	5.60697	4.68445	4.40529	6.4201	6.60125
L	Replication, recombination and repair	98	93	76	94	101	119	79	74	78	65	7.71046	4.50363	5.28512	6.93727	4.63303	6.47795	5.13988	5.43319	5.44313	5.79839
M	Cell wall/membrane/envelope biogenesis	26	69	30	37	50	40	70	77	42	42	2.04563	3.3414	2.08623	2.73063	2.29358	2.17746	4.55433	5.65345	2.93091	3.74665
N	Cell motility	4	19	0	15	22	25	3	3	13	14	0.314713	0.920097	0	1.10701	1.00917	1.36091	0.195185	0.220264	0.907188	1.24888
O	Posttranslational modification, protein turnover, chaperones	53	81	58	49	64	61	44	42	43	63	4.16994	3.92252	4.03338	3.61624	2.93578	3.32063	2.86272	3.0837	3.0007	5.61998
P	Inorganic ion transport and metabolism	70	153	107	56	87	70	61	54	40	35	5.50747	7.4092	7.44089	4.13284	3.99083	3.81056	3.96877	3.96476	2.79135	3.12221
Q	Secondary metabolites biosynthesis, transport and catabolism	14	22	14	12	18	11	13	4	21	13	1.10149	1.06538	0.973574	0.885609	0.825688	0.598802	0.845804	0.293686	1.46546	1.15968
R	General function prediction only	185	280	213	175	293	247	212	181	166	139	14.5555	13.5593	14.8122	12.9151	13.4404	13.4458	13.7931	13.2893	11.5841	12.3996
S	Function unknown	114	273	148	180	320	299	299	233	207	97	8.96932	13.2203	10.2921	13.2841	14.6789	16.2765	19.4535	17.1072	14.4452	8.65299
T	Signal transduction mechanisms	11	51	16	30	64	51	5	6	9	20	0.86546	2.46973	1.11266	2.21402	2.93578	2.77627	0.325309	0.440529	0.628053	1.78412
U	Intracellular trafficking, secretion, and vesicular transport	10	12	8	11	17	16	13	13	13	13	0.786782	0.581114	0.556328	0.811808	0.779817	0.870985	0.845804	0.954479	0.907188	1.15968
V	Defense mechanisms	31	64	45	46	121	87	37	37	24	18	2.43902	3.09927	3.12935	3.39483	5.55046	4.73598	2.40729	2.71659	1.67481	1.60571
		1271	2065	1438	1355	2180	1837	1537	1362	1433	1121	100	100	100	100	100	100	100	100	100	100
