# Supplementary material for: Comparative genomics highlights the unique biology of Methanomassiliicoccales, a Thermoplasmatales-related seventh order of methanogenic archaea that encodes pyrrolysine
Source: BMC Genomics. 2014 Aug 13;15:679. doi: 10.1186/1471-2164-15-679 (PMC4153887; doi:10.1186/1471-2164-15-679)
Supplement: Supplementary file 1 — Additional file 1: Additional tables in a zipped folder containing: Table S1. tRNA and ncRNA contents for the genomes of the three Methanomassiliicoccales representatives. Table S2. Codon usage in the three genomes of Methanomassiliicoccales. Table S3. CRISPR DR elements found in the three genomes. Table S4. Number of best hits score among the three domains of life. Table S5. Genes list of the core genome of the Methanomassiliicoccales, as deduced by a TBLASTN analysis (with reference to CDS of “Ca. M. alvus” genome), and their presence or not in phylogenetical neighbors, human gut Methanobacteriales and non-redundant genbank DB. Table S6. CDS list of the core genome of the Methanomassiliicoccales, absent in phylogenetical neighbors and the human gut Methanobacteriales. In blue, the 20 CDS not retrieved in genbank database. Table S7. arCOG distribution among the Methanomassiliicoccales representative genomes, gut methanogens and some other archaea. Table S8. Complete list of transporters detected by TransportDB, in the three genomes of Methanomassiliicoccales. Table S9. List of the antioxydant systems in the three genomes of Methanomassiliicoccales. Table S10. Genes involved in methanogenesis in "Ca. M. alvus", "Ca. M. intestinalis" and M. luminyensis and accession numbers of the proteins they encode. Table S11. Comparative presence of the genes involved in the synthesis of the coM among the seven orders of methanogens. Table S12. Numbers of CDS with in-frame TAG, and % of the total CDS in various genomes of microorganisms coding or not pyrrolysine (update information from Prat et al. [77]). Table S13. CDS list of M. luminyensis B10. Table S14. Proteome of M. luminyensis B10. (ZIP 1 MB) [file 12864_2014_6390_MOESM1_ESM.zip › 2014_BMCGenomics_Additional_Table S8_Transporters.xlsx]

## Sheet: Transportome
Additional Table S8
Complete list of transporters detected by TransportDB, in the three genomes of the Methanomassiliicoccales
FAMILY NAME	subfamily	presence in	Locus tag	orthologs	FUNCTION-TCDB analysis-features
The Alanine or Glycine:Cation Symporter (AGCS) Family	2.A.25.1.3	"Ca. M. alvus"	MMALV_09560		Alanine:Na+ symporter, AgcS archaea
The Amino Acid-Polyamine-Organocation (APC) Family	2.A.3.8.5	M. luminyensis	PEG.805		Cystine/glutamate antiporter,
	2.A.3.5.1	"Ca. M. alvus"	MMALV_05040		Ethanolamine import permease
	2.A.3.3.3	"Ca. M. alvus"	MMALV_06350		Cationic amino acid transporter 1
	2.A.3.6.1	"Ca. M. intestinalis", M. luminyensis	PEG.1186		Putative cationic amino acid permease archae
			MMINT_03580
			MMINT_09340
			PEG.2280
	2.A.3.2.6	"Ca. M. intestinalis"	MMINT_08970		Putative lysine uptake permease, YvsH
	2.A.3.10.8	"Ca. M. alvus"	MMALV_11390		Tryptophan permease
	2.A.3.10.2	"Ca. M. alvus"	MMALV_11890		General amino acid permease (all L-amino acids and some D-amino acids as well as β-alanine and GABA)
	2.A.3.10.5	M. luminyensis	PEG.259		High affinity glutamine permease
The Arsenical Resistance-3 (ACR3) Family	2.A.59.1.2	"Ca. M. alvus"	MMALV_03140
			PEG.2412
The ATP-binding Cassette (ABC) Superfamily	3.A.1.122.6	"Ca. M. intestinalis"	MMINT_18000		ABC transporter of unknown function (DUF214 protein) (4TMSs)/ABC protein [MA2839/MA2840] archaea
	3.A.1.17.2	M. luminyensis	PEG.1413		Aromatic sulfonate porter
			PEG.155
			PEG.157
			PEG.686
	3.A.1.16.3	M. luminyensis	PEG.1415		Bicarbonate porter (activated by low [CO2] mediated by CmpR
			PEG.39
			PEG.688
	3.A.1.16.2	"Ca. M. intestinalis", M. luminyensis	PEG.1414	MMINT_13580	Bispecific cyanate/nitrite transporter (functions in both cyanate and nitrite assimilation
			PEG.154
			PEG.2299
			MMINT_17580
	3.A.1.18.1	"Ca. M. alvus", M. luminyensis	MMALV_11950		Cobalt (Co2+) porter
			MMALV_11960	Mmc.peg.605
			MMALV_11970
			PEG.607
			PEG.608
	3.A.1.14.13	"Ca. M. alvus", "Ca. M. intestinalis", M. luminyensis	MMALV_12400	MMINT_12140, Mmc.peg.2393	Coelichelin uptake porter, CchCDEF
			PEG.1055
			PEG.1687	MMINT_03490
			PEG.1788
			PEG.1929	MMINT_07820
			PEG.442	MMINT_06710
			PEG.939
			PEG.958
			PEG.962
			MMINT_05650
			MMINT_06710
			MMINT_07820
			MMINT_11240
			MMINT_11590
	3.A.1.109.2	"Ca. M. alvus"	MMALV_12930		Cyclolysin exporter, CyaB
	3.A.1.105.1	"Ca. M. alvus", "Ca. M. intestinalis", M. luminyensis	MMALV_12340	MMINT_12060	Daunorubicin; doxorubicin (drug resistance) exporter
			PEG.1692
			PEG.1883
			PEG.451
			MMINT_06270
			MMINT_06680
			MMINT_08280
	3.A.1.14.12	M. luminyensis	PEG.146		Desferrioxamine B uptake porter, DesABC
	3.A.1.5.2	M. luminyensis	PEG.1591		Dipeptide porter. Also transports δ-aminolevulinic acid (ALA) and heme
	3.A.1.10.2	"Ca. M. alvus", M. luminyensis	MMALV_07740		Ferric iron (Fe3+) porter
			PEG.665
	3.A.1.12.2	M. luminyensis	PEG.12		Glycine betaine porter (also transports dimethylsulfonioacetate and dimethylsulfoniopropionate)
	3.A.1.14.5	"Ca. M. alvus", "Ca. M. intestinalis", M. luminyensis	MMALV_12170		Heme (hemin) uptake porter. The receptor, HmuT, binds two parallel stacked heme molecules, and two are transported per reaction cycle
			MMALV_12210	MMINT_06650
			MMALV_12220
			MMALV_12240
			PEG.1689
			PEG.1698
			PEG.1699
			PEG.759
			PEG.941
			MMINT_01390
			MMINT_05660
			MMINT_06700
			MMINT_11600
			MMINT_12040
			MMINT_12330
			MMINT_13520
			MMINT_15970
	3.A.1.14.17	"Ca. M. alvus", "Ca. M. intestinalis", M. luminyensis	MMALV_07080	Mmc.peg.460	Heme acquisition ABC uptake transporter
			PEG.1056
			PEG.1789
			PEG.441	MMINT_03480
			PEG.956
			PEG.961
			MMINT_03330
			MMINT_03470
			MMINT_06570
			MMINT_06660
			MMINT_06870
			MMINT_12160
			MMINT_13010
	3.A.1.14.1	"Ca. M. intestinalis", M. luminyensis	PEG.459		Iron (Fe3+) or ferric-dicitrate porter
			MMINT_12320
			MMINT_12715
			MMINT_13030
	3.A.1.14.2	"Ca. M. intestinalis"	MMINT_03350		Iron (Fe3+)-enterobactin porter
			MMINT_12030
			MMINT_13530
	3.A.1.14.7	"Ca. M. alvus", "Ca. M. intestinalis", M. luminyensis	PEG.1155		Iron (Fe3+)-hydroxamate porter (transports Fe3+-ferrichrome and Fe3+-ferrioxamine B with FhuD1, and these compounds plus aerobactin and coprogen with FhuD2).
			MMALV_12270
			PEG.2301
			PEG.758
			MMINT_06560
	3.A.1.102.1	"Ca. M. alvus", "Ca. M. intestinalis", M. luminyensis	MMALV_12420	MMINT_10360, Mmc.peg.1061	Lipooligosaccharide exporter (nodulation proteins, NodIJ)
			PEG.1062
			PEG.1704
			PEG.1705
			PEG.2305	MMINT_17200
			MMINT_12070
	3.A.1.103.1	"Ca. M. alvus", M. luminyensis	MMALV_00990		Lipopolysaccharide exporter
			MMALV_01000	Mmc.peg.1336
			MMALV_05400
			PEG.1335
	3.A.1.1.16	"Ca. M. alvus", M. luminyensis	MMALV_02220		Maltooligosaccharide porter (Maltose is not a substrate, but maltotriose is.)
			PEG.82
	3.A.1.15.9	M. luminyensis	PEG.844		Manganese (Mn2+) and Iron (Fe2+) porter, SitABCD
	3.A.1.15.2	M. luminyensis	PEG.682		Manganese (Mn2+) and zinc (Zn2+) porter
			PEG.843
	3.A.1.15.8	"Ca. M. intestinalis"	MMINT_06000		Manganese (Mn2+), zinc (Zn2+) and possibly iron (Fe2+) porter
	3.A.1.11.3	"Ca. M. intestinalis"	MMINT_10540		Mannopine porter
	3.A.1.8.1	M. luminyensis	PEG.716		Molybdate porter
			PEG.80
			PEG.81
	3.A.1.115.1	"Ca. M. alvus", M. luminyensis	MMALV_08190		Na efflux pump NatAB
			PEG.1525
	3.A.1.23.1		PEG.1381		Nickel (Ni2+) porter
	3.A.1.16.1	"Ca. M. alvus","Ca. M. intestinalis", M. luminyensis	MMALV_07670		Nitrate/nitrite porter
			PEG.687
			MMINT_13570
	3.A.1.105.2	"Ca. M. alvus", "Ca. M. intestinalis", M. luminyensis	MMALV_12410	Mmc.peg.2306	Oleandomycin (drug resistance) exporter
			PEG.165
			PEG.474
			MMINT_17190
	3.A.1.7.1	"Ca. M. intestinalis", M. luminyensis	PEG.2181		Phosphate porter
			MMINT_14370
	3.A.1.7.2	"Ca. M. alvus", "Ca. M. intestinalis", M. luminyensis	MMALV_08860	Mmc.peg.2533	Phosphate transporter, PstSCAB
			MMALV_08870
			PEG.2179	MMINT_14350
			PEG.2180	MMINT_14360
			PEG.2535
			MMINT_14350
			MMINT_14360
	3.A.1.9.1	M. luminyensis	PEG.1181		Phosphonate/organophosphate ester porter (broad specificity)
	3.A.1.204.4	"Ca. M. intestinalis", M. luminyensis	PEG.1079	MMINT_04580	ATP-dependent transmembrane transporter
	3.A.1.208.14	"Ca. M. alvus", "Ca. M. intestinalis", M. luminyensis	MMALV_16320	MMINT_01720, Mmc.peg.493	Multidrug-resistance associated protein 3
			PEG.1900
	3.A.1.11.1	M. luminyensis	PEG.714		Polyamine (putrescine/spermidine) porter
			PEG.715
	3.A.1.5.5	M. luminyensis	PEG.1589		Probable cationic peptide porter (may also take up peptide antibiotics and protamine; implicated in K+homeostasis) [SapD can stimulate the K+ uptake activities of TrkH and TrkG (TC #2.A.38.1.1) in the presence of ATP]
			PEG.1590
	3.A.1.5.12	M. luminyensis	PEG.1592		Probable rhamnose oligosaccharide porter. Induced by rhamnose
			PEG.1593
	3.A.1.128.4	"Ca. M. intestinalis", M. luminyensis	PEG.1410		Putative ABC exporter Tiet1371/1372
			PEG.2101
			PEG.2356
			MMINT_18710
	3.A.1.128.2	M. luminyensis	PEG.2544		Putative ABC exporter, Teth 514-0346 & 0347
	3.A.1.23.2	M. luminyensis	PEG.1378		Putative cobalt (Co2+) porter
			PEG.1379
	3.A.1.3.15	"Ca. M. alvus", "Ca. M. intestinalis", M. luminyensis	MMALV_09330		Putative uptake system for arginine, YqiXYZ
			PEG.1192
			MMINT_18830
	3.A.1.6.1	"Ca. M. alvus", M. luminyensis	MMALV_02210		Sulfate/thiosulfate porter
			PEG.667
	3.A.1.17.1	"Ca. M. alvus", "Ca. M. intestinalis", M. luminyensis	MMALV_07680	MMINT_17570, Mmc.peg.40	Taurine (2-aminoethane sulfonate) porter
			PEG.2298
			MMINT_13590
			MMINT_17560
	3.A.1.2.12	"Ca. M. intestinalis"	MMINT_14810		The (deoxy)ribonucleoside permease; probably takes up all deoxy- and ribonucleosides (cytidine, uridine, adenosine and toxic analogues, fluorocytidine and fluorouridine tested), but not ribose or nucleobases
	3.A.1.131.1	M. luminyensis	PEG.431		The 2 or 3 component bacitracin-resistance efflex pump, BcrAB or BcrABC
	3.A.1.105.3	"Ca. M. intestinalis", M. luminyensis	PEG.1526		The 4A-4E-O-dideacetyl-chromomycin A3 (biosynthetic precursor of chromomycin) exporter (may also export chromomycin and mithramycin
			PEG.1669
			PEG.2304
			MMINT_10370
	3.A.1.120.5	"Ca. M. alvus"	MMALV_05160		The acetate resistance ABC acetate exporter
	3.A.1.14.9	"Ca. M. alvus", "Ca. M. intestinalis", M. luminyensis	MMALV_11740		The Corrinoid porter, BtuCDE archaea
			MMALV_11750
			MMALV_12180
			MMALV_12230
			MMALV_12280	Mmc.peg.1690
			PEG.1156	MMINT_12740
			PEG.1157
			PEG.1791	MMINT_06910
			MMINT_06690
			MMINT_06800
			MMINT_06880
			MMINT_11030
			MMINT_13020
	3.A.1.14.14	"Ca. M. intestinalis"	MMINT_11040		The Fe3+ uptake porter; SiuABDG
	3.A.1.21.1	M. luminyensis	PEG.1187		The Fe3+-Yersiniabactin uptake transporter, YbtPQ
			PEG.672
			PEG.673
			PEG.963
			PEG.964
	3.A.1.132.1	"Ca. M. alvus", M. luminyensis	MMALV_02920		The GldAFG putative ABC transporter required for ratchet-type gliding motility; may function in secretion of a macromolecule such as an exopolysaccharide.
			PEG.167
	3.A.1.135.1	"Ca. M. alvus", M. luminyensis	MMALV_07660		The heterodimeric multidrug exporter, YdaG/YbdA [YdaG most closely resembles LmrA (27% I), but YdbA most closely resembles MsbA (3.A.1.106.1) (29% I).] (Both proteins are ABC half transporters; only the heterodimer is active; ethidium, daunomycin and BCECF-AM are substrates
			MMALV_10150
			PEG.643
	3.A.1.135.2	"Ca. M. alvus", M. luminyensis	MMALV_07650		The heterodimeric putative multidrug exporter, RscA/RscB; probably orthologous to YdaG/YbdA (TC #3.A.1.117.4) [Transcription is activated by stress conditions (heat, acid) and repressed by a 2-component system, CovRS
			MMALV_10160
			PEG.644
	3.A.1.4.5	M. luminyensis	PEG.1344		The high affinity urea/thiourea/hydroxyurea porter
	3.A.1.106.2	M. luminyensis	PEG.1188		The homodimeric Sav1866 multidrug exporter (transports doxorubicin, verapamil, ethidium, tetraphenylphosphonium, vinblastine and the fluorescent dye, Hoechst 33342; 3-D structure known at 3 Å resolution
	3.A.1.20.1	"Ca. M. alvus", "Ca. M. intestinalis"	MMALV_02230	MMINT_10520	The iron transporter, BitABCDEF
	3.A.1.14.6	"Ca. M. alvus", "Ca. M. intestinalis"	MMALV_07090		The iron-vibriobactin/enterobactin uptake porter
			MMINT_15960
	3.A.1.14.8	"Ca. M. alvus", "Ca. M. intestinalis"	MMALV_11730	MMINT_06790	The iron-vibrioferrin uptake porter
			MMINT_06940
	3.A.1.24.2	"Ca. M. alvus"	MMALV_04060		The L- and D-methionine porter (also transports methionine sulfoxide
	3.A.1.124.3	"Ca. M. intestinalis"	MMINT_16160		The lantibiotic Nukacin ISK-1 (TC# 1.C.21.1.5)/NukH (BAD01013; 92aas) exporter, NukEFG
	3.A.1.14.11	"Ca. M. intestinalis"	MMINT_12150		The molybdate/tungstate ABC transporter, MolABC. For MolC; HI1470(C)/MolB; HI1471(M), the 3D structure is known at 2.4 Å resolution
	3.A.1.130.1	"Ca. M. intestinalis"	MMINT_13840		The multidrug/hemolysin exporter, CylA/B (note: CylK (AAF01071) may influence its activity)
			MMINT_13850
	3.A.1.4.6	"Ca. M. alvus"	MMALV_09590		The neutral amino acid permease, N-1 (transports pro, phe, leu, gly, ala, ser, gln and his, but gln and his are not transported via NatB)
	3.A.1.132.2	M. luminyensis	PEG.1970		The NosDFY Copper ABC transporter
	3.A.1.5.17	"Ca. M. intestinalis", M. luminyensis	PEG.1456	MMINT_06320	The proline betaine uptake porter
	3.A.1.26.1	"Ca. M. intestinalis", M. luminyensis	PEG.1191		The putative ABC porter (COG4732), ThiW; 718 aas; 5 TMSs; domain order: M-C-C; plus the putative ATPase binding subunit, CbiQ homologue (binding receptor unknown)
			PEG.820
			MMINT_15490
	3.A.1.105.4	"Ca. M. alvus", "Ca. M. intestinalis", M. luminyensis	MMALV_12330	Mmc.peg.452	The pyoluteorin efflux pump, PltHIJKN
			PEG.1416
			PEG.1417
			PEG.1668
			PEG.1693
			PEG.994
			MMINT_03010
			MMINT_06670
	3.A.1.124.5	"Ca. M. intestinalis"	MMINT_09110		The salivaricin exporter, SboEFG
	3.A.1.1.25	"Ca. M. intestinalis", M. luminyensis	PEG.666	MMINT_10530	The trehalose/maltose/sucrose/palatinose porter (TTC1627-9) plus MalK1 (ABC protein, shared with 3.A.1.1.24)
	3.A.1.121.4	"Ca. M. intestinalis", M. luminyensis	PEG.1634	MMINT_11120	The two component ABC-4-type transporter Transports multiple drugs including ethidium and fluoroquinolones. Archaea
	3.A.1.132.3	"Ca. M. alvus", "Ca. M. intestinalis"	MMALV_02910	MMINT_08290, Mmc.peg.1884	The uncharacterized ABC transporter with GldF-GldG homologues fused
	3.A.1.132.4	M. luminyensis	PEG.649		The uncharacterized ABC transporter with GldF-GldG homologues fused
	3.A.1.138.1	"Ca. M. alvus", "Ca. M. intestinalis", M. luminyensis	MMALV_14680	Mmc.peg.430	Unknown ABC-2 transporter complex-1, U-ABC2-TC-1 archaea
			MMALV_14690	MMINT_03000
			PEG.648
			MMINT_08100
	3.A.1.12.5	M. luminyensis	PEG.2391		Uptake system for glycine-betaine (high affinity) and proline (low affinity) (OpuAA-OpuABC) or BusAA-ABC of Lactococcus lactis). BusAA, the ATPase subunit, has a C-terminal tandem cystathionine β-synthase (CBS) domain which is the cytoplasmic K+ sensor for osmotic stress (osmotic strength)while the BusABC subunit has the membrane and receptor domains fused to each other
	3.A.1.12.6	M. luminyensis	PEG.1343		Uptake system for hisitidine, proline, proline-betaine and glycine-betaine
			PEG.2392
	3.A.1.3.13	"Ca. M. alvus"	MMALV_05080		Uptake system for L-cystine (Km=2.5 μM), L-cystathionine, L-djenkolate, and S-methyl-L-cysteine
	3.A.1.13.1	"Ca. M. intestinalis", M. luminyensis	PEG.461		Vitamin B12 porter. The 3-D structure of BtuCDF has been solved to 2.6Å
			MMINT_06810
			MMINT_06930
			PEG.681
			PEG.683
			PEG.846
	3.A.1.15.5	"Ca. M. alvus", M. luminyensis	MMALV_06560		Zinc (Zn2+) porter (required for Zn2+ homeostasis and virulence of Salmonella enterica
			PEG.842
The Bile Acid:Na+ Symporter (BASS) Family	2.A.28.1.3	M. luminyensis	PEG.268		Sodium-dependent organic anion transporter
The Ca2+:Cation Antiporter (CaCA) Family	2.A.19.5.2	"Ca. M. alvus"	MMALV_10230		Cation (Ca2+/Na+):proton antiporter, ChaA or CaxA (confers both Na+ and Ca2+ resistance)
			PEG.84
The Cation Diffusion Facilitator (CDF) Family	2.A.4.1.3	"Ca. M. intestinalis"	MMINT_01130		Cd2+ or Zn2+:H+ + K+ antiporter, CzcD
	2.A.4.1.5	"Ca. M. alvus", M. luminyensis	MMALV_06520		The major Zn2+ resistance determinant, ZitA
			PEG.1666
			PEG.554
The Chloride Carrier/Channel (ClC) Family	2.A.49.6.1	"Ca. M. alvus", "Ca. M. intestinalis", M. luminyensis	MMALV_10910	MMINT_10470, Mmc.peg.1840	Putative Cl- channel
			MMALV_12160	MMINT_13100, Mmc.peg.1152
The Citrate-Mg2+:H+ (CitM) Citrate-Ca2+:H+ (CitH) Symporter (CitMHS) Family	2.A.11.1.1	"Ca. M. alvus"	MMALV_12630		[Citrate or D-isocitrate]•M2+ (Mg2+ preferring):H+ symporter, CitM (transports Mg2+, Mn2+, Ni2+, Co2+ & Zn2+).
The Dicarboxylate/Amino Acid:Cation (Na+ or H+) Symporter (DAACS) Family	2.A.23.2.2	M. luminyensis	PEG.191		Glutamate/aspartate:Na+ symporter
The Drug/Metabolite Transporter (DMT) Superfamily	2.A.7.2.1	"Ca. M. alvus"	MMALV_16290		-
	2.A.7.1.4	"Ca. M. alvus", "Ca. M. intestinalis", M. luminyensis	MMALV_04300	MMINT_09080, Mmc.peg.934	Quaternary ammonium compound (cetylpyridinium, cetyldimethyl ethylammonium, hexadecyltrimethyl ammonium) efflux pump
			MMALV_16030
			MMALV_16040
			PEG.933
			MMINT_09090
	2.A.7.3.6	"Ca. M. intestinalis"	MMINT_03720		RhtA (YbiF) Threonine/Homoserine Exporter (may export other amino acids including proline, serine, cysteine, histidine and several amino acid analogues, based on resistance phenotypes
	2.A.7.1.3	"Ca. M. alvus"	MMALV_04290		Small multidrug efflux pump (substrates: cationic lipophilic drugs). The 3-D structure of the dimeric EmrE shows opposite orientation of the two subunits in the membrane
	2.A.7.21.4	"Ca. M. alvus"	MMALV_03930		The orotate transporter, OroP
	2.A.7.3.5	"Ca. M. alvus"	MMALV_02420		Yf33 archaea
	2.A.7.3.4	"Ca. M. alvus"	MMALV_07010		YwfM
The Formate-Nitrite Transporter (FNT) Family	2.A.44.3.1	"Ca. M. alvus"	MMALV_10310		-
The General Secretory Pathway (Sec) Family	3.A.5.9.1	"Ca. M. intestinalis"	MMINT_04560		Sec-SRP translocase complex
	3.A.5.7.1	"Ca. M. alvus", M. luminyensis	MMALV_14030	Mmc.peg.1081	General secretory (Sec) pathway including SecYEG archaea
The Glutamate:Na+ Symporter (ESS) Family	2.A.27.1.1	"Ca. M. alvus"	MMALV_08500		Glutamate:Na+ symporter (transports L- and D-glutamate, α-methylglutamate and homocysteate). Swapping the order of the two halves (repeat units) does not decrease activity
The Inorganic Phosphate Transporter (PiT) Family	2.A.20.2.3	M. luminyensis	PEG.1491		Pi:Na+ symporter
The K+ Transporter (Trk) Family	2.A.38.1.1	"Ca. M. alvus", "Ca. M. intestinalis"	MMALV_07460	MMINT_15030	K+ uptake transporter (K+:H+ symporter), TrkHA (TrkA=8.A.5.2.1). Molecular dynamics simulations of TrkH have been reported
			MMINT_15030
	2.A.38.1.3		PEG.2389		K+ uptake transporter, TrkHA (Km=3 mM)
The Major Facilitator Superfamily (MFS)	2.A.1.3.2	"Ca. M. intestinalis"	MMINT_05040		(CCCP, nalidixic acid, rhodamine 6G, methylviologen, deoxycholate, growth inhibitory steroid hormones (estradiol and progesterone)
	2.A.1.3.4	"Ca. M. alvus"	MMALV_15300		(Mono- and divalent organocation):H+ antiporter. Transmembrane helix 12 of QacA lines the bivalent cationic drug binding pocket
	2.A.1.3.5	"Ca. M. alvus", "Ca. M. intestinalis", M. luminyensis	MMALV_00470		(Pristinamycin I and II, rifamycin, etc.):H+ antiporter
			PEG.275
			MMINT_04650
			MMINT_05240
	2.A.1.15.3	M. luminyensis	PEG.1169		2,4-Dichlorophenoxyacetate porter
	2.A.1.15.2	M. luminyensis	PEG.784		3-Hydroxyphenyl propionate porter
	2.A.1.3.25	M. luminyensis	PEG.138		Actinorhodin (blue pigmented antibiiotic) transporter, ActII-2
	2.A.1.19.3	"Ca. M. intestinalis", M. luminyensis	PEG.1354	MMINT_15530	The polyspecific organic cation (L- and D-carnitine, butyryl-L-carnitine, acetyl carnitine, γ-butyro-betaine, glycinebetaine, β-lactam antibiotics with a quaternary nitrogen such as cephaloridine, and others):Na symporter
	2.A.1.2.29	M. luminyensis	PEG.463		Monoamine transporter
	2.A.1.40.2	"Ca. M. intestinalis", M. luminyensis	PEG.830	MMINT_03730	Major facilitator superfamily domain-containing protein 5
			MMINT_03725
	2.A.1.50.1	"Ca. M. intestinalis"	MMINT_18205		High affinity folate transporter
	2.A.1.2.15	"Ca. M. intestinalis"	MMINT_01890		Arabinose (and isopropyl β-D-thio-galactopyranoside):H+ antiporter, YdeA
	2.A.1.1.1	"Ca. M. intestinalis"	MMINT_07020		Galactose:H+ symporter (also transports xylose)
	2.A.1.3.19	"Ca. M. intestinalis"	MMINT_13090		Paraquot efflux pump, PqrB
	2.A.1.14.14	M. luminyensis	PEG.2242		Probable D-galactarate (glucarate?):H symporter, GarP or YhaU. May also function as a glucarate:glycerate antiporter
	2.A.1.32.1	M. luminyensis	PEG.2445		Putative aromatic compound/drug exporter. Enhances expression of the sigma X gene that functions to modify the cell envelope
	2.A.1.41.1	M. luminyensis	PEG.2284		Putative pigment transporter
	2.A.1.46.2	"Ca. M. alvus"	MMALV_13240		Putative transporter
	2.A.1.2.10	M. luminyensis	PEG.866		Quinolone (and other drug):H+ antiporter
	2.A.1.3.15	M. luminyensis	PEG.755		Rifamycin:H+ antiporter
	2.A.1.3.12	"Ca. M. alvus"	MMALV_06510		Tetracenomycin:H+ antiporter
	2.A.1.54.1	"Ca. M. alvus", "Ca. M. intestinalis", M. luminyensis	MMALV_03900	MMINT_07230, Mmc.peg.1077	The archaeal uptake permease, MMP0835 archaea
			MMALV_06340	MMINT_14140
			MMALV_13460
			MMINT_14140
	2.A.1.1.42	"Ca. M. alvus", M. luminyensis	MMALV_08800		The D-glucose:H+ symporter, GlcP (glucose uptake is inhibited by 2-deoxyglucose, mannose and galactose)
			PEG.2357
	2.A.1.3.23	M. luminyensis	PEG.935.5		The lantibiotic Nukacin ISK-1 (TC# 1.C.21.1.5)/NukH (BAD01013; 92aas) exporter, NukEFG
	2.A.1.61.1	"Ca. M. intestinalis"	MMINT_11060		The MccC microcin C51 immunity protein (exports the peptide-nucleotide 'Trojan horse' antibiotic)
	2.A.1.2.34	M. luminyensis	PEG.1676		The MDR efflux pump, PmrA (exports fluoroquinolone and other compounds) and other components including the antimicrobial peptide, colistin
	2.A.1.3.16	M. luminyensis	PEG.1576		The Me2+·tetracycline:2H+ antiporter (Me2+ = Co2+, Mg2+, Mn2+)
	2.A.1.3.29	"Ca. M. alvus", "Ca. M. intestinalis", M. luminyensis	MMALV_06240	MMINT_05740 Mmc.peg.2359	The metal:tetracycline/oxytetracycline resistance efflux pump, TctB (563 aas)
			MMALV_14730	Mmc.peg.1504
			PEG.3
			MMINT_05740
			MMINT_07340
	2.A.1.2.24	"Ca. M. intestinalis", M. luminyensis	PEG.1747	MMINT_13140	The multidrug resistance efflux pump, CgMDR (exports fluoroquinolones and chloramphenicol)
			PEG.1994
	2.A.1.31.1	M. luminyensis	PEG.2282		The Ni2+ efflux pump, NreB (Ni2+ inductible)
	2.A.1.2.21	M. luminyensis	PEG.33		The norfloxacin/enoxacin resistance protein, YceL
	2.A.1.43.2	"Ca. M. intestinalis", M. luminyensis	PEG.815	MMINT_15820	The putative magnetosome (Fe?) permease fused to a C-terminal YedZ-like domain
	2.A.1.60.1	"Ca. M. alvus"	MMALV_06430		The rhizopine related transporter, MocC (could either transport a precursor for rhizopine biosynthesis into bacteroids or the finished product from the bacteroids)
	2.A.1.3.17	"Ca. M. alvus", "Ca. M. intestinalis", M. luminyensis	MMALV_02860	Mmc.peg.2021	The trimethoprim-sensitivity protein, YebQ (increases sensitivity to trimethoprim)
			PEG.624	MMINT_07570
			MMINT_07570
	2.A.1.15.6	"Ca. M. alvus", "Ca. M. intestinalis"	MMALV_15930		Vanillate porter, VanK
			MMINT_11680
The Major Intrinsic Protein (MIP) Family	1.A.8.3.1	M. luminyensis	PEG.1482		Aquaporin Z (under sigma S control; induced at the onset of stationary phase) enteric bacteria
	1.A.8.15.1	"Ca. M. intestinalis"	MMINT_15460		Arsenite export pore, AqpS
The Mitochondrial Carrier (MC) Family	2.A.29.29.1	"Ca. M. intestinalis"	MMINT_00410		Citrate/oxoglutarate carrier
The Monovalent Cation:Proton Antiporter-1 (CPA1) Family	2.A.36.6.3	"Ca. M. intestinalis"	MMINT_17210		K+:H+ antiporter, KhaP2 (NhaP2). Participates in volume control under low osmorality conditions
	2.A.36.3.2	"Ca. M. alvus"	MMALV_01020		Na+, K+, Li+, Rb+:H+ antiporter, YvgP
	2.A.36.6.4	M. luminyensis	PEG.2395		The K+(NH4+):H+ antiporter, NhaP (confers alkali resistance for alkaline pH homeostasis)
	2.A.37.2.3	"Ca. M. alvus", "Ca. M. intestinalis", M. luminyensis	MMALV_05090	MMINT_07080	Spore germination protein, GrmA
			PEG.1183
			PEG.2394
			MMINT_13230
	2.A.37.5.1	M. luminyensis	PEG.2287		The bidirectional K+/NH4+ transporter, AmhT (ammonium homeostasis transporter)
	2.A.37.2.4	"Ca. M. alvus", "Ca. M. intestinalis"	MMALV_12700	MMINT_15840	The high-affinity (Km(Na+)=0.7 mM) Na+(Li+):H+ thylakoid membrane antiporter, NhaS3 (essential for growth; promotes Na+ resistance; expressed in the presence of high CO2 concentrations; under circadian control
	2.A.37.2.2	M. luminyensis	PEG.1714		The Na+/H+-K+ antiporter, GerN (spore germination protein-N)
			PEG.1773
The Multidrug/Oligosaccharidyl-lipid/Polysaccharide (MOP) Flippase Superfamily	2.A.66.1.7	"Ca. M. intestinalis", M. luminyensis	PEG.1843		Cationic drug (4',6'-diamidino-2-phenylindole (DAPI), tetraphenylphosphonium (TPP), acriflavin, ethidium):Na+ antiporter, VmrA
			MMINT_12370
	2.A.66.1.4	"Ca. M. alvus", "Ca. M. intestinalis"	MMALV_09510		DNA damage-inducible protein F, DinF
			MMINT_05810
			MMINT_12810
	2.A.66.1.13	"Ca. M. intestinalis"	MMINT_03050		Drug (monovalent and divalent biocides; fluoroquinolones including norfloxacin and ciprofloxacin) efflux pump, SvrA (MepA)
	2.A.66.7.2	M. luminyensis	PEG.1324		Drug:Na antiporter (norfloxacin, ethidium, kanamycin, ciprofloxin, streptomycin efflux pump), NorM.
	2.A.66.1.2	"Ca. M. alvus"	MMALV_15310		Drug:Na+ antiporter, VcmA (exports norfloxacin, ciprofloxacin, ofloxacin, daunomycin, doxorubicin, streptomycin, kanamycin, ethidium, 4',6'-diamidino-2-phenylindole, hoechst33342 and acriflavin).
	2.A.66.2.10	"Ca. M. intestinalis", M. luminyensis	PEG.1406	MMINT_17630	The O-antigent transporter homologue, Mth347 archaea
	2.A.66.2.9	"Ca. M. intestinalis", M. luminyensis	PEG.1397	MMINT_13940	The Succinoglycan Biosynthesis Transporter homologue, Mth342 archaea
			MMINT_13940
The Nicotinamide Ribonucleoside (NR) Uptake Permease (PnuC) Family	4.B.1.1.1	M. luminyensis	PEG.1918		The (putative) ATP-dependent nicotinamide nucleoside phosphorylating group translocator, PnuC/NadR
	4.B.1.1.2	"Ca. M. intestinalis"	MMINT_07930		The (putative) ATP-dependent nicotinamide nucleoside phosphorylating group translocator, PnuC/NadR
The Nucleobase:Cation Symporter-2 (NCS2) Family	2.A.40.3.2	M. luminyensis	PEG.1709		Uric acid permease
The Proposed Fatty Acid Transporter (FAT) Family	4.C.1.1.6	"Ca. M. intestinalis"	MMINT_01600		Carnitine/crotonobetaine CoA synthase (ligase), CaiC (EC 6.3.2.)
	4.C.1.1.4	"Ca. M. intestinalis", M. luminyensis	PEG.1652		Long chain fatty acyl CoA synthase (ligase), (EC 6.2.1.3)
			PEG.2397	MMINT_15870
			PEG.546
			MMINT_08380
The Proton-translocating NADH Dehydrogenase (NDH) Family	3.D.1.4.2	"Ca. M. intestinalis", M. luminyensis	PEG.197	MMINT_01030	[Ni2+-4Fe-5S] H+ translocating, quinone-independent ferridoxin:H+ oxidoreductase, EchA-F archaea
			PEG.2451
			MMINT_01030
			MMINT_17050
	3.D.1.2.1	"Ca. M. intestinalis", M. luminyensis	PEG.2486	MMINT_02090	NADH dehydrogenase I
			MMINT_02080
	3.D.1.1.1	"Ca. M. alvus", M. luminyensis	MMALV_02040	Mmc.peg.2487	NADH dehydrogenase I, NuoA-N. NuoL probably comprises all or part of the proton pathway
	3.D.1.5.1	"Ca. M. alvus", "Ca. M. intestinalis", M. luminyensis	MMALV_02010	MMINT_02050, Mmc.peg.2490	Proton-translocating NADH dehydrogenase I
			PEG.192
The PTS Fructose-Mannitol (Fru) Family	4.A.2.1.3	"Ca. M. intestinalis"	MMINT_17060		The 2-O-α-mannosyl D-glycerate porter (2-O-α-mannosyl D-glycerate-6-P forming), MngA (HrsA)
The P-type ATPase (P-ATPase) Superfamily	3.A.3.31.1	M. luminyensis	PEG.479		Functionally uncharacterized P-type ATPase family 31 (FUPA31) (3 proteins from γ-proteobacteria; 673-1068) (most closely related to FUPA32 homologues) (probably an active enzyme)
	3.A.3.4.1	M. luminyensis	PEG.2025		Mg2+/Ni2+-ATPase (uptake)
The Resistance-Nodulation-Cell Division (RND) Superfamily	2.A.6.6.5	"Ca. M. intestinalis", M. luminyensis	PEG.1707	MMINT_08450	-
	2.A.6.5.4	"Ca. M. intestinalis"	MMINT_13920		sulfolipid, 2,3-diacyl-α, α'-D-trehalose-2'-sulfate (sulfatide precursor) exporter, MmpL8
The Solute:Sodium Symporter (SSS) Family	2.A.21.7.2	M. luminyensis	PEG.2110		Acetate/glyoxylate permease, ActP
	2.A.21.5.5	"Ca. M. alvus"	MMALV_08180		High affinity (Km (lactate) = 0.2mM) electrogenic Na+ monocarboxylate (lactate, pyruvate, butyrate, nicotinate) transporter
	2.A.21.3.4	M. luminyensis	PEG.2443		Glucose:Na+ symporter 3
			PEG.629
	2.A.21.1.1	"Ca. M. intestinalis"	MMINT_01840		Pantothenate:Na+ symporter
	2.A.21.2.1	"Ca. M. alvus"	MMALV_13380		Proline:Na+ symporter
The Sulfate Permease (SulP) Family	2.A.53.1.4	"Ca. M. intestinalis"	MMINT_17680		Low-affinity sulfate:H+ symporter,
	2.A.53.9.1	M. luminyensis	PEG.214		-
The Type IV (Conjugal DNA-Protein Transfer or VirB) Secretory Pathway (IVSP) Family	3.A.7.1.1	"Ca. M. alvus"	MMALV_09120		Conjugal DNA-protein transfer complexes. The VirB4 ATPase may mediate dislocation of the membrane-integrated VirB2 pilin (N- and C-termini out; cytoplasmic loop= residues 90-94 inside) during biogenesis of the Agrobacterium VirB/VirD4 type IV secretion system.
	3.A.7.3.1	M. luminyensis	PEG.1549		Pertussis toxin exporter. For consideration of the requirements for assembly
	3.A.7.15.1	M. luminyensis	PEG.309		The nonspecific tight adherence fibril (pilus) secretion septum (Flp-1, Flp-2, TadV-RcpCAB Tad ZA-G)
The Unknown BART Superfamily-1 (UBS1) Family	2.A.93.1.1	"Ca. M. intestinalis"	MMINT_11010		Solute carrier family 10
The Voltage-gated Ion Channel (VIC) Superfamily	1.A.1.1.1	"Ca. M. intestinalis", M. luminyensis	PEG.575		2 TMS K+ channel (conducts K+ (KD = 8 mM); blocked by Na+ (190 mM) tetrabutylammonium
			MMINT_17670
	1.A.1.6.1	M. luminyensis	PEG.1074		K+ channel, MthK archaea
The Zinc (Zn2+)-Iron (Fe2+) Permease (ZIP) Family	2.A.5.4.1	"Ca. M. alvus", "Ca. M. intestinalis"	MMALV_12730	MMINT_13960	Zinc transporter ZIP4
	2.A.5.3.1	M. luminyensis	PEG.1393		Zinc transporter ZIP2
	2.A.5.5.1	M. luminyensis	PEG.1011		Broad specificity heavy metal divalent cation uptake transporter, ZupT (Fe2+, Co2+, Mn2+, Cd2+ and Zn2+ are transported)
			PEG.837
