# Supplementary material for: Comparative genomics highlights the unique biology of Methanomassiliicoccales, a Thermoplasmatales-related seventh order of methanogenic archaea that encodes pyrrolysine
Source: BMC Genomics. 2014 Aug 13;15:679. doi: 10.1186/1471-2164-15-679 (PMC4153887; doi:10.1186/1471-2164-15-679)
Supplement: Supplementary file 3 — Additional file 3: Additional Data in a zipped MS Word file. Details on lipids, amino acids and purine synthesis, as well as molecular nitrogen fixation deduced from the genomes of the three members of the Methanomassiliicoccales. (ZIP 26 KB) [file 12864_2014_6390_MOESM3_ESM.zip]

Archive with 1 entries (1 files):
- 2014_BMCGenomics_Additional_Data.docx
